# Supplementary material for: Exploring the genetic basis of human population differences in DNA methylation and their causal impact on immune gene regulation
Source: Genome Biol. 2018 Dec 18;19:222. doi: 10.1186/s13059-018-1601-3 (PMC6299574; doi:10.1186/s13059-018-1601-3)
Supplement: Supplementary file 3 — Table S1. (XLSX 868 kb) [file 13059_2018_1601_MOESM3_ESM.xlsx]

## Sheet: Table_S1a
Table S1a. DMS-AFB, CpG sites hypermethylated in African individuals compared to European individuals.
The closest genes associated to each CpG sites, as described by the manifest provided by Illumina, are shown.
Legend
β ̅EUB : average β-value among European individuals
β ̅AFB : average β-value among African individuals
a The adjusted P-value with the Benjamini & Hochberg method
b The position of each DMS is indicated in the following format 'Chromosome'.'Physical position (in bp)'
c Genomic Region in which the CpG site lies, according to the manifest file from Illumina (see Figure S5)
d Presence of the CpG site within an Enhancer or a Promoter (0=absence, 1=presence) based on the detection by ChromHMM phase 15, specifically in monocytes.
IlmnID	β ̅EUB- β ̅AFB	P.valuea	Positionb	Gene Symbol	GeneLocc	Enhancerd	Promoterd
cg18552413	-0.22	6.61e-69	1.159174610	DARC;DARC;DARC	TSS1500;5'UTR;1stExon	0	0
cg22874989	-0.18	2.46e-45	15.29277898	APBA2;APBA2	5'UTR;5'UTR	0	0
cg06618474	-0.13	2.27e-44	14.105952171	CRIP1	TSS1500	0	0
cg18697143	-0.09	2.04e-39	12.11827831	ETV6	Body	1	0
cg01697687	-0.33	3.25e-34	2.47306980			1	0
cg14830166	-0.14	3.32e-37	12.11821908	ETV6	Body	1	0
cg04826010	-0.12	6.38e-34	17.29277837	ADAP2	Body	1	0
cg23551198	-0.14	1.05e-34	17.3585166	P2RX5;P2RX5	Body;Body	1	0
cg14128973	-0.14	3.25e-34	19.11649462	CNN1	TSS200	0	0
cg22617819	-0.19	9.00e-33	1.44378782	ST3GAL3;ST3GAL3;ST3GAL3;ST3GAL3;ST3GAL3;ST3GAL3;ST3GAL3;ST3GAL3;ST3GAL3;ST3GAL3	Body;Body;Body;Body;Body;Body;Body;Body;Body;Body	0	0
cg01336388	-0.1	1.13e-31	14.105952613	CRIP1	TSS1500	0	0
cg12854483	-0.14	3.4e-32	19.11649671	CNN1;CNN1	1stExon;5'UTR	0	0
cg07348535	-0.17	1.6e-31	11.67124319	LOC100130987	Body	1	0
cg15237152	-0.08	4.59e-30	19.11649631	CNN1;CNN1	1stExon;5'UTR	0	0
cg17093615	-0.16	3.13e-30	17.3585069	P2RX5;P2RX5	Body;Body	1	0
cg01367627	-0.12	2.42e-30	7.98477438	TRRAP	5'UTR	0	1
cg20242066	-0.15	3.51e-29	2.136595261	LCT	TSS1500	0	0
cg23387468	-0.23	8.45e-31	7.139079360	LUC7L2	Body	0	0
cg21570911	-0.22	9.51e-31	6.14721737			1	0
cg11582297	-0.09	1.63e-27	10.23975708			0	0
cg24122814	-0.14	1.11e-29	20.62179037	SRMS	TSS200	0	0
cg10506615	-0.17	6.37e-28	9.140960494	CACNA1B;CACNA1B	Body;Body	0	0
cg04101015	-0.14	3.69e-28	1.159170275	CADM3;CADM3	Body;Body	0	0
cg07740110	-0.17	1.26e-28	17.3439203	TRPV3	Body	0	0
cg22087189	-0.07	1.03e-26	11.70245729	CTTN;CTTN;CTTN	5'UTR;5'UTR;5'UTR	0	0
cg06522412	-0.17	9.11e-31	11.123172742			0	0
cg24816358	-0.16	1.34e-26	17.29278289	ADAP2	Body	1	0
cg13363575	-0.36	4.32e-27	2.131967322			0	0
cg22695480	-0.45	1.37e-32	3.30820620	GADL1	Body	1	0
cg01398856	-0.12	9.83e-26	17.40264364	DHX58	5'UTR	0	1
cg01274824	-0.12	1.19e-25	17.40264370	DHX58	5'UTR	0	1
cg15103573	-0.1	9.74e-27	6.144675443	UTRN	Body	1	0
cg23809082	-0.19	4.13e-26	8.145639652	SLC39A4;SLC39A4;SLC39A4;SLC39A4;SLC39A4	Body;Body;TSS1500;ExonBnd;ExonBnd	1	0
cg26238820	-0.09	3.62e-27	17.53809427	TMEM100;TMEM100	1stExon;5'UTR	0	0
cg15722977	-0.1	8.43e-26	1.159171213	CADM3;CADM3	3'UTR;3'UTR	1	0
cg15917410	-0.42	4.65e-25	15.69010214	CORO2B;CORO2B;CORO2B	Body;Body;Body	0	0
cg10604555	-0.1	2.81e-26	10.135164482	PRAP1;PRAP1	Body;Body	0	0
cg03741350	-0.13	2.34e-25	17.29296455	RNF135;RNF135;RNF135	TSS1500;TSS1500;TSS1500	0	1
cg04661001	-0.09	1.19e-25	19.19217217	SLC25A42	Body	0	0
cg00898880	-0.17	1.26e-25	11.125221156	PKNOX2	5'UTR	0	0
cg11271990	-0.14	4.27e-25	7.65285831			0	0
cg15945287	-0.09	1.27e-26	17.53809462	TMEM100;TMEM100	1stExon;5'UTR	0	0
cg09125754	-0.26	5.47e-26	2.130886714	POTEF;POTEF	1stExon;5'UTR	0	0
cg09791621	-0.21	8.7e-26	16.1078722			0	0
cg12913626	-0.12	2.49e-25	16.82263337			0	0
cg22123784	-0.42	1.08e-24	8.144437507			0	1
cg23512531	-0.07	7.23e-26	3.10780469			0	0
cg14827054	-0.15	3.61e-25	1.64972080	CACHD1;CACHD1;CACHD1	1stExon;Body;5'UTR	0	0
cg02099088	-0.2	1.4e-23	10.35952951			0	0
cg19654323	-0.41	9.75e-26	10.135422453			0	0
cg10564845	-0.35	1.95e-24	10.128915594	DOCK1;DOCK1	Body;Body	0	0
cg14910490	-0.21	1.19e-25	6.144675360	UTRN	Body	1	0
cg18807011	-0.1	5.94e-24	1.184633572			0	1
cg07791160	-0.11	1.15e-25	4.26464698			0	0
cg24470379	-0.05	1.41e-24	12.13145715	HEBP1	Body	1	0
cg00813378	-0.05	5.17e-26	1.1475209	C1orf70	Body	0	0
cg15491432	-0.1	2.6e-24	4.26585218	TBC1D19	TSS1500	0	1
cg04180275	-0.08	1.27e-26	12.123464172	ARL6IP4;ARL6IP4;ARL6IP4;ARL6IP4;ARL6IP4;ARL6IP4;ARL6IP4;ARL6IP4;OGFOD2;OGFOD2;OGFOD2;OGFOD2;OGFOD2;OGFOD2;OGFOD2	TSS1500;TSS1500;TSS1500;TSS1500;TSS1500;TSS1500;TSS1500;TSS1500;3'UTR;3'UTR;3'UTR;3'UTR;3'UTR;3'UTR;3'UTR	1	0
cg12908607	-0.1	8.56e-25	1.44402522	ARTN;ARTN;ARTN;ARTN;ARTN	3'UTR;3'UTR;3'UTR;3'UTR;3'UTR	0	0
cg04218928	-0.1	2.64e-25	22.42177683	MEI1;MEI1	ExonBnd;Body	0	1
cg24119722	-0.07	1.69e-23	22.42347272	LOC339674	TSS1500	0	0
cg01763364	-0.12	3.62e-25	1.65388098	JAK1	5'UTR	0	0
cg14159396	-0.08	9.76e-23	3.66529614	LRIG1	Body	0	0
cg06806493	-0.1	2.49e-23	9.119697968	ASTN2	Body	1	0
cg06453184	-0.06	6.89e-25	9.124953431	MORN5;MORN5	Body;3'UTR	0	0
cg05324191	-0.11	1.3e-23	1.116994757	LOC101929023	Body	0	0
cg23151649	-0.1	1.9e-23	7.151393469	PRKAG2;PRKAG2	Body;Body	0	0
cg17113038	-0.15	6.23e-27	5.119951827	PRR16;PRR16;PRR16;PRR16	Body;5'UTR;Body;5'UTR	0	0
cg06468454	-0.25	1.5e-23	17.3591377	P2RX5;P2RX5	Body;Body	0	0
cg06620034	-0.43	1.61e-24	4.6906030			1	0
cg09760634	-0.08	1.4e-23	1.240031322	CHRM3	5'UTR	0	0
cg04104776	-0.12	1.71e-24	17.3439336	TRPV3	Body	0	0
cg07839105	-0.11	2.55e-22	19.694837	PRSSL1	Body	0	1
cg19131476	-0.1	9.53e-24	11.64387923	NRXN2;NRXN2;NRXN2	Body;Body;Body	0	0
cg09933454	-0.17	2.57e-25	12.3158750			0	0
cg05517541	-0.21	2.63e-23	6.112115209	FYN	5'UTR	0	0
cg24395117	-0.15	7.52e-24	11.70245893	CTTN;CTTN	5'UTR;5'UTR	0	0
cg04690994	-0.12	7.55e-22	5.147267680			0	0
cg01530413	-0.56	7.59e-29	3.30820664	GADL1	Body	1	0
cg10220391	-0.2	3.44e-24	5.142309416	ARHGAP26;ARHGAP26	Body;Body	0	0
cg20770512	-0.1	4.82e-24	6.13396094	GFOD1	Body	1	0
cg11724366	-0.15	1.71e-22	19.681815	FSTL3	3'UTR	1	0
cg26057976	-0.24	1.95e-24	20.37037427			0	0
cg16697799	-0.12	7.75e-27	12.123464655	ARL6IP4;ARL6IP4;ARL6IP4;ARL6IP4;ARL6IP4;ARL6IP4;ARL6IP4;ARL6IP4;ARL6IP4;ARL6IP4;ARL6IP4;ARL6IP4;ARL6IP4;ARL6IP4;ARL6IP4	5'UTR;5'UTR;5'UTR;5'UTR;5'UTR;5'UTR;1stExon;1stExon;1stExon;1stExon;1stExon;1stExon;1stExon;5'UTR;Body	0	1
cg07086945	-0.34	4.09e-22	6.109036145			0	0
cg20619100	-0.16	2.44e-24	4.33105917			0	0
cg05429445	-0.12	8.64e-23	11.67169884	PPP1CA;PPP1CA;PPP1CA;TBC1D10C;TBC1D10C	TSS1500;TSS1500;TSS1500;TSS1500;TSS1500	0	1
cg11639454	-0.07	7.9e-22	5.132096294	SEPT8;SEPT8;SEPT8;SEPT8;SEPT8;SEPT8	Body;Body;Body;Body;Body;Body	0	0
cg10833066	-0.33	7.03e-22	12.111807467	FAM109A	TSS1500	0	1
cg25010080	-0.11	4.88e-23	19.6111478	RFX2;RFX2	TSS1500;TSS1500	1	0
cg23982607	-0.09	1.52e-22	1.1823379	GNB1	TSS1500	0	1
cg25612391	-0.12	1.45e-22	19.19216451	SLC25A42	Body	0	0
cg00524706	-0.13	8.88e-22	12.132859820	GALNT9	Body	0	0
cg26705986	-0.06	5.83e-25	12.123464567	OGFOD2;OGFOD2;OGFOD2;OGFOD2;OGFOD2;OGFOD2;OGFOD2;ARL6IP4;ARL6IP4;ARL6IP4;ARL6IP4;ARL6IP4;ARL6IP4;ARL6IP4;ARL6IP4	3'UTR;3'UTR;3'UTR;3'UTR;3'UTR;3'UTR;3'UTR;TSS200;TSS200;TSS200;TSS200;TSS200;TSS200;TSS200;TSS200	0	1
cg08825200	-0.19	3.44e-25	3.178984841	KCNMB3;KCNMB3	TSS200;TSS200	0	0
cg05273495	-0.11	1.04e-20	17.59222606	BCAS3;BCAS3	Body;Body	1	0
cg08247321	-0.19	1.44e-22	13.33479697	LINC00423	Body	0	0
cg17741383	-0.12	1.71e-23	12.11640803			0	0
cg26977749	-0.28	2.22e-22	7.98477833	TRRAP;TRRAP;MIR3609	5'UTR;5'UTR;TSS1500	0	0
cg15247468	-0.21	2.17e-21	12.112197992			0	0
cg15236082	-0.13	2.19e-22	1.247275743	C1orf229	TSS200	0	0
cg19298856	-0.07	1.03e-21	19.49979789	FLT3LG	Body	0	0
cg11649105	-0.08	2.65e-23	8.142402800			0	0
cg20405891	-0.25	1.46e-21	11.134374331	LOC283177	Body	0	0
cg18268041	-0.13	5.03e-23	14.105659225			0	0
cg12609415	-0.2	6.91e-21	3.46037548	FYCO1	TSS1500	0	1
cg06514003	-0.07	1.12e-21	17.40330907	KCNH4	Body	0	0
cg09190408	-0.07	4.54e-22	11.67170610	PPP1CA;PPP1CA;TBC1D10C;PPP1CA	TSS1500;TSS1500;TSS1500;TSS1500	1	0
cg11914824	-0.25	1.49e-21	1.203320297	FMOD;FMOD;FMOD	Body;5'UTR;1stExon	0	0
cg21963854	-0.07	1.87e-21	15.69366348	MIR548H4	Body	0	0
cg08909802	-0.08	5.51e-23	8.145049419	PLEC1	Body	0	1
cg15000547	-0.08	4.57e-24	2.200604510			0	1
cg00260937	-0.21	1.09e-21	7.128520193	KCP	Body	0	0
cg00951395	-0.18	3.77e-22	1.232941775	KIAA1383	1stExon	0	1
cg05165168	-0.08	2.42e-21	8.10555711	C8orf74	Body	0	0
cg26111575	-0.13	4.15e-21	10.123886914	TACC2;TACC2	Body;Body	0	0
cg07134061	-0.07	2.88e-22	17.3595754	P2RX5-TAX1BP3;P2RX5;P2RX5;P2RX5;P2RX5	Body;Body;Body;Body;Body	0	0
cg23119096	-0.09	1.01e-21	5.174027557			0	0
cg01739509	-0.25	2.17e-21	1.203320732	FMOD;FMOD	TSS200;TSS200	0	0
cg21401636	-0.41	1.43e-21	2.149629217			0	0
cg00671269	-0.09	4.71e-21	4.21792865	KCNIP4	5'UTR	0	0
cg07278844	-0.36	6.18e-21	6.109035874			0	0
cg27387030	-0.4	2.49e-21	1.203320541	FMOD	TSS1500	0	0
cg15094934	-0.09	1.37e-22	16.84977475			0	0
cg14564229	-0.1	1.86e-20	9.119748106	ASTN2;ASTN2;ASTN2	Body;Body;Body	1	0
cg12460175	-0.16	1.07e-20	22.18268062			0	0
cg12873476	-0.09	2.56e-22	8.142402728			0	0
cg05950140	-0.14	1.72e-21	15.95287018			0	0
cg14409041	-0.12	6.5e-23	12.123464604	ARL6IP4;ARL6IP4;ARL6IP4;ARL6IP4;ARL6IP4;ARL6IP4;ARL6IP4;ARL6IP4	TSS200;TSS200;TSS200;TSS200;TSS200;TSS200;TSS200;TSS200	0	1
cg01256539	-0.15	9.5e-24	5.119802022	PRR16	5'UTR	0	0
cg26026771	-0.15	4.6e-20	11.67277224	CDK2AP2	TSS1500	0	0
cg05313263	-0.19	1.55e-20	14.100906689	WDR25;WDR25	Body;Body	1	0
cg06080874	-0.11	4.98e-21	18.46501625			0	0
cg15343958	-0.07	4.38e-21	19.55670015	TNNI3	TSS1500	0	0
cg05210497	-0.1	7.44e-21	11.65121660	TIGD3	TSS1500	1	0
cg15584070	-0.08	6.28e-21	2.129439854			1	0
cg22733946	-0.06	1.66e-20	5.10451727	ROPN1L;ROPN1L	Body;Body	1	0
cg04829830	-0.16	9.4e-22	14.105339549	KIAA0284;KIAA0284	5'UTR;Body	0	0
cg08587775	-0.18	1.86e-20	19.30363203			0	0
cg01807408	-0.14	7.74e-22	3.87137933			0	1
cg17793372	-0.12	7.47e-22	20.62179030	SRMS	TSS200	0	0
cg10072328	-0.11	3.04e-21	15.95286906			0	0
cg11295309	-0.14	2e-20	6.111924395	TRAF3IP2;TRAF3IP2;TRAF3IP2	5'UTR;5'UTR;5'UTR	1	0
cg23907108	-0.11	4.53e-23	11.64405993	NRXN2;NRXN2;NRXN2	Body;Body;Body	0	0
cg07485554	-0.07	5.94e-20	2.23702333	KLHL29	5'UTR	0	0
cg24596472	-0.1	1.12e-19	8.144417263	TOP1MT	TSS1500	0	1
cg00417323	-0.07	2.3e-20	18.29307959			0	0
cg16999125	-0.1	7.22e-20	7.43322024	HECW1;HECW1	Body;Body	0	0
cg06053959	-0.07	1.19e-20	17.1617291	C17orf91;C17orf91;C17orf91;C17orf91;MIR22	Body;Body;Body;Body;TSS200	1	0
cg16289210	-0.22	9.29e-21	1.203320396	FMOD	TSS200	0	0
cg04865726	-0.12	1.36e-20	1.1365911			0	0
cg10930293	-0.14	1.62e-20	19.55895837	RPL28;RPL28;RPL28;RPL28;RPL28;TMEM238	TSS1500;TSS1500;TSS1500;TSS1500;TSS1500;TSS1500	0	1
cg07684309	-0.1	1.5e-19	17.62181761	ERN1	Body	1	0
cg22816091	-0.28	5.94e-21	1.42611670			0	0
cg22705746	-0.33	3.54e-20	1.203320506	FMOD	TSS1500	0	0
cg20875821	-0.13	4.52e-21	18.61557735	SERPINB2;SERPINB2	5'UTR;5'UTR	1	0
cg08189863	-0.19	3.95e-20	12.50468624	ASIC1;ASIC1;ASIC1;ASIC1	Body;Body;Body;Body	0	0
cg19323261	-0.15	2.45e-21	15.39602982			0	0
cg18143792	-0.13	5.74e-21	1.26250290			1	0
cg10510935	-0.27	1.43e-20	1.4059661			0	0
cg23473850	-0.1	7e-22	8.29223826			1	0
cg03764585	-0.16	1.05e-20	1.203320223	FMOD;FMOD	1stExon;5'UTR	0	0
cg15576492	-0.23	1.35e-21	1.1015447			0	0
cg21745287	-0.08	2.98e-23	12.123464511	ARL6IP4;ARL6IP4;OGFOD2;ARL6IP4;ARL6IP4	TSS1500;TSS1500;3'UTR;TSS1500;TSS1500	0	1
cg12861797	-0.1	1.55e-20	15.43585817	TGM7	Body	0	0
cg05958433	-0.08	1.21e-21	5.157027782			1	0
cg15488009	-0.16	1.14e-19	19.681445	FSTL3	Body	0	1
cg06526721	-0.14	3.67e-21	5.119799384	PRR16	TSS1500	0	1
cg17539697	-0.09	6.51e-22	16.18935399	SMG1	Body	1	0
cg18621232	-0.49	4.27e-19	1.31681696	NKAIN1	Body	1	0
cg09076788	-0.12	2.19e-19	16.19124971	ITPRIPL2;ITPRIPL2	TSS1500;TSS1500	0	1
cg01729262	-0.06	4.25e-20	1.933306			0	0
cg21742338	-0.13	1.32e-19	15.28373418	HERC2	Body	0	0
cg14360799	-0.16	3.69e-18	16.19769645	IQCK;IQCK;IQCK;IQCK;IQCK	Body;Body;Body;Body;Body	1	0
cg06503201	-0.12	6.87e-21	2.69309743	ANTXR1;ANTXR1;ANTXR1	Body;Body;Body	1	0
cg13172732	-0.08	4.39e-19	17.767567	NXN;NXN	TSS1500;Body	0	0
cg05963179	-0.06	7.38e-21	10.127203074			0	0
cg15260428	-0.13	2.09e-21	12.132381902	ULK1	Body	1	0
cg20893898	-0.05	5.61e-20	20.31822877	PLUNC;PLUNC	TSS1500;TSS1500	0	0
cg16727193	-0.12	3.76e-19	3.126627910	CHCHD6	Body	0	0
cg07676517	-0.14	3.48e-19	19.30363343			0	0
cg03781663	-0.45	1.08e-19	11.62255221	AHNAK	Body	1	0
cg14954688	-0.06	7.15e-19	3.112530978			1	0
cg04477660	-0.19	4.83e-20	3.87137900	LINC00506;LINC00506	TSS1500;TSS1500	0	1
cg16477213	-0.06	4.67e-19	8.142402816			0	0
cg27473871	-0.08	6.86e-20	12.123636279			0	0
cg24979194	-0.1	7.79e-19	1.44324198	ST3GAL3;ST3GAL3;ST3GAL3;ST3GAL3;ST3GAL3;ST3GAL3;ST3GAL3;ST3GAL3;ST3GAL3;ST3GAL3;ST3GAL3;ST3GAL3;ST3GAL3;ST3GAL3;ST3GAL3;ST3GAL3;ST3GAL3;ST3GAL3;ST3GAL3;ST3GAL3;ST3GAL3;ST3GAL3;ST3GAL3;ST3GAL3;ST3GAL3	Body;Body;Body;Body;Body;Body;Body;Body;Body;Body;Body;Body;Body;Body;Body;Body;Body;Body;Body;Body;Body;Body;Body;Body;Body	1	0
cg07644039	-0.06	2.67e-21	12.123464150	ARL6IP4;ARL6IP4;OGFOD2;ARL6IP4;ARL6IP4	TSS1500;TSS1500;3'UTR;TSS1500;TSS1500	1	0
cg18493761	-0.17	1.68e-20	11.125386885			1	0
cg05776274	-0.1	4.36e-19	7.30266237			1	0
cg25656417	-0.08	5.53e-19	17.55434979	MSI2;MSI2	Body;Body	1	0
cg20464719	-0.21	7.93e-19	19.17889512	FCHO1;FCHO1;FCHO1;FCHO1	Body;Body;Body;Body	0	1
cg06893288	-0.18	1.62e-19	12.132859722	GALNT9	Body	0	0
cg07922843	-0.12	5.54e-19	1.92083173			0	0
cg13861099	-0.21	4.39e-19	2.211368502	CPS1	Body	0	0
cg19539667	-0.06	6.87e-19	17.43339831	LOC100133991;LOC100133991;C17orf46	Body;Body;TSS1500	1	0
cg18763536	-0.06	1.63e-20	12.11812062	ETV6	Body	1	0
cg01688679	-0.06	3.13e-20	18.71313866			0	0
cg06710071	-0.28	2.65e-19	4.164600556	2001-03-01	Body	1	0
cg26987645	-0.34	1.04e-18	1.203320386	FMOD	TSS200	0	0
cg25532702	-0.06	5.53e-20	1.156471610	MEF2D	TSS1500	0	1
cg10913096	-0.1	2.9e-19	14.39837673			0	0
cg12872489	-0.52	1.8e-18	9.140703637	EHMT1	Body	0	0
cg00837827	-0.05	3.14e-19	13.112168359			0	0
cg09948448	-0.06	2.22e-18	17.72967968	HID1-AS1;HID1	Body;Body	0	0
cg21213783	-0.23	4.86e-18	6.112165057	FYN	5'UTR	1	0
cg06444180	-0.06	1.14e-18	3.10437625	MIR885;ATP2B2;ATP2B2	TSS1500;Body;Body	0	0
cg17837492	-0.1	1.68e-20	2.110092156	SH3RF3	Body	0	0
cg17153794	-0.06	1.73e-19	11.63799985	MACROD1	Body	0	0
cg15195495	-0.14	1.58e-18	19.681420	FSTL3	Body	0	1
cg00206407	-0.07	1.83e-19	20.62178943	SRMS	TSS200	0	0
cg13219804	-0.18	7.67e-20	17.32739323			0	0
cg08152055	-0.26	1.03e-18	3.73500979	PDZRN3;PDZRN3;PDZRN3;PDZRN3	Body;Body;Body;5'UTR	1	0
cg19843353	-0.14	6.25e-19	5.180651585	TRIM41;TRIM41	1stExon;1stExon	0	1
cg15099449	-0.09	4.93e-20	2.202774768			1	0
cg11722704	-0.19	1.48e-19	18.13372157	LDLRAD4;LDLRAD4	5'UTR;5'UTR	1	0
cg07921777	-0.06	1.46e-18	16.67062970	CBFB;CBFB	TSS200;TSS200	0	1
cg14011933	-0.17	3.1e-19	4.21767566	KCNIP4	5'UTR	0	0
cg00026362	-0.08	1.91e-18	6.43858741	LOC100132354	TSS200	0	0
cg15236483	-0.19	5.29e-18	22.46285682			0	0
cg14209562	-0.07	1.42e-18	5.177880534	COL23A1	Body	0	0
cg12929940	-0.21	7.99e-18	17.9629015	USP43;USP43	Body;Body	1	0
cg08791563	-0.12	6.93e-20	2.66736054	MEIS1	Body	0	1
cg14742079	-0.07	2.03e-18	22.37956207	CDC42EP1	TSS1500	0	0
cg00418799	-0.23	6.74e-18	6.169989419	WDR27;WDR27	Body;Body	0	0
cg06527396	-0.08	1.91e-20	3.128959178			1	0
cg27196775	-0.21	1.07e-19	18.6781335			0	0
cg00542147	-0.3	1.99e-18	1.211812995	LOC105748977	TSS200	0	0
cg00558749	-0.07	4.86e-18	1.1713950			0	1
cg22110047	-0.07	2.67e-19	2.152780323	CACNB4;CACNB4;CACNB4;CACNB4	Body;Body;Body;Body	1	0
cg22515654	-0.12	1.71e-17	1.10590672	PEX14	Body	0	0
cg14835461	-0.1	1.77e-17	22.23153785			1	0
cg13836708	-0.13	7.86e-18	6.28188438			0	0
cg02921273	-0.13	6.68e-18	20.290410			0	1
cg00588867	-0.15	4.67e-20	14.23113337			0	0
cg19504245	-0.22	3.22e-19	19.55660620	TNNT1;TNNT1;TNNT1	TSS200;TSS200;TSS200	0	0
cg18397450	-0.35	6.89e-19	14.105830631	PACS2;PACS2	Body;Body	0	0
cg07040723	-0.08	1.01e-19	14.106941205	LOC100133469	Body	0	0
cg01906637	-0.05	5.78e-19	14.21504131	RNASE13	TSS1500	0	0
cg25564241	-0.12	5.54e-19	10.108718213	SORCS1;SORCS1;SORCS1;SORCS1;SORCS1;SORCS1	Body;Body;Body;Body;Body;Body	1	0
cg22029239	-0.18	4.67e-18	13.67807963			0	0
cg07915293	-0.15	4.97e-20	2.149273657			0	0
cg15487791	-0.14	1.26e-19	4.26585040	TBC1D19;TBC1D19	TSS1500;TSS1500	0	1
cg18983289	-0.06	1.45e-18	1.38554180	MIR3659	TSS1500	0	0
cg10382675	-0.11	1.17e-17	2.190449241			1	0
cg09500196	-0.07	3.8e-19	16.8963749	CARHSP1	TSS1500	1	0
cg01313358	-0.07	1.69e-17	3.128841722	RAB43	TSS1500	1	0
cg14469972	-0.32	3.93e-18	9.140703588	EHMT1	Body	0	0
cg14141086	-0.1	1.6e-18	21.40451371			1	0
cg24600306	-0.06	3.17e-18	20.61990671	CHRNA4;LOC100130587;CHRNA4;CHRNA4	5'UTR;TSS1500;Body;Body	0	0
cg11870843	-0.14	3.48e-18	15.39475683			1	0
cg00811946	-0.1	3.38e-17	2.157327135	GPD2;GPD2	5'UTR;5'UTR	1	0
cg25231225	-0.1	1.49e-18	22.35937531	RASD2;RASD2	1stExon;5'UTR	0	0
cg07490835	-0.08	7.97e-19	16.67579108	FAM65A;FAM65A;FAM65A;FAM65A	Body;Body;Body;Body	0	0
cg03774275	-0.13	1.03e-17	11.125221142	PKNOX2	5'UTR	0	0
cg18474384	-0.18	1.67e-17	20.6728054			0	0
cg01612766	-0.17	1.29e-17	10.128995478	FAM196A;DOCK1;DOCK1	TSS1500;Body;Body	0	0
cg19265300	-0.08	5.8e-18	15.69702702			0	0
cg19704410	-0.05	1.41e-19	12.58230164	CTDSP2	Body	1	0
cg03945538	-0.08	4.62e-17	1.173447427	PRDX6	Body	0	1
cg05615996	-0.24	4.14e-18	9.71293643			0	0
cg01209984	-0.12	5.93e-18	21.47469679			0	0
cg22171829	-0.14	4.44e-18	7.95225520	PDK4	1stExon	0	1
cg15605858	-0.07	3.69e-18	15.29395932	APBA2;APBA2	Body;Body	1	0
cg18912855	-0.17	3.17e-18	14.105830859	PACS2;PACS2	Body;Body	0	0
cg01746448	-0.07	6.84e-18	9.138143008			0	0
cg03217528	-0.1	1.95e-17	4.186391860	CCDC110;CCDC110	Body;Body	0	0
cg00667525	-0.15	1.01e-19	19.18699118	C19orf60;C19orf60	TSS1500;TSS1500	0	1
cg19819715	-0.08	4.73e-17	2.74693344	MOGS;MOGS	TSS1500;TSS1500	0	1
cg24518693	-0.11	2.39e-18	12.5489552			0	0
cg13951472	-0.09	3.59e-17	22.37956103	CDC42EP1	TSS1500	0	0
cg18082402	-0.06	2.29e-20	1.27935352			1	0
cg20444256	-0.12	1.13e-17	19.45826341	CKM	TSS1500	0	0
cg13371577	-0.08	3.93e-17	11.61659716	FADS3	TSS1500	0	0
cg09239106	-0.09	1.25e-18	12.49937997	KCNH3	Body	0	0
cg13648715	-0.17	1.04e-19	4.77133417	SCARB2	Body	0	1
cg10564498	-0.11	5.78e-17	19.41724653	AXL;AXL	TSS1500;TSS1500	0	0
cg24532083	-0.1	4.96e-18	3.44100380			0	0
cg24632943	-0.08	1.69e-17	20.51826334	TSHZ2;TSHZ2	Body;Body	0	0
cg21765010	-0.17	4.11e-20	1.117388878			0	0
cg17568606	-0.2	9.27e-19	1.91265989			0	0
cg12425861	-0.26	8.56e-18	14.105830606	PACS2;PACS2	Body;Body	0	0
cg23696863	-0.17	1.12e-19	5.127849433	FBN2	Body	0	0
cg04199077	-0.07	3.59e-16	17.53902780			0	0
cg09395443	-0.17	9.38e-19	7.4746437	FOXK1	Body	1	0
cg07652447	-0.25	4.92e-17	8.144437379			0	1
cg05577016	-0.11	2.16e-17	4.7945149			0	0
cg02835406	-0.13	7.23e-19	1.901287	PLEKHN1;PLEKHN1	TSS1500;TSS1500	0	0
cg17635080	-0.08	1.17e-17	12.109030115			1	0
cg02082571	-0.09	2.04e-17	12.8276718	CLEC4A;CLEC4A;CLEC4A;CLEC4A	Body;Body;Body;Body	0	1
cg14543641	-0.13	2.7e-18	14.104940939			0	0
cg11460520	-0.11	2.49e-19	14.65121863			1	0
cg08019911	-0.17	3.12e-17	19.47927349			0	0
cg13709487	-0.14	2.98e-18	3.100322493			0	1
cg19645959	-0.05	2.19e-17	10.28654898			1	0
cg14916274	-0.13	2.71e-19	14.105658949			0	0
cg12549411	-0.19	1.99e-18	21.41032864	B3GALT5;B3GALT5;B3GALT5;B3GALT5;B3GALT5	Body;Body;Body;Body;Body	0	0
cg23149687	-0.16	4.02e-19	5.119801643	PRR16	5'UTR	0	0
cg23487032	-0.08	8.03e-18	10.106034799	GSTO2;GSTO2;GSTO2;GSTO2	TSS200;TSS200;Body;Body	0	0
cg23006906	-0.14	1.04e-17	4.26584845	TBC1D19;TBC1D19	TSS1500;TSS1500	1	0
cg22713649	-0.13	2.97e-18	2.178034599			0	0
cg18798099	-0.14	4.86e-18	9.140189618			0	0
cg03061719	-0.09	1.66e-17	12.56687956	CS	Body	0	0
cg11284147	-0.4	1.51e-16	8.144437914			0	1
cg05004142	-0.18	1.49e-18	16.57562740	CCDC102A	Body	0	0
cg07774551	-0.16	5.61e-18	22.45724922	FAM118A;FAM118A	Body;Body	0	0
cg01687878	-0.07	3.43e-19	12.123616817			0	0
cg01243653	-0.13	4.14e-17	11.77158483	PAK1;PAK1	5'UTR;5'UTR	1	0
cg19336198	-0.11	9.45e-18	7.4746462	FOXK1	Body	1	0
cg04047186	-0.08	8.98e-18	7.100662031	LOC102724094;LOC102724094;MUC17;MUC12	TSS1500;TSS1500;TSS1500;3'UTR	0	0
cg27132159	-0.14	1.27e-17	6.15017835			0	1
cg14780837	-0.16	6.98e-18	22.39760267	SYNGR1;SYNGR1;SYNGR1	Body;1stExon;Body	0	0
cg12546556	-0.1	1.3e-16	12.104053179	STAB2	Body	0	0
cg19395706	-0.11	3.31e-20	11.64412079	NRXN2;NRXN2;NRXN2	TSS1500;Body;Body	0	0
cg26658743	-0.1	1.21e-17	16.87815229			1	0
cg23508931	-0.09	3.47e-17	4.2438227	CFAP99	Body	0	0
cg22478544	-0.1	3.02e-17	5.980841			0	0
cg00078348	-0.13	1.88e-16	11.113845487	HTR3A;HTR3A	TSS1500;TSS1500	0	0
cg21201294	-0.05	2.27e-17	7.47611926			1	0
cg01591190	-0.07	9.43e-18	12.25500964			0	0
cg03615426	-0.42	1.09e-15	16.19777410	IQCK;IQCK;IQCK;IQCK;IQCK	Body;Body;Body;Body;Body	1	0
cg09452728	-0.05	8.87e-17	11.133902108	LOC100128239	TSS200	0	0
cg01272629	-0.16	1.19e-17	8.37082441	MIR1268A	Body	0	0
cg00071265	-0.05	4.1e-18	20.60717158	PSMA7	Body	0	1
cg23508977	-0.07	5.81e-17	8.38367674			0	0
cg11446693	-0.11	4.34e-18	19.59074994	MZF1;MZF1;LOC100131691	Body;Body;Body	0	0
cg05962382	-0.17	1.26e-17	2.130345044			0	0
cg02845988	-0.1	2.33e-17	12.93836455	UBE2N	TSS1500	0	1
cg08216808	-0.08	1.66e-17	2.219081385	ARPC2;ARPC2	TSS1500;TSS1500	0	1
cg10060208	-0.05	2.8e-18	17.62160034	ERN1	Body	1	0
cg10929447	-0.12	1.23e-17	16.87401169	FBXO31;FBXO31	Body;5'UTR	0	0
cg04313078	-0.06	1.98e-18	4.36394710			0	0
cg06656924	-0.1	5.16e-17	6.35228319	ZNF76	5'UTR	0	1
cg02102533	-0.1	2.04e-18	16.57562841	CCDC102A	Body	0	0
cg15734589	-0.24	1.63e-16	9.128585454	PBX3;PBX3;PBX3;PBX3	Body;Body;Body;Body	0	0
cg04267772	-0.09	5.18e-18	16.8963642	CARHSP1;CARHSP1	TSS1500;TSS1500	1	0
cg19859994	-0.36	1.38e-16	17.76574881	DNAH17	TSS1500	1	0
cg11316386	-0.1	2.18e-17	1.247275808	C1orf229	TSS200	0	0
cg08041188	-0.45	3.15e-17	12.10564015	KLRC4-KLRK1	TSS1500	0	0
cg26745882	-0.11	1.39e-17	18.13372298	LDLRAD4;LDLRAD4	5'UTR;5'UTR	1	0
cg09290723	-0.13	1.13e-17	12.1619360			0	0
cg06258764	-0.16	4.59e-17	10.73510169	C10orf54;CDH23	3'UTR;Body	1	0
cg19595760	-0.06	8.53e-18	1.25948511	MAN1C1	Body	0	0
cg26846943	-0.31	1.68e-16	6.112165062	FYN	5'UTR	1	0
cg15626565	-0.05	8.86e-17	2.236079710			0	0
cg07736657	-0.07	4.4e-16	16.19777512	IQCK	Body	1	0
cg17309739	-0.07	8.55e-18	4.91039849			1	0
cg14502916	-0.07	4.27e-19	19.47842518	C5AR2;C5AR2;C5AR2	TSS1500;5'UTR;5'UTR	0	0
cg08686008	-0.07	1.54e-17	15.41876221			0	0
cg25214257	-0.09	1.13e-17	6.109222123	ARMC2;ARMC2	Body;Body	1	0
cg15910690	-0.09	3.61e-17	1.11393867			0	0
cg05660634	-0.14	1.54e-17	15.38965109			1	0
cg14154784	-0.26	2.97e-18	9.84208253	TLE1	Body	1	0
cg09429544	-0.08	5.32e-16	17.59222682	BCAS3;BCAS3	Body;Body	1	0
cg06349450	-0.12	1.66e-17	16.85867170			1	0
cg23522194	-0.24	1.09e-16	19.48565189	PLA2G4C;PLA2G4C;PLA2G4C	Body;Body;Body	0	0
cg08744519	-0.17	9.08e-16	8.2308391			0	0
cg04826825	-0.08	2.94e-17	22.39868183	MGAT3	5'UTR	1	0
cg10914143	-0.12	2.77e-16	17.60972789	MIR548W	Body	1	0
cg05251000	-0.13	3.76e-16	9.132935664	FREQ	Body	0	0
cg14126601	-0.17	7.9e-19	2.37384708	EIF2AK2;EIF2AK2	TSS1500;TSS1500	0	1
cg13954320	-0.13	3.79e-19	14.33162558	AKAP6	Body	0	0
cg01236573	-0.11	3.82e-18	1.26248897			0	1
cg08762534	-0.16	6.8e-17	14.51411787	PYGL;PYGL	TSS1500;TSS1500	0	1
cg07292612	-0.13	2.37e-16	4.89152554	ABCG2	TSS200	0	1
cg23660404	-0.1	1.3e-16	8.55240982			0	0
cg02098159	-0.06	1.11e-16	16.87842968			1	0
cg05110943	-0.1	9.42e-17	18.28682497	DSC2;DSC2	TSS200;TSS200	0	0
cg21839338	-0.08	1.3e-17	16.10912331	FAM18A	Body	0	0
cg11998932	-0.09	3.58e-17	7.3901843	SDK1	Body	0	0
cg00539654	-0.23	1.14e-15	4.110910455	EGF;EGF;EGF	Body;Body;Body	1	0
cg25688076	-0.08	4.36e-18	16.57534780			0	0
cg27487796	-0.14	2.79e-17	7.28973253			0	0
cg00575153	-0.07	2.06e-18	8.145047469	PLEC1;PLEC1	Body;Body	1	0
cg11646262	-0.11	1.21e-16	7.32978819	RP9P	Body	0	0
cg27313926	-0.15	1.36e-16	14.51411792	PYGL;PYGL	TSS1500;TSS1500	0	1
cg20195763	-0.11	1.66e-17	2.237478083	ACKR3	TSS1500	1	0
cg00844197	-0.05	8.27e-17	19.55661330	TNNT1;TNNT1;TNNT1	TSS1500;TSS1500;TSS1500	0	0
cg14086922	-0.12	7.57e-17	22.18268239			0	0
cg19354681	-0.1	1.44e-16	12.48223130			1	0
cg04686319	-0.08	3.68e-17	5.177876427	COL23A1	Body	1	0
cg13538006	-0.05	2.94e-17	9.95897313	NINJ1	TSS1500	1	0
cg24174232	-0.1	3.55e-16	17.29818175	RAB11FIP4	Body	1	0
cg05363903	-0.1	5.8e-17	2.237415899	IQCA1	1stExon	0	0
cg03855656	-0.11	5.09e-17	22.42896105	SERHL	TSS1500	1	0
cg12394340	-0.18	6.98e-18	17.74593508			1	0
cg02525267	-0.16	1.09e-16	14.56281048			1	0
cg21463605	-0.13	5.78e-17	22.18268249			0	0
cg24046505	-0.09	9.47e-17	10.25351544	ENKUR	TSS1500	0	0
cg22711187	-0.23	2.19e-17	19.55660858	TNNT1;TNNT1;TNNT1;TNNT1	TSS200;TSS200;TSS200;TSS200	0	0
cg13358873	-0.1	1.47e-17	2.69271042	ANTXR1;ANTXR1;ANTXR1	Body;Body;Body	0	0
cg02279396	-0.09	4.74e-19	9.139965495	SAPCD2	TSS1500	0	1
cg12856392	-0.09	6.22e-16	7.64126140	ZNF107;ZNF107	TSS1500;TSS1500	0	1
cg07421014	-0.08	6.85e-17	18.20247252			0	0
cg16622958	-0.13	8.96e-17	16.87397796	FBXO31;FBXO31	Body;5'UTR	0	0
cg11399254	-0.08	1.44e-16	1.47694517	TAL1	5'UTR	0	0
cg18370151	-0.08	2.66e-16	22.18267969			0	0
cg24017912	-0.07	1.89e-16	6.17393521	CAP2	TSS1500	0	0
cg11773456	-0.06	1.49e-17	14.100055669	CCDC85C	Body	0	0
cg17407859	-0.13	1.66e-15	3.164977784	LINC01322	Body	0	0
cg20744387	-0.13	3.93e-16	10.123496392			0	0
cg25706062	-0.09	3.8e-16	6.139117168	ECT2L;ECT2L	TSS200;TSS200	0	0
cg12471836	-0.06	6.67e-18	16.2480552	CCNF	Body	1	0
cg24163129	-0.12	5.09e-16	2.201646568	LOC101927795;AOX2P	Body;Body	1	0
cg00063828	-0.13	1.53e-16	16.85749496	C16orf74	Body	0	0
cg25579180	-0.12	1.1e-15	7.71098623	WBSCR17	Body	0	0
cg00499787	-0.1	2.08e-17	1.150159918			1	0
cg11223365	-0.07	4.27e-19	1.228074497			1	0
cg12906712	-0.36	2.84e-15	5.111033085	STARD4-AS1	Body	0	0
cg27258399	-0.1	2.39e-17	8.38832267	HTRA4	Body	0	1
cg14191571	-0.22	4.29e-16	2.157330982	GPD2;GPD2	5'UTR;5'UTR	1	0
cg18816996	-0.08	4.17e-16	5.178018186	COL23A1	TSS1500	1	0
cg08148074	-0.14	5.73e-17	4.143880507			1	0
cg11017086	-0.09	1.32e-16	4.979022	SLC26A1	Body	1	0
cg08731435	-0.12	8.62e-19	12.132381984	ULK1	Body	1	0
cg16239521	-0.07	5.43e-16	16.67523838			1	0
cg12301347	-0.13	4.3e-16	22.46285638			0	0
cg19622714	-0.12	1.5e-16	16.30572912			0	1
cg02290284	-0.15	3.01e-15	8.144275267			0	0
cg16732077	-0.06	9.8e-17	6.112192706	FYN	5'UTR	0	1
cg00060374	-0.16	1.25e-15	1.1355235	LOC441869;LOC441869	Body;Body	0	0
cg25855710	-0.17	5.72e-16	12.10543619	KLRK1;LOC101928100;KLRC4-KLRK1	TSS1500;Body;5'UTR	0	0
cg04188756	-0.19	4.01e-18	14.33162448	AKAP6	Body	0	0
cg20921146	-0.08	3.93e-16	1.11508268			0	0
cg00694350	-0.1	3.05e-15	8.42616481	CHRNA6;CHRNA6	Body;Body	1	0
cg00782645	-0.06	2.49e-15	16.90115048	LOC100130015;LOC100130015	TSS1500;TSS1500	0	0
cg05725721	-0.07	2.83e-17	3.160823387	B3GALNT1;B3GALNT1;B3GALNT1;B3GALNT1;B3GALNT1	TSS1500;TSS1500;TSS1500;TSS1500;TSS1500	0	0
cg02978737	-0.07	3.1e-17	22.37216067	PVALB	TSS1500	0	0
cg01475205	-0.07	1.78e-17	11.64412026	NRXN2;NRXN2;NRXN2	TSS1500;Body;Body	0	0
cg12051559	-0.09	1.01e-15	19.4525565	PLIN5	Body	0	0
cg04677723	-0.07	3.65e-15	2.74693332	MOGS;MOGS	TSS1500;TSS1500	0	1
cg16432182	-0.16	9.21e-16	4.89152511	ABCG2	TSS200	0	1
cg06675877	-0.07	1.03e-16	1.156863123	PEAR1	TSS1500	0	0
cg17803284	-0.09	3.01e-15	18.28682485	DSC2;DSC2;DSCAS	TSS200;TSS200;Body	0	0
cg20490392	-0.24	3.98e-16	8.6419438	ANGPT2;ANGPT2;ANGPT2;MCPH1	Body;Body;Body;Body	0	0
cg04997452	-0.06	3.38e-17	15.39697356			1	0
cg08298827	-0.08	7.26e-16	11.62009585	SCGB1D2	TSS200	0	0
cg02993349	-0.12	2.71e-16	13.76162121	UCHL3;UCHL3	Body;Body	0	0
cg16010089	-0.09	8.17e-15	10.25351314	ENKUR	TSS200	0	0
cg03989378	-0.09	3.18e-17	20.61620280			0	0
cg07040712	-0.15	9.5e-16	19.48572712	PLA2G4C;PLA2G4C;PLA2G4C	Body;Body;Body	0	0
cg25592314	-0.19	3.15e-17	16.49518152			0	0
cg16560493	-0.12	1.01e-15	2.235160800			0	0
cg10218876	-0.24	1.21e-16	19.55660625	TNNT1;TNNT1;TNNT1	TSS200;TSS200;TSS200	0	0
cg05096700	-0.08	1.95e-17	4.185926319			0	0
cg17885487	-0.06	3.94e-16	1.247275839	C1orf229	TSS200	0	0
cg20914572	-0.05	9.34e-16	6.32119874	PRRT1;PPT2	TSS200;TSS1500	0	0
cg01114497	-0.13	3.61e-17	1.184348747			0	0
cg19034084	-0.06	4.39e-16	5.55472069	ANKRD55	Body	1	0
cg14150973	-0.13	1.28e-14	19.40950431	SERTAD3	TSS200	0	1
cg02407222	-0.09	4.21e-16	14.75726479			0	1
cg22830335	-0.05	4.21e-16	20.49491385	BCAS4;BCAS4;BCAS4	Body;Body;Body	0	0
cg05411932	-0.09	4.87e-16	16.21608429	METTL9;METTL9;LOC101927814	TSS200;TSS200;Body	1	0
cg18794925	-0.1	1.05e-16	12.66455749			0	0
cg19781462	-0.06	3.15e-16	12.124744261			1	0
cg08128690	-0.05	2.05e-16	9.75748226			1	0
cg16596294	-0.07	1.66e-15	10.94607768	EXOC6;EXOC6	TSS1500;Body	0	1
cg00688253	-0.08	3.19e-15	6.109035178			0	0
cg15393399	-0.07	1.05e-16	16.50715700	SNX20;SNX20;SNX20	TSS1500;TSS1500;TSS1500	0	1
cg09661126	-0.07	2.26e-16	18.46238526	CTIF;CTIF	Body;Body	1	0
cg03615565	-0.06	7.45e-17	16.67572595	FAM65A	Body	0	0
cg18649823	-0.17	1.68e-16	19.55660591	TNNT1;TNNT1;TNNT1;TNNT1;TNNT1;TNNT1	1stExon;1stExon;5'UTR;5'UTR;1stExon;5'UTR	0	0
cg11271955	-0.13	3.55e-15	10.94147223			0	0
cg04421351	-0.06	3.39e-16	1.10966073			1	0
cg17385867	-0.09	4.25e-15	11.69196986			0	0
cg19520710	-0.05	1.11e-15	12.57915613	MBD6;DDIT3	TSS1500;TSS1500	1	0
cg16566943	-0.1	5.92e-16	3.195530091	MUC4;MUC4;MUC4	Body;Body;Body	0	0
cg04719975	-0.09	2.32e-16	2.40715617	SLC8A1	5'UTR	1	0
cg06762457	-0.13	3.29e-16	6.149806635	ZC3H12D	TSS1500	0	1
cg14867138	-0.11	8.3e-16	7.139498312	TBXAS1;TBXAS1	5'UTR;5'UTR	1	0
cg13960758	-0.05	4.04e-15	4.86698716	ARHGAP24;ARHGAP24	TSS1500;Body	0	0
cg10144598	-0.09	1.19e-15	1.203619607	ATP2B4;ATP2B4	5'UTR;5'UTR	1	0
cg17433553	-0.17	2.07e-15	6.11735236	ADTRP;ADTRP	Body;Body	1	0
cg19170614	-0.05	1.33e-15	6.89927301	GABRR1;GABRR1;GABRR1;GABRR1;GABRR1;GABRR1;GABRR1	1stExon;1stExon;1stExon;5'UTR;5'UTR;5'UTR;5'UTR	1	0
cg08217285	-0.08	9.98e-19	17.27917879	GIT1;GIT1	TSS1500;TSS1500	0	0
cg17733466	-0.13	1.09e-16	10.106034802	GSTO2;GSTO2;GSTO2;GSTO2	TSS200;TSS200;Body;Body	0	0
cg04169709	-0.09	2.83e-17	11.64406046	NRXN2;NRXN2;NRXN2	Body;Body;Body	0	0
cg07214406	-0.08	1.09e-16	1.16312238			1	0
cg17066594	-0.14	1.89e-17	11.67764654	UNC93B1	Body	1	0
cg01283343	-0.08	3.94e-16	19.42211160	CEACAM5	TSS1500	0	0
cg25303446	-0.1	4.87e-16	22.42896103	SERHL	TSS1500	1	0
cg13168774	-0.06	6.09e-16	10.3108670	PFKP	TSS1500	0	0
cg03330516	-0.12	3.59e-16	20.62178744	SRMS	1stExon	0	0
cg13667739	-0.09	1.09e-16	14.105944604	CRIP2	Body	0	0
cg02331830	-0.13	1.36e-16	8.145008288	PLEC1;PLEC1;PLEC1;PLEC1;PLEC1;PLEC1;PLEC1;PLEC1	Body;Body;Body;Body;Body;Body;Body;Body	0	0
cg12603554	-0.08	5.89e-15	20.279976	ZCCHC3;ZCCHC3	3'UTR;1stExon	0	1
cg14065109	-0.09	1.28e-15	21.47715006	C21orf57	Body	1	0
cg25594515	-0.09	9.25e-16	4.185372240	IRF2	5'UTR	1	0
cg04056227	-0.16	8.82e-16	8.70361190	LINC01603	TSS1500	0	0
cg24699670	-0.18	2.52e-16	19.55660614	TNNT1;TNNT1;TNNT1	TSS200;TSS200;TSS200	0	0
cg08459711	-0.23	6.28e-18	17.33315954	LIG3;LIG3	Body;Body	1	0
cg06926377	-0.38	5.43e-16	15.40443853			0	0
cg09796376	-0.15	2.05e-14	20.30640595	HCK	Body	0	1
cg17892629	-0.14	8.52e-17	7.112411466	TMEM168	Body	0	0
cg25838214	-0.08	4.39e-16	17.64448394	PRKCA	Body	1	0
cg16225498	-0.09	7.33e-18	7.102788836	NAPEPLD;NAPEPLD	5'UTR;5'UTR	0	1
cg27606137	-0.09	2.74e-16	4.37891816	TBC1D1;TBC1D1	TSS1500;TSS1500	0	1
cg14253965	-0.07	9.27e-15	17.66379662	ARSG;ARSG	Body;Body	1	0
cg24027937	-0.07	7.46e-16	19.709809	PALM;PALM	Body;Body	0	0
cg15255455	-0.06	8.82e-16	19.4534986	PLIN5	5'UTR	1	0
cg16917193	-0.17	6.98e-15	12.54089295			0	0
cg27396056	-0.08	4.1e-15	3.188664993			0	1
cg04228836	-0.08	4.53e-16	14.101016389	BEGAIN;BEGAIN	Body;Body	0	0
cg10442355	-0.07	4.9e-16	8.61326412			0	0
cg23425865	-0.1	7.42e-17	5.9849111	LOC285692	Body	0	0
cg04453371	-0.07	1.12e-15	10.30496461			0	0
cg25742326	-0.25	8.07e-16	1.901449	PLEKHN1;PLEKHN1	TSS1500;TSS1500	0	0
cg23131026	-0.06	5.96e-17	16.87426896	FBXO31;MAP1LC3B	TSS1500;Body	0	1
cg13286116	-0.14	9.45e-16	11.13302098	ARNTL;ARNTL;ARNTL	5'UTR;5'UTR;5'UTR	0	0
cg10906729	-0.18	1.6e-15	17.46682390	LOC404266;LOC404266;HOXB6	Body;Body;TSS200	0	0
cg14016257	-0.13	1.26e-15	4.185926087			0	0
cg03152092	-0.06	1.69e-15	19.41869545	B9D2;TMEM91	5'UTR;TSS1500	0	1
cg11924019	-0.09	2.02e-15	15.75019283	CYP1A1	TSS1500	0	0
cg06840491	-0.1	1.09e-15	10.48416966	GDF2	TSS200	0	0
cg06092502	-0.12	2.49e-16	1.42611687			0	0
cg08995871	-0.07	4.67e-17	10.76803361	DUPD1	Body	1	0
cg02528768	-0.06	2.06e-16	19.18547358	ISYNA1;ISYNA1;ISYNA1	Body;Body;Body	0	0
cg12911050	-0.15	3.19e-15	10.13465072			0	0
cg26385222	-0.1	4.62e-15	7.150497077	TMEM176B;TMEM176B;TMEM176A;TMEM176B;TMEM176B;TMEM176B	TSS1500;5'UTR;TSS1500;5'UTR;5'UTR;5'UTR	0	0
cg13783444	-0.09	1.51e-16	14.75536434	FAM164C;FAM164C;FAM164C;FAM164C	1stExon;5'UTR;1stExon;5'UTR	0	1
cg04854089	-0.06	3.62e-16	11.46355137	DGKZ	Body	0	0
cg17884674	-0.11	3.67e-16	19.1967198	CSNK1G2	5'UTR	0	0
cg26697882	-0.07	8.82e-15	17.1617363	C17orf91;C17orf91;C17orf91;C17orf91;MIR22	Body;Body;Body;Body;TSS200	1	0
cg08676440	-0.07	6.34e-15	6.73232641			0	0
cg07856761	-0.08	6.47e-16	22.37216030	PVALB	TSS1500	0	0
cg20874670	-0.12	8.3e-16	2.131534227			0	0
cg16071100	-0.05	1.15e-14	6.112042311	FYN;FYN;FYN	TSS1500;5'UTR;5'UTR	0	0
cg14147832	-0.12	1.28e-16	14.106148294			0	0
cg27294796	-0.07	2.88e-15	15.90456387	C15orf38	TSS200	0	0
cg07890104	-0.1	1.68e-14	4.109684585	AGXT2L1;AGXT2L1;AGXT2L1;AGXT2L1;AGXT2L1	TSS1500;TSS1500;TSS1500;TSS1500;TSS1500	0	0
cg07405919	-0.06	2.53e-15	21.45640402			0	0
cg03982376	-0.15	6.01e-16	6.149806659	ZC3H12D	TSS1500	0	1
cg00733328	-0.07	2.32e-14	14.101001145			1	0
cg08247916	-0.07	7.46e-15	10.25351495	ENKUR	TSS1500	0	0
cg24524285	-0.1	7.8e-17	11.64405919	NRXN2;NRXN2;NRXN2	Body;Body;Body	0	0
cg20728173	-0.06	5.47e-17	3.108791035	MORC1	Body	1	0
cg02550950	-0.39	1.24e-17	2.197122104	HECW2	Body	0	0
cg21938718	-0.09	3e-15	20.43378461	KCNK15	Body	0	0
cg08658350	-0.17	2.08e-15	11.128366822	ETS1;ETS1;ETS1	Body;Body;Body	0	0
cg19517940	-0.06	3.19e-15	1.48154122			0	0
cg11950754	-0.09	9.2e-16	1.53782077	LRP8;LRP8;LRP8;LRP8	Body;Body;Body;Body	0	0
cg04494562	-0.16	2.96e-15	13.101173774	PCCA;PCCA	Body;Body	0	0
cg15049005	-0.15	8.29e-16	15.66947167	LINC01169	Body	0	0
cg15457998	-0.06	2.52e-14	1.48153833			0	0
cg14100191	-0.07	1.23e-15	2.178034634			0	0
cg06381423	-0.16	2.35e-14	2.171360599	MYO3B;MYO3B;MYO3B;MYO3B;MYO3B	Body;Body;Body;Body;Body	1	0
cg11270206	-0.07	3.3e-16	2.220264849			0	0
cg22351666	-0.07	6.86e-16	1.1365730	LOC102724312;LOC102724312;LOC102724312	Body;Body;Body	0	0
cg16621738	-0.09	7.04e-16	10.70096969	HNRNPH3;HNRNPH3;HNRNPH3;HNRNPH3	5'UTR;5'UTR;ExonBnd;ExonBnd	1	0
cg05898321	-0.06	1.59e-14	20.4804808	RASSF2	TSS1500	1	0
cg14627669	-0.1	2.02e-15	1.16573655	FBXO42	3'UTR	0	0
cg20471691	-0.16	2.37e-15	17.46681316	LOC404266;LOC404266;HOXB6	Body;Body;5'UTR	0	0
cg09194778	-0.08	3.49e-15	6.792749			0	0
cg03476212	-0.07	3.92e-14	16.85301802			0	0
cg11748131	-0.15	3.03e-16	4.110393587	SEC24B;SEC24B;SEC24B	Body;Body;Body	0	0
cg16322681	-0.27	6.09e-16	11.73115417	FAM168A;FAM168A;FAM168A	3'UTR;3'UTR;3'UTR	1	0
cg03991721	-0.07	6.3e-16	3.75704951			0	0
cg04143033	-0.06	1.4e-14	2.27529153	TRIM54;TRIM54	Body;Body	0	0
cg03726693	-0.23	3.31e-17	19.58315178			0	1
cg13183780	-0.07	5.72e-16	1.23809682	ASAP3;ASAP3	Body;Body	0	0
cg13804649	-0.15	1.06e-15	15.31586131			1	0
cg07571928	-0.12	3.54e-16	16.22020630	C16orf52	Body	1	0
cg03297163	-0.05	5.26e-16	7.2548137			1	0
cg20697044	-0.05	1.54e-14	17.64971888	CACNG4	Body	0	0
cg07385337	-0.09	1.31e-15	13.110696981			0	0
cg19828220	-0.12	2.51e-14	17.46682413	LOC404266;LOC404266;HOXB6	Body;Body;TSS200	0	0
cg18659586	-0.08	3.93e-17	17.7017474	ASGR2;ASGR2;ASGR2;ASGR2	Body;Body;Body;Body	0	1
cg22591772	-0.09	1.23e-14	2.105375022	LINC01114	TSS1500	0	0
cg08891605	-0.11	7.65e-16	22.25027515	LOC644165	TSS1500	0	0
cg22550733	-0.07	6.65e-14	4.2136854	POLN	Body	0	0
cg13867052	-0.06	1.49e-16	2.208332688			0	0
cg19561297	-0.12	5.42e-16	7.102553457	LRRC17;FBXL13;LRRC17;LRRC17;LRRC17;FBXL13	5'UTR;Body;5'UTR;1stExon;1stExon;Body	0	1
cg17828850	-0.17	2.06e-15	19.48597832	PLA2G4C;PLA2G4C;PLA2G4C	Body;Body;Body	0	0
cg22329711	-0.07	3.79e-17	2.114035987	PAX8;PAX8;PAX8;PAX8	5'UTR;5'UTR;5'UTR;5'UTR	0	0
cg07038400	-0.1	2.35e-15	3.135684163	PPP2R3A	TSS1500	0	0
cg20454887	-0.08	6.45e-15	2.54935920			0	0
cg12235788	-0.31	5.25e-15	3.123476518	MYLK;MYLK;MYLK;MYLK	Body;Body;Body;Body	1	0
cg26312071	-0.08	7e-16	15.90727783	SEMA4B	TSS1500	1	0
cg05608861	-0.08	3.94e-16	8.32020876	NRG1	Body	0	0
cg03539974	-0.08	5.1e-14	21.34387506			1	0
cg25792518	-0.14	4.88e-15	17.48545950	ACSF2;CHAD	Body;1stExon	0	0
cg24684067	-0.06	1.43e-15	16.66460173	BEAN1;BEAN1;BEAN1;BEAN1	TSS1500;TSS1500;TSS1500;TSS1500	0	0
cg02072300	-0.17	8.34e-16	1.25985818	MAN1C1;MAN1C1	Body;Body	0	0
cg08895590	-0.3	2.88e-15	1.91227319			0	0
cg14319451	-0.08	9.11e-16	11.63685777	RCOR2	TSS1500	0	0
cg03226571	-0.09	3.44e-15	14.104926522			0	0
cg06899646	-0.08	2.13e-16	8.10860148	XKR6	Body	0	0
cg17385448	-0.07	1.33e-14	1.15911702	AGMAT	TSS200	0	0
cg16952973	-0.11	6.81e-17	12.4253206			0	0
cg09971562	-0.19	9.19e-16	11.128694679			0	0
cg01707820	-0.07	1.96e-14	2.23819033	KLHL29	Body	0	0
cg00750430	-0.2	9.55e-16	10.118654150	KIAA1598;KIAA1598	Body;Body	0	0
cg25082943	-0.15	6.2e-15	12.93367516			1	0
cg15471525	-0.1	1.06e-13	14.100540450	EVL	Body	1	0
cg04912297	-0.1	1.23e-17	8.17943293	ASAH1;ASAH1;ASAH1	TSS1500;TSS1500;TSS1500	1	0
cg23785163	-0.05	3.22e-14	2.1935485	MYT1L;MYT1L	Body;Body	0	0
cg21940331	-0.1	6.64e-17	2.131451866			0	0
cg19764555	-0.05	5.89e-15	11.62315119	AHNAK;AHNAK	TSS1500;TSS1500	0	0
cg07323451	-0.06	5.16e-15	17.3635580	ITGAE	Body	0	0
cg23538841	-0.15	2.16e-14	2.238031181			0	0
cg16887400	-0.17	5.93e-15	2.183927979			0	0
cg14504497	-0.11	3.35e-16	11.129912407			1	0
cg07879785	-0.1	1.44e-15	13.21095712	CRYL1	Body	1	0
cg12628061	-0.13	1.21e-14	1.56453730			0	0
cg07307142	-0.21	8.71e-15	16.82071433	HSD17B2	Body	0	0
cg01772658	-0.16	8.47e-17	3.45610544			1	0
cg11998687	-0.07	5.05e-15	19.39322838	ECH1	TSS1500	0	1
cg12287936	-0.1	2.19e-14	5.1800606	NDUFS6;MRPL36	TSS1500;TSS1500	0	1
cg15799267	-0.13	7.36e-16	17.7942406	ALOX15B;ALOX15B;ALOX15B;ALOX15B;ALOX15B;ALOX15B	5'UTR;5'UTR;1stExon;5'UTR;1stExon;1stExon	0	1
cg17075888	-0.09	4.69e-14	7.95225339	PDK4	Body	0	1
cg18107759	-0.26	1.58e-15	11.73115433	FAM168A;FAM168A;FAM168A	3'UTR;3'UTR;3'UTR	1	0
cg20350981	-0.08	6.16e-16	17.27917891	GIT1;GIT1	TSS1500;TSS1500	0	0
cg23436968	-0.07	2.01e-15	9.20340988			0	0
cg19686849	-0.09	3.29e-14	9.130973574	DNM1;DNM1;DNM1;DNM1;DNM1	Body;Body;Body;Body;Body	0	0
cg05888755	-0.19	1.96e-14	17.46682319	LOC404266;LOC404266;HOXB6;HOXB6	Body;Body;1stExon;5'UTR	0	0
cg07823711	-0.09	1.38e-16	22.37225034			0	0
cg14315430	-0.13	3.57e-15	12.57915618	MBD6;DDIT3	TSS1500;TSS1500	1	0
cg17965730	-0.08	1.11e-14	14.101016373	BEGAIN;BEGAIN	Body;Body	0	0
cg05576953	-0.06	8.43e-15	18.45734715			0	0
cg23989012	-0.1	2.27e-14	1.147791203			0	1
cg21372381	-0.08	4.25e-15	16.68368116	PRMT7;PRMT7;PRMT7	Body;Body;Body	1	0
cg12778716	-0.16	8.73e-16	18.6995012	LAMA1	Body	0	0
cg16848873	-0.19	4.21e-14	17.46682308	LOC404266;LOC404266;HOXB6;HOXB6	Body;Body;1stExon;5'UTR	0	0
cg00073460	-0.14	9.73e-15	6.149806502	ZC3H12D	TSS1500	0	1
cg14391437	-0.11	1.66e-14	9.73651683	TRPM3	Body	0	0
cg19998289	-0.08	3.76e-16	12.121861616	RNF34;RNF34	3'UTR;3'UTR	1	0
cg20164016	-0.11	1.61e-15	1.175474471	TNR	5'UTR	0	0
cg14397696	-0.11	6.98e-15	13.105792284			0	1
cg07798610	-0.14	2.5e-14	16.2867683	PRSS21;PRSS21;PRSS21	Body;Body;Body	0	0
cg05345149	-0.08	6.55e-14	2.74247984	TET3	Body	1	0
cg03137472	-0.07	3.36e-16	5.39215507	FYB;FYB;FYB	5'UTR;5'UTR;Body	1	0
cg17926022	-0.1	2.53e-16	17.36244347	YWHAEP7	Body	0	0
cg17971837	-0.06	2e-14	22.37215996	PVALB	TSS1500	0	0
cg13194260	-0.11	3.54e-17	2.201659991			1	0
cg12782249	-0.18	4.1e-16	15.91458455	MAN2A2	Body	1	0
cg04500896	-0.07	6.75e-15	2.74775717	LOXL3	Body	1	0
cg08772588	-0.09	8.14e-17	19.56000201	SSC5D	Body	0	0
cg06007464	-0.1	2.76e-14	5.1011135	NKD2;NKD2	Body;Body	0	0
cg22365240	-0.08	3.95e-14	2.105374995			0	0
cg16071476	-0.11	1.66e-15	1.25057415			1	0
cg10404730	-0.07	9.99e-14	11.121330348	SORL1	Body	1	0
cg05903289	-0.19	2.3e-15	2.130345205			0	0
cg25118516	-0.06	5.45e-16	9.132053387			0	0
cg25234359	-0.18	3.63e-16	19.18699219	C19orf60;C19orf60	TSS1500;TSS1500	0	1
cg08110337	-0.13	6.94e-16	2.39493603	MAP4K3	Body	0	0
cg21927267	-0.1	1.89e-13	19.49288057			0	0
cg18802138	-0.05	2.02e-15	16.85981780			0	1
cg20663365	-0.15	2.32e-14	2.127729097			0	1
cg14163686	-0.17	8.81e-14	3.46134417			1	0
cg10210496	-0.07	8.14e-15	2.192016474	STAT4;STAT4	TSS1500;TSS200	0	0
cg07440017	-0.23	7.51e-15	3.187079738			0	0
cg10288684	-0.06	2.92e-14	12.8758323	AICDA	Body	1	0
cg04177132	-0.1	4.04e-15	2.113956531	PSD4;LOC440839	Body;Body	0	0
cg05971184	-0.06	4.04e-13	2.114601305	LOC101060091	Body	0	0
cg03564201	-0.07	1.39e-14	3.42948169	ZNF662;ZNF662	5'UTR;Body	0	0
cg21554095	-0.22	1.69e-14	16.87993346	BANP;BANP;BANP;BANP;BANP;BANP	TSS200;5'UTR;5'UTR;5'UTR;5'UTR;5'UTR	0	1
cg12474090	-0.07	3.14e-15	13.114825323	RASA3	Body	1	0
cg21542345	-0.13	1.2e-13	8.93522111			1	0
cg06881093	-0.11	7.59e-16	2.114035983	PAX8;PAX8;PAX8;PAX8;LOC440839;PAX8	5'UTR;5'UTR;5'UTR;5'UTR;Body;5'UTR	0	0
cg01302562	-0.19	9.85e-15	12.130998679	RIMBP2	5'UTR	0	0
cg04243090	-0.1	2.71e-14	1.208834795			0	0
cg21351392	-0.34	1.58e-13	6.161607487	AGPAT4	Body	0	0
cg18684142	-0.13	3.68e-14	17.46682394	LOC404266;LOC404266;HOXB6	Body;Body;TSS200	0	0
cg05026592	-0.06	8.14e-15	15.43578135	TGM7	Body	0	0
cg25646711	-0.06	1.75e-14	16.87841059			0	0
cg12265130	-0.14	3.1e-14	11.59437344	PATL1	TSS1500	0	1
cg02573566	-0.15	8.38e-14	1.153599479	S100A13;S100A13;S100A13;S100A13;S100A1;S100A13;S100A13	5'UTR;1stExon;5'UTR;5'UTR;TSS1500;5'UTR;5'UTR	0	0
cg02762363	-0.12	1.1e-15	5.126852998	PRRC1	TSS1500	0	1
cg07987287	-0.08	1.24e-14	2.26959268			0	0
cg24940967	-0.2	1.43e-14	3.45837197	SLC6A20;SLC6A20	Body;Body	0	0
cg11874247	-0.07	6.79e-15	22.31001766	TCN2;TCN2;PES1;PES1	TSS1500;TSS1500;5'UTR;5'UTR	1	0
cg02754929	-0.16	3.46e-15	4.3295736			0	0
cg00572243	-0.09	1.7e-15	8.28458806			0	0
cg15918849	-0.06	1.07e-15	2.8040526	LOC101929551	TSS1500	1	0
cg15361241	-0.09	2.16e-14	20.55292181			0	0
cg19176897	-0.1	5.53e-16	1.236686473	LGALS8;LGALS8;LGALS8;LGALS8-AS1;LGALS8	TSS1500;TSS1500;TSS1500;Body;5'UTR	1	0
cg07957397	-0.08	5.65e-14	6.25100774	CMAHP	Body	0	0
cg14442492	-0.08	1.03e-13	5.95296150	ELL2	Body	0	1
cg17996401	-0.07	9.26e-14	7.47611235			0	1
cg03392757	-0.11	5.13e-14	8.81358739			0	0
cg19062174	-0.13	2.61e-14	2.157323390	GPD2;GPD2	5'UTR;5'UTR	1	0
cg00915671	-0.12	3.94e-15	19.55660870	TNNT1;TNNT1;TNNT1;TNNT1	TSS200;TSS200;TSS200;TSS200	0	0
cg06188744	-0.07	4.28e-15	10.3108651	PFKP	TSS1500	0	0
cg23244095	-0.06	3.47e-15	1.1476269	C1orf70	TSS1500	0	0
cg09439754	-0.17	1.27e-14	16.82129088	HSD17B2	Body	0	0
cg00174901	-0.17	2.31e-14	19.709889	PALM;PALM	Body;Body	0	0
cg17023761	-0.08	7.9e-14	15.85364772	ALPK3	Body	0	0
cg19719312	-0.12	1.51e-16	19.12605925	ZNF709	5'UTR	0	1
cg26109017	-0.07	2.51e-13	2.23840268	KLHL29	Body	0	0
cg00687674	-0.1	2.28e-14	15.69373260	MIR548H4;TMEM84	Body;Body	0	0
cg27316956	-0.14	7.33e-14	6.152958899	SYNE1;SYNE1	TSS1500;TSS1500	0	0
cg21239079	-0.11	3.07e-14	2.242003549	SNED1;SNED1	ExonBnd;Body	0	0
cg00417304	-0.08	1.04e-13	11.45124456	PRDM11	Body	1	0
cg11745885	-0.09	5.99e-14	22.18268247			0	0
cg00315563	-0.24	1.97e-14	3.182243039			0	0
cg08898222	-0.05	2.5e-14	2.219523382	ZNF142;BCS1L;BCS1L;BCS1L;BCS1L;BCS1L;ZNF142;ZNF142	5'UTR;TSS1500;TSS1500;TSS1500;TSS1500;TSS1500;Body;Body	1	0
cg07241660	-0.11	1.78e-14	11.69259336			0	0
cg00168942	-0.08	4.99e-16	10.35894430	GJD4;GJD4	1stExon;5'UTR	0	0
cg14921522	-0.07	7.46e-15	3.152554055	P2RY1	1stExon	0	1
cg07073960	-0.08	4.67e-14	8.70378760	SULF1;SULF1	TSS200;TSS200	0	0
cg15451187	-0.09	2.01e-13	16.69504163			0	0
cg19630667	-0.1	6.31e-15	12.52774147	KRT84	Body	0	0
cg22786667	-0.08	2.34e-15	7.47641179			1	0
cg08592614	-0.22	1.02e-14	20.5670254			1	0
cg03176993	-0.1	2.79e-14	3.188664887			0	1
cg16964673	-0.07	3.16e-14	1.3775206	KIAA0562;DFFB	TSS1500;Body	0	0
cg26010942	-0.13	1.06e-14	22.49856702	C22orf34;C22orf34	Body;Body	0	0
cg00626263	-0.09	3.21e-13	7.5741049	RNF216;RNF216	Body;Body	1	0
cg15557168	-0.15	1.61e-13	22.42548783			0	0
cg15089433	-0.09	1.82e-14	9.90896126			1	0
cg12883150	-0.08	1.11e-13	1.236678939			0	0
cg02341556	-0.06	3.73e-16	11.118781978	BCL9L	TSS1500	1	0
cg24815728	-0.07	1.25e-14	5.148421136	SH3TC2	Body	1	0
cg11624254	-0.07	1.25e-15	21.38729168			0	0
cg14024810	-0.1	5.16e-14	3.71835520	PROK2;PROK2	TSS1500;TSS1500	0	0
cg11926473	-0.07	7.23e-15	18.11980297	IMPA2	TSS1500	0	1
cg24851859	-0.09	6.59e-15	5.27532684			0	0
cg15824681	-0.1	1.47e-14	10.130939567			1	0
cg05058748	-0.23	3.71e-13	2.235903542	SH3BP4	5'UTR	1	0
cg22135277	-0.12	2.77e-14	22.48543260			0	0
cg18168672	-0.06	4.71e-13	20.61905223	ARFGAP1;ARFGAP1	5'UTR;5'UTR	0	1
cg01964774	-0.06	9.06e-15	21.39663949	KCNJ15;KCNJ15;KCNJ15;KCNJ15;KCNJ15;KCNJ15;KCNJ15;KCNJ15	5'UTR;5'UTR;5'UTR;5'UTR;5'UTR;5'UTR;5'UTR;5'UTR	1	0
cg06158539	-0.09	2.61e-15	8.8637903			1	0
cg00556515	-0.1	3.51e-14	12.6442607	TNFRSF1A	Body	1	0
cg09642825	-0.07	1.42e-14	16.87416230	FBXO31;FBXO31	Body;Body	0	0
cg13053471	-0.06	8.77e-15	1.235147039			1	0
cg14445518	-0.07	5.11e-15	1.236686751	LGALS8;LGALS8-AS1;LGALS8;LGALS8;LGALS8;LGALS8;LGALS8	TSS1500;Body;1stExon;1stExon;5'UTR;5'UTR;5'UTR	0	1
cg04294979	-0.1	1.49e-14	4.186326660	UFSP2;UFSP2	Body;Body	1	0
cg25125298	-0.1	1.01e-14	5.71853215			0	0
cg04743609	-0.12	6.41e-14	3.149052364	TM4SF18	TSS1500	0	0
cg18417449	-0.07	4.28e-15	21.35996251			1	0
cg04557883	-0.06	2.73e-14	6.3753083	C6orf145	TSS1500	0	0
cg03501124	-0.22	1.21e-13	8.144417435	TOP1MT;TOP1MT;TOP1MT	TSS1500;5'UTR;5'UTR	1	0
cg10896774	-0.06	9.5e-14	7.142636840	C7orf34	1stExon	0	0
cg13694179	-0.08	1.42e-14	9.90896143			1	0
cg25061445	-0.07	1.45e-13	15.57912784	GCOM1;GCOM1;GCOM1;GCOM1;GCOM1;MYZAP;MYZAP;GCOM1;GCOM1;GCOM1	Body;Body;Body;Body;Body;Body;Body;Body;Body;Body	0	0
cg11515282	-0.07	8.68e-14	16.82068797	HSD17B2	TSS200	0	0
cg14007090	-0.17	2.32e-14	20.60915009	LAMA5	Body	1	0
cg13941235	-0.18	2.24e-15	9.137270186	RXRA	Body	1	0
cg04959285	-0.07	9.52e-14	9.130693937	PIP5KL1	TSS1500	0	0
cg12870014	-0.47	1.1e-12	12.110450643	ANKRD13A	Body	1	0
cg01622399	-0.06	4.39e-14	11.134387905			0	0
cg11031774	-0.11	8.4e-14	12.47606375	PCED1B-AS1;PCED1B;PCED1B	Body;5'UTR;5'UTR	1	0
cg24998527	-0.22	1.47e-14	1.42611607			0	0
cg19605110	-0.08	1.35e-14	3.44100063			0	0
cg00672936	-0.12	6.05e-16	8.38832728	HTRA4	Body	1	0
cg20611109	-0.25	7.33e-14	16.87993322	BANP;BANP;BANP;BANP;BANP;BANP	TSS200;5'UTR;5'UTR;5'UTR;5'UTR;5'UTR	0	1
cg03054026	-0.08	9.74e-14	2.242808907			0	0
cg14511652	-0.13	1.25e-13	9.133783802	FIBCD1;FIBCD1	Body;Body	0	0
cg00807197	-0.12	2.73e-13	12.128822865	TMEM132C	Body	0	0
cg19082359	-0.13	4.83e-14	13.105791890			0	1
cg05454547	-0.06	6.87e-14	4.89152864	ABCG2	TSS1500	0	1
cg01341460	-0.1	1.08e-14	17.64803867	PRKCA	3'UTR	0	0
cg27409802	-0.08	8.41e-14	3.188664928			0	1
cg01362225	-0.12	1.43e-13	14.90011180	FOXN3	5'UTR	1	0
cg03193047	-0.1	8.47e-14	4.74570180			1	0
cg14989715	-0.11	2.72e-14	4.8704515			0	0
cg06599652	-0.16	1.06e-14	3.152588033			1	0
cg08985968	-0.08	1.64e-13	13.101174096	PCCA;PCCA	Body;Body	0	0
cg00577164	-0.06	1.89e-13	8.125641965	MTSS1;MTSS1;MTSS1	Body;Body;Body	1	0
cg17419888	-0.1	4.54e-13	2.23840555	KLHL29	Body	0	0
cg26769511	-0.09	5.89e-13	17.17388133	MED9	Body	0	0
cg17580614	-0.1	1.22e-12	17.15849512	ADORA2B	Body	0	0
cg27549208	-0.14	2.49e-14	7.43965451	URGCP;UBE2D4	5'UTR;TSS1500	0	1
cg08092463	-0.08	2.93e-14	5.176526586			0	0
cg06441396	-0.1	4.27e-14	17.53800442	TMEM100;TMEM100	TSS1500;5'UTR	0	0
cg00103075	-0.08	4.93e-13	11.8331664			0	0
cg04544033	-0.1	2.44e-15	16.875257			0	0
cg16170346	-0.13	1.26e-14	19.2424006	TMPRSS9	Body	0	0
cg01044662	-0.07	3.51e-14	2.75938360	C2orf3	TSS1500	0	1
cg23629150	-0.09	7.4e-13	8.144416404	TOP1MT	Body	1	0
cg04061650	-0.07	8.02e-13	2.99683438	TSGA10;TSGA10	Body;Body	1	0
cg04450555	-0.08	3.69e-15	6.89210136			0	0
cg08310837	-0.06	1.17e-14	16.67572860	FAM65A	Body	0	0
cg16795804	-0.08	3.42e-14	2.37384523	EIF2AK2;EIF2AK2	TSS1500;TSS1500	0	1
cg20868396	-0.11	4.8e-15	17.53802979	TMEM100	5'UTR	0	0
cg20968071	-0.08	2.46e-14	2.97304371	KANSL3;KANSL3;KANSL3;KANSL3;KANSL3;KANSL3;KANSL3	TSS1500;TSS1500;TSS1500;TSS1500;TSS1500;TSS1500;TSS1500	0	1
cg26878949	-0.12	3.01e-15	9.98279753	PTCH1;PTCH1	TSS1500;TSS1500	0	0
cg07138491	-0.08	4.97e-15	1.43613173	FAM183A	TSS1500	0	0
cg06710485	-0.06	2.18e-13	4.6779766			0	1
cg08689926	-0.08	7.22e-14	22.50322930			0	0
cg12565053	-0.08	2.55e-14	18.19031358	GREB1L	Body	0	0
cg21987552	-0.09	1.63e-13	1.226288782			0	1
cg13939055	-0.12	1.34e-14	1.244094869			0	0
cg06318164	-0.06	1.74e-15	9.131710719	NUP188;DOLK	Body;TSS1500	0	1
cg00012362	-0.17	2.78e-13	1.153599487	S100A13;S100A13;S100A13;S100A13;S100A1;S100A13;S100A13	5'UTR;1stExon;5'UTR;5'UTR;TSS1500;5'UTR;5'UTR	0	0
cg09701700	-0.06	3.01e-13	10.104194843	MIR146B	TSS1500	1	0
cg10383568	-0.07	9.9e-14	11.6589761	DNHD1	Body	0	0
cg25263709	-0.11	8.86e-14	6.69815317	ADGRB3	Body	0	0
cg25153741	-0.2	3.39e-13	5.177913468	COL23A1	Body	1	0
cg25823085	-0.12	8.97e-15	7.87105416	ABCB4;ABCB4;ABCB4	TSS1500;TSS1500;TSS1500	0	0
cg01601658	-0.08	9.43e-14	6.168785524			0	0
cg03320783	-0.15	4.87e-13	12.113430736	OAS2;OAS2	Body;Body	0	0
cg20749591	-0.06	1.25e-13	7.40623499	SUGCT;SUGCT;SUGCT;SUGCT	Body;Body;Body;Body	0	0
cg10519840	-0.07	1.92e-13	6.3752941	C6orf145	TSS1500	0	0
cg25035681	-0.1	2.45e-15	10.64677781			1	0
cg07782603	-0.08	6.87e-14	12.132840498	GALNT9	Body	0	0
cg20709110	-0.15	1.59e-16	22.19946873	COMT;COMT;COMT	5'UTR;5'UTR;5'UTR	0	0
cg26773131	-0.07	1.54e-13	19.789169			1	0
cg16746355	-0.06	1.59e-13	14.65228827	SPTB	Body	0	0
cg25684349	-0.09	8.84e-14	12.107725084	BTBD11	Body	0	0
cg10516338	-0.2	1.11e-13	10.14524827			0	0
cg25350011	-0.2	1.15e-13	8.6419483	ANGPT2;ANGPT2;ANGPT2;MCPH1	Body;Body;Body;Body	0	0
cg04588674	-0.12	1.76e-13	17.46682410	HOXB6;HOXB-AS3;HOXB-AS3	TSS200;Body;Body	0	0
cg00958775	-0.12	1.16e-12	2.38325996			0	1
cg21825342	-0.1	1.68e-15	5.35476948			1	0
cg23224142	-0.15	4.82e-14	8.37082537			0	0
cg25159406	-0.07	1.72e-12	2.219169220	PNKD	Body	0	0
cg15547140	-0.09	7.34e-14	16.84346930	WFDC1	Body	0	0
cg11476985	-0.07	6.03e-14	7.1250258			0	0
cg16622061	-0.12	2.77e-13	16.86888736			0	0
cg24996315	-0.15	1.53e-14	11.134373284			0	0
cg05181941	-0.1	4.9e-14	12.131171031			0	0
cg22549041	-0.16	4.38e-13	15.75019251	CYP1A1	TSS1500	0	0
cg02563485	-0.07	9.88e-15	1.212854527			1	0
cg04237522	-0.07	3.89e-15	4.81127819			0	0
cg03891941	-0.06	1.26e-13	2.19774767			0	0
cg19499085	-0.07	5.05e-14	19.1796437	ATP8B3	Body	0	0
cg06095304	-0.18	7.41e-13	18.71731928			0	0
cg06052485	-0.06	5.34e-14	21.43374476	C2CD2	TSS1500	1	0
cg25332918	-0.16	4.84e-15	7.158766061			0	0
cg20397360	-0.13	4.02e-13	2.46578905	EPAS1	Body	0	1
cg19005168	-0.06	1.67e-13	13.27092836			0	0
cg12722469	-0.07	5.89e-13	19.41725053	AXL;AXL	TSS200;TSS200	0	0
cg05475524	-0.1	6.41e-14	11.66326798	ACTN3	Body	0	0
cg10364115	-0.08	1.22e-13	7.2560976	LFNG;LFNG;LFNG;LFNG	Body;Body;Body;Body	0	1
cg17542710	-0.09	7.44e-13	4.110360548	SEC24B;SEC24B;SEC24B	Body;Body;Body	0	0
cg24851651	-0.36	1.35e-13	11.66362959	CCS	Body	0	0
cg01385052	-0.07	2.4e-14	8.140643119	KCNK9	Body	0	0
cg21304813	-0.07	1.32e-12	2.242002695	SNED1	Body	0	0
cg22510727	-0.15	9.86e-13	12.64541117	SRGAP1	3'UTR	0	0
cg25691495	-0.08	7.61e-15	4.68265207			0	0
cg16860686	-0.09	1.04e-13	22.42311634			0	0
cg15263858	-0.27	2.12e-13	22.39377532	APOBEC3B;APOBEC3B;APOBEC3A_B	TSS1500;TSS1500;Body	1	0
cg01413632	-0.07	5.94e-14	12.76078445			0	0
cg27565517	-0.14	3.62e-13	6.12292676	EDN1;EDN1	Body;Body	0	0
cg02350705	-0.08	3.69e-13	7.4740525	FOXK1	Body	0	0
cg15139473	-0.24	2.41e-12	15.70858759			0	0
cg12443604	-0.06	8.45e-14	17.72357992	BTBD17	TSS200	0	0
cg20703997	-0.23	5.2e-14	1.4087676			0	0
cg12053816	-0.09	2.98e-14	10.79034490	KCNMA1;KCNMA1;KCNMA1;KCNMA1;KCNMA1;KCNMA1	Body;Body;Body;Body;Body;Body	0	0
cg16615154	-0.09	1.64e-13	6.40567553			0	0
cg23356831	-0.14	1.26e-14	14.105996513	TMEM121	3'UTR	0	0
cg22225479	-0.07	1.41e-12	17.25681463			0	1
cg09037777	-0.05	1.47e-14	1.155265378	PKLR;PKLR	Body;Body	0	0
cg03936135	-0.18	1.67e-12	16.86371248	LOC732275	Body	0	0
cg05308107	-0.17	1.05e-13	13.67802760	PCDH9;PCDH9	5'UTR;5'UTR	0	0
cg23225498	-0.23	1.84e-13	22.39377257	APOBEC3B;APOBEC3B;APOBEC3A_B	TSS1500;TSS1500;Body	1	0
cg24431193	-0.06	2.23e-14	11.63883947	FLRT1;MACROD1	Body;Body	0	0
cg19218509	-0.05	3.35e-15	20.32856747	ASIP	Body	0	1
cg21943117	-0.07	2.09e-13	1.2840308			0	0
cg05927579	-0.09	7.36e-14	20.43378669	KCNK15	Body	0	0
cg09485707	-0.05	1.26e-13	12.56222623	TMEM198B;TMEM198B;TMEM198B;TMEM198B;DNAJC14	TSS1500;TSS1500;TSS1500;TSS1500;5'UTR	0	1
cg14482712	-0.06	1.89e-13	15.40348303			0	0
cg02775720	-0.06	5.88e-15	4.48207368	TEC	Body	1	0
cg27207756	-0.09	1.63e-13	4.1607291			0	0
cg14529070	-0.05	2.38e-14	10.79408312			0	0
cg10962762	-0.2	8.21e-14	1.228075749			0	1
cg01908398	-0.15	3.23e-13	22.39835407			1	0
cg17841979	-0.09	2.24e-13	6.7692706			0	0
cg04771100	-0.08	1.74e-14	8.38832335	HTRA4	Body	0	1
cg12640656	-0.06	2.47e-13	4.6912210	TBC1D14;TBC1D14	5'UTR;5'UTR	0	1
cg15140557	-0.2	2.77e-14	4.10098295	WDR1;WDR1	Body;Body	1	0
cg03982483	-0.06	3.61e-14	17.7018066	ASGR2;ASGR2;ASGR2;ASGR2;ASGR2;ASGR2;ASGR2;ASGR2;ASGR2	5'UTR;5'UTR;5'UTR;5'UTR;TSS1500;1stExon;1stExon;1stExon;1stExon	0	1
cg03355875	-0.07	1.8e-15	12.49258638	RND1;RND1	Body;ExonBnd	0	0
cg17903548	-0.09	1.18e-15	8.142401534			0	0
cg10883455	-0.06	1.42e-13	11.67170528	PPP1CA;PPP1CA;PPP1CA;TBC1D10C;TBC1D10C;TBC1D10C	TSS1500;TSS1500;TSS1500;TSS1500;TSS1500;TSS1500	1	0
cg13530442	-0.08	5.69e-13	1.8939736	ENO1-AS1;ENO1	Body;TSS1500	0	1
cg24936500	-0.07	1.18e-13	2.233499637	EFHD1;EFHD1	Body;Body	0	0
cg23521468	-0.07	2.78e-13	5.172721731			0	0
cg21982119	-0.09	1.97e-13	7.140373931	ADCK2	1stExon	1	0
cg02086094	-0.06	2.48e-13	4.3769558	ADRA2C	1stExon	0	0
cg11969260	-0.08	6.43e-14	16.86249996			0	0
cg07563400	-0.09	1.26e-12	17.15849556	ADORA2B	Body	0	0
cg21794222	-0.06	5.03e-15	6.167536063	CCR6;CCR6	5'UTR;TSS200	0	0
cg02044966	-0.1	1.28e-13	17.63911062	CEP112;CEP112	Body;Body	0	0
cg01390419	-0.1	9.14e-15	10.76803856	DUPD1	Body	0	0
cg24821709	-0.06	1.57e-13	1.32170066	COL16A1	TSS1500	0	0
cg04821520	-0.05	1.15e-13	11.37525709			0	0
cg27628201	-0.19	1.09e-16	12.11352684			0	0
cg08428292	-0.05	2.98e-14	16.85981373			0	1
cg03157692	-0.08	3.08e-13	11.7444023	SYT9	Body	0	0
cg05112114	-0.05	2.38e-13	15.41306366	INO80;INO80	Body;Body	1	0
cg10502280	-0.16	2.82e-15	2.12153924	LOC100506457;LOC100506457;LOC100506457	Body;Body;Body	1	0
cg26926665	-0.09	2.01e-13	17.7942338	ALOX15B;ALOX15B;ALOX15B	TSS200;TSS200;TSS200	1	0
cg25963583	-0.09	1.25e-14	14.65539104	MAX;MAX	Body;Body	0	0
cg00928711	-0.08	5.31e-14	22.18350448	MICAL3;MICAL3;MICAL3	Body;Body;Body	0	0
cg23385697	-0.17	1.17e-12	1.168172751			1	0
cg05083507	-0.09	3.85e-13	11.86085631	CCDC81;CCDC81	TSS200;TSS200	1	0
cg04701785	-0.06	1.31e-13	1.9464735			0	0
cg09645475	-0.06	2.38e-13	20.815316	FAM110A;FAM110A	TSS1500;5'UTR	0	1
cg05017199	-0.1	6.64e-13	7.150497065	TMEM176B;TMEM176B;TMEM176A;TMEM176B;TMEM176B;TMEM176B	TSS1500;5'UTR;TSS1500;5'UTR;5'UTR;5'UTR	0	0
cg10119383	-0.07	1.63e-16	6.106342563			0	0
cg21926804	-0.08	4.03e-13	8.10555382	C8orf74	Body	0	0
cg01363734	-0.2	8.28e-14	12.117482953	TESC;TESC;TESC	Body;Body;Body	1	0
cg14479354	-0.05	1.09e-12	1.246853279			1	0
cg04017131	-0.24	2.82e-13	8.6419570	ANGPT2;ANGPT2;ANGPT2;MCPH1	Body;Body;Body;Body	0	0
cg11267466	-0.06	2.19e-14	7.137810288			1	0
cg22978003	-0.1	4.86e-14	5.36066313	UGT3A2;UGT3A2;UGT3A2	Body;Body;Body	0	0
cg19761818	-0.16	5.99e-13	18.12255836	CIDEA;CIDEA	Body;Body	0	0
cg23902969	-0.09	3.2e-15	1.159837493			0	0
cg07754798	-0.11	5.78e-13	16.56671223	MT1A	TSS1500	0	0
cg21830050	-0.29	3.04e-14	1.891193	NOC2L	Body	0	0
cg07481398	-0.12	9.31e-14	6.149806652	ZC3H12D	TSS1500	0	1
cg05341260	-0.08	7.69e-13	17.37730450			0	0
cg19802390	-0.07	4.46e-13	1.2840177			0	0
cg06411380	-0.08	1.87e-13	21.39668727	KCNJ15;KCNJ15;KCNJ15;KCNJ15;KCNJ15;KCNJ15;KCNJ15;KCNJ15	5'UTR;5'UTR;5'UTR;5'UTR;5'UTR;5'UTR;5'UTR;5'UTR	1	0
cg08615372	-0.09	3.09e-14	19.18699234	C19orf60;C19orf60	TSS1500;TSS1500	0	1
cg14660076	-0.08	1.57e-13	12.6442635	TNFRSF1A	Body	1	0
cg19812198	-0.22	1.43e-12	20.55233107			0	0
cg09858431	-0.1	1.91e-12	8.144432323	TOP1MT;TOP1MT	5'UTR;5'UTR	1	0
cg20804831	-0.06	5.13e-14	3.131080579	NUDT16P;NUDT16P	TSS200;TSS200	0	0
cg17408686	-0.09	1.06e-13	3.126422575	CHCHD6	TSS1500	0	0
cg08711521	-0.06	7.07e-13	15.70861740			0	0
cg14724079	-0.13	5.27e-16	9.751416			1	0
cg20964423	-0.07	1.14e-13	1.165513361	LOC400794;LRRC52	Body;TSS200	0	0
cg06987098	-0.21	1.02e-12	6.138196028	TNFAIP3;TNFAIP3;TNFAIP3	Body;Body;Body	1	0
cg07425555	-0.07	1.23e-13	19.14049018	PODNL1;PODNL1;PODNL1;PODNL1	Body;5'UTR;1stExon;Body	0	0
cg05680541	-0.13	2.32e-15	12.58229738	CTDSP2	Body	1	0
cg00439384	-0.06	4.41e-15	3.122785558	PDIA5;PDIA5	TSS1500;TSS1500	1	0
cg21220374	-0.13	3.16e-13	9.100396777	TSTD2;NCBP1	TSS1500;Body	0	1
cg06138935	-0.07	9.17e-13	16.49586623	ZNF423;ZNF423	Body;Body	0	0
cg05574794	-0.11	4.29e-13	1.211757171			1	0
cg16494465	-0.1	3.49e-14	9.33391332	AQP7	Body	0	0
cg18268027	-0.06	2.09e-13	3.4818913	ITPR1;ITPR1;ITPR1	Body;Body;Body	0	0
cg01253612	-0.07	5.2e-14	9.77502715	TRPM6;TRPM6;TRPM6	TSS1500;TSS200;Body	0	0
cg05295388	-0.12	2.39e-13	2.118594304			0	0
cg14405435	-0.08	9.56e-14	14.100500224			0	0
cg07729325	-0.13	4.67e-14	2.193411492			0	0
cg03720762	-0.11	1.28e-13	17.17604184	RAI1	5'UTR	0	0
cg21058413	-0.07	9.43e-12	1.224545736	CNIH4;CNIH4;CNIH4;CNIH4;CNIH4;CNIH4	5'UTR;Body;Body;Body;Body;Body	0	1
cg02138082	-0.1	1.69e-13	1.978573	AGRN	Body	0	0
cg27140216	-0.15	8.18e-13	10.14612432	FAM107B;FAM107B;FAM107B;FAM107B;FAM107B;FAM107B;FAM107B;FAM107B;FAM107B;FAM107B	5'UTR;5'UTR;5'UTR;5'UTR;5'UTR;5'UTR;5'UTR;5'UTR;Body;5'UTR	1	0
cg00344494	-0.07	2.02e-12	1.19798914	CAPZB;CAPZB;CAPZB;CAPZB	Body;Body;Body;5'UTR	1	0
cg21277864	-0.1	1.51e-13	3.110037272			0	0
cg23114616	-0.13	2.25e-13	1.6526398	TNFRSF25;PLEKHG5;TNFRSF25;PLEKHG5;PLEKHG5;TNFRSF25;PLEKHG5;TNFRSF25;PLEKHG5;TNFRSF25;TNFRSF25	TSS200;3'UTR;TSS200;3'UTR;3'UTR;TSS200;3'UTR;TSS200;3'UTR;TSS200;TSS200	0	0
cg26884428	-0.08	7.36e-13	19.53252005			0	0
cg22570697	-0.08	1.48e-13	2.236022560			0	0
cg19610615	-0.06	2.3e-12	14.78446340			0	0
cg06480483	-0.08	4.18e-13	3.135235093			0	0
cg14323364	-0.08	6.5e-13	7.114556701			0	0
cg01986016	-0.12	3.74e-13	17.46681154	LOC404266;LOC404266;HOXB6	Body;Body;5'UTR	0	0
cg06066088	-0.1	1.55e-14	17.3600383	P2RX5;P2RX5;P2RX5	TSS1500;TSS1500;TSS1500	1	0
cg01119503	-0.14	4.13e-12	12.58814528			0	0
cg14963928	-0.14	2.97e-13	1.40392088			1	0
cg00685289	-0.14	1.08e-13	1.12691113			1	0
cg06374595	-0.09	1.82e-13	2.66723348	MEIS1	Body	0	0
cg20870820	-0.14	6.52e-12	17.1072472	ABR;ABR	Body;5'UTR	0	0
cg04103317	-0.09	8.05e-13	9.33240960	SUGT1P1;SPINK4	Body;Body	0	0
cg25738529	-0.06	9e-13	12.49938018	KCNH3	Body	0	0
cg12181083	-0.1	1.42e-13	8.70378645	SULF1;SULF1	TSS1500;TSS1500	0	0
cg25912474	-0.14	4.91e-14	4.155608227			0	0
cg20158040	-0.05	4.23e-13	5.174556397			0	0
cg09224500	-0.06	9.28e-13	2.66814710	LOC100507073	Body	0	0
cg21796780	-0.16	4.94e-12	2.173091059			0	0
cg26467270	-0.09	3.88e-14	17.76718664	CYTH1;CYTH1;CYTH1	5'UTR;Body;Body	0	0
cg05461529	-0.12	6.59e-15	6.33865066	LINC01016	TSS1500	0	0
cg22686112	-0.07	3.38e-13	11.19957373	NAV2;NAV2;NAV2;NAV2	Body;Body;Body;Body	0	0
cg22003537	-0.12	1.8e-13	14.106363950			0	0
cg25092712	-0.09	3.31e-14	19.38524517	SIPA1L3	5'UTR	1	0
cg20846768	-0.09	6.4e-13	20.6145814			0	0
cg10787197	-0.07	1.61e-12	6.11779941	C6orf105;C6orf105	TSS1500;TSS1500	1	0
cg00528676	-0.27	3.52e-14	5.130548491			1	0
cg05086084	-0.09	9.12e-14	1.203242936			0	1
cg23725986	-0.15	7.81e-14	2.75938438	C2orf3	TSS1500	0	1
cg05869513	-0.07	3.01e-13	1.35225264	GJB4	TSS200	0	0
cg08376462	-0.07	2.47e-13	2.12186267	LOC100506457;LOC100506457;LOC100506457	Body;Body;Body	1	0
cg06532574	-0.07	1.66e-12	5.95295740	ELL2	Body	0	0
cg11540119	-0.1	4.02e-13	3.47742869	SMARCC1	Body	0	0
cg05478082	-0.05	1.03e-13	7.134233797	AKR1B15	TSS200	0	0
cg12610312	-0.05	7.34e-14	12.109162409			1	0
cg10274029	-0.06	2.5e-14	16.85981336			0	1
cg01715763	-0.12	6.67e-12	13.104003703			0	0
cg25683268	-0.07	9.86e-15	17.53809564	TMEM100	TSS200	0	0
cg25972787	-0.07	7.55e-13	8.42547493			0	0
cg18303477	-0.07	2.61e-13	10.94180046			1	0
cg22688213	-0.12	3.39e-13	22.39835412			1	0
cg00539491	-0.07	1.1e-13	11.66568628	C11orf80;C11orf80	Body;Body	0	0
cg14891200	-0.16	1.04e-13	2.220197664	RESP18	Body	0	0
cg17107156	-0.11	9.08e-13	17.7350244	CHRNB1	Body	0	0
cg03907138	-0.11	4.6e-14	1.7501620	CAMTA1	Body	0	0
cg17129809	-0.07	4.23e-12	2.23840282	KLHL29	Body	0	0
cg20116138	-0.14	1.87e-12	13.113229334	TUBGCP3	Body	1	0
cg15838173	-0.1	4.72e-12	10.75533400	FUT11	Body	0	1
cg15458017	-0.15	3.34e-13	17.9672274			0	0
cg13901510	-0.07	3.16e-13	2.114634658	LOC101060091	Body	0	0
cg04573398	-0.06	6.95e-13	11.86086005	CCDC81;CCDC81;CCDC81;CCDC81	1stExon;5'UTR;1stExon;5'UTR	0	0
cg01472101	-0.06	1.34e-13	17.6983991	CLEC10A;CLEC10A	TSS1500;TSS1500	1	0
cg08499881	-0.05	9.39e-13	17.74454829	AANAT	5'UTR	0	0
cg13802316	-0.08	4.02e-13	11.70253460	CTTN;CTTN	Body;Body	0	0
cg17855178	-0.12	6.49e-14	20.19967270	RIN2;RIN2	Body;Body	1	0
cg04094346	-0.08	4.93e-13	22.44244798	SULT4A1	Body	0	0
cg02664390	-0.1	3.6e-13	1.179911884			0	0
cg07306469	-0.06	3.18e-13	1.8904698			0	0
cg07971453	-0.11	2.58e-13	18.61012307	KDSR	Body	0	0
cg03254879	-0.09	8.31e-13	6.13357846			0	0
cg11560155	-0.08	5.11e-13	2.9285834			0	0
cg06178315	-0.06	4.61e-14	1.3774858	KIAA0562;DFFB	TSS1500;Body	1	0
cg10095084	-0.09	9.98e-13	14.104927127			0	0
cg03176996	-0.1	1.02e-12	5.95296096	ELL2	Body	0	1
cg10697445	-0.34	1.33e-12	12.92851733			0	0
cg23833119	-0.1	3.95e-13	6.39280861	KCNK17;KCNK17	Body;Body	0	0
cg09098195	-0.08	1.8e-13	4.42155260	BEND4;BEND4	TSS1500;TSS1500	0	0
cg08081727	-0.17	2.22e-14	12.39667364			0	0
cg06193732	-0.07	5.95e-13	4.6395819	PPP2R2C;PPP2R2C;PPP2R2C;PPP2R2C	Body;Body;Body;Body	0	0
cg12760893	-0.15	1.62e-12	7.11782247	THSD7A	Body	0	0
cg06209906	-0.29	9.22e-14	14.91252201	TTC7B	Body	1	0
cg08264163	-0.06	2.92e-12	5.142615099			0	0
cg13495118	-0.1	2.72e-12	3.149051523	TM4SF18	TSS200	0	0
cg07770777	-0.09	2.02e-13	13.113528375	ATP11A;ATP11A	Body;Body	0	0
cg02093859	-0.09	2.3e-12	10.128943685	FAM196A;DOCK1;DOCK1	Body;Body;Body	0	0
cg03288740	-0.06	8.52e-13	21.45231149	AATBC	Body	0	1
cg15435170	-0.12	7.11e-13	17.46681135	LOC404266;LOC404266;HOXB6	Body;Body;5'UTR	0	0
cg26190359	-0.07	1.41e-13	2.3799225	DCDC2C	Body	0	0
cg11591992	-0.08	2.48e-12	1.24621076			1	0
cg03515829	-0.1	3.53e-13	7.134233829			0	0
cg08237401	-0.18	2.94e-13	1.94057789	BCAR3	Body	0	0
cg22402378	-0.13	2.53e-13	2.107449852	ST6GAL2;ST6GAL2;ST6GAL2	Body;Body;Body	0	0
cg22687766	-0.06	2.43e-13	1.207490952			1	0
cg13540795	-0.06	2.42e-11	19.52551618	ZNF432	5'UTR	0	1
cg25676572	-0.07	1.08e-12	2.108285812			0	0
cg06312846	-0.08	3.23e-13	6.1410167			0	0
cg06177555	-0.1	1.11e-14	16.29678624	SPN;SPN	3'UTR;3'UTR	0	1
cg23244022	-0.08	6.7e-13	8.144437350			0	1
cg01357591	-0.18	4.82e-13	16.87993364	BANP;BANP;BANP;BANP;BANP;BANP	TSS200;5'UTR;5'UTR;5'UTR;5'UTR;5'UTR	0	1
cg03318573	-0.07	4.24e-14	14.57856465	NAA30	TSS1500	0	1
cg07961554	-0.23	1.16e-14	4.124247121			1	0
cg02613435	-0.09	9.05e-13	10.102756977	LZTS2;LZTS2	5'UTR;1stExon	0	1
cg23255283	-0.08	9.98e-13	18.74240582	LOC284276	TSS200	1	0
cg12883739	-0.06	2.81e-14	4.110912517	EGF;EGF;EGF	Body;Body;Body	1	0
cg00147172	-0.15	1.92e-14	22.46423604			0	0
cg08003168	-0.07	9.78e-15	9.119451013	ASTN2;ASTN2;ASTN2;ASTN2;TRIM32;TRIM32;ASTN2	TSS1500;TSS1500;TSS1500;TSS1500;5'UTR;5'UTR;Body	0	0
cg07651316	-0.07	2.2e-13	16.3641320	BTBD12	Body	1	0
cg23390619	-0.11	2.91e-12	10.49687669	ARHGAP22	Body	1	0
cg16286413	-0.08	1.99e-13	5.75875220	IQGAP2;IQGAP2	Body;Body	0	0
cg27154941	-0.09	6.38e-13	16.84346910	WFDC1	Body	0	0
cg16809762	-0.11	3e-13	16.81327958			0	0
cg05768032	-0.06	2.24e-12	16.30646687			1	0
cg11348604	-0.08	3.57e-14	6.135651785	AHI1;AHI1;AHI1	Body;Body;Body	0	0
cg14800005	-0.08	9.38e-12	6.112086260	FYN	5'UTR	1	0
cg00349061	-0.09	4.01e-13	1.26371865	SLC30A2;SLC30A2	Body;Body	0	0
cg09115620	-0.07	3.95e-13	3.126398077			0	0
cg03890167	-0.07	3.41e-14	1.203242638			0	1
cg10697737	-0.09	5.76e-13	19.1673498			0	0
cg19633514	-0.05	2.08e-13	9.129535492			0	0
cg13108304	-0.29	2.27e-13	13.113634805	MCF2L;MCF2L	Body;Body	0	0
cg23352942	-0.21	7.4e-13	3.46931381	PTH1R	Body	0	0
cg09596674	-0.06	2.51e-12	3.46607350	LRRC2;LRRC2	5'UTR;5'UTR	0	0
cg03803541	-0.19	4.24e-13	17.46681401	LOC404266;LOC404266;HOXB6	Body;Body;5'UTR	0	0
cg04636325	-0.07	3.14e-15	15.40409199			0	0
cg06272854	-0.08	1.96e-13	11.22850115	SVIP	Body	1	0
cg06719359	-0.09	8.84e-14	2.110092518	SH3RF3	Body	0	0
cg24519141	-0.08	4.39e-13	1.47871512	LINC01389	Body	0	0
cg09550494	-0.07	1.76e-12	21.43374569	C2CD2	TSS1500	1	0
cg20055237	-0.09	4.59e-12	2.240362425			0	0
cg00092309	-0.09	1.25e-13	4.185934797			0	0
cg16415457	-0.13	2.36e-12	3.23713441			0	0
cg00327947	-0.06	3.67e-14	16.85482849			0	0
cg21407367	-0.09	2.77e-13	8.134188492			1	0
cg01256850	-0.12	1.41e-12	9.136524878			0	0
cg17906007	-0.1	3.71e-13	22.35944645	RASD2	Body	0	0
cg20373326	-0.06	5.06e-13	16.82068803	HSD17B2	TSS200	0	0
cg14193434	-0.13	1.25e-12	13.67802884	PCDH9;PCDH9	5'UTR;5'UTR	0	0
cg04907151	-0.1	1.98e-13	3.135684161	PPP2R3A	TSS1500	0	0
cg10651007	-0.06	3.19e-13	17.7298519	PLSCR3	TSS1500	0	1
cg16890514	-0.07	1.27e-12	22.43927578	EFCAB6-AS1;EFCAB6;EFCAB6	Body;Body;Body	0	0
cg22587600	-0.15	2.26e-12	2.46883368			0	0
cg09420738	-0.21	4.02e-14	10.21652141			0	0
cg17629820	-0.09	5.78e-14	1.204684059			0	0
cg10420854	-0.27	7.33e-14	6.41207397			0	0
cg18120259	-0.07	6.41e-14	6.43894639	LOC100132354	Body	0	0
cg12185832	-0.05	4.11e-14	16.15634554	C16orf45;C16orf45	Body;Body	0	0
cg03520279	-0.07	2.41e-13	1.7501725	CAMTA1	Body	0	0
cg16915828	-0.15	1.52e-14	11.73371940	PLEKHB1;PLEKHB1;PLEKHB1;PLEKHB1;PLEKHB1	Body;Body;Body;Body;Body	0	0
cg00929635	-0.09	1.21e-13	20.44035918	DBNDD2;DBNDD2;DBNDD2;DBNDD2;SYS1-DBNDD2;DBNDD2;DBNDD2	5'UTR;5'UTR;TSS1500;TSS1500;Body;5'UTR;5'UTR	0	0
cg20965743	-0.16	2.46e-13	14.104552209	ASPG	Body	0	0
cg03996822	-0.09	4.54e-14	4.74486558	RASSF6;RASSF6	TSS1500;TSS1500	0	0
cg15257755	-0.05	1.64e-12	8.22225668	SLC39A14;SLC39A14;SLC39A14;SLC39A14	5'UTR;5'UTR;5'UTR;5'UTR	0	0
cg12550344	-0.08	7.51e-13	5.151076195			0	0
cg19442545	-0.12	1.31e-11	10.75533431	FUT11	Body	0	1
cg03565241	-0.06	1.89e-13	2.9286157			0	0
cg16806041	-0.07	8.33e-14	3.59996265	FHIT;FHIT	Body;Body	0	0
cg25481157	-0.14	6.13e-13	15.66947564			0	0
cg11301312	-0.18	2.69e-13	2.137690577			0	0
cg05863637	-0.1	5.91e-13	12.130529650			0	0
cg17436666	-0.05	1.1e-14	10.44806146			0	0
cg03059876	-0.05	3.5e-12	20.61905353	ARFGAP1;ARFGAP1	5'UTR;5'UTR	0	1
cg05844117	-0.14	1.44e-13	7.151170083	RHEB	Body	0	0
cg11823142	-0.1	4.01e-12	6.27018041			0	0
cg07531549	-0.1	8.48e-13	8.145011406	PLEC1;PLEC1;PLEC1;PLEC1;PLEC1;PLEC1;PLEC1;PLEC1	Body;Body;Body;Body;Body;Body;Body;Body	0	0
cg12485221	-0.06	1.23e-12	5.148421151	SH3TC2	Body	1	0
cg22411351	-0.1	2.08e-12	16.12086756	SNX29	Body	1	0
cg03494790	-0.05	4.22e-14	11.68811758			1	0
cg10198479	-0.09	1.15e-14	16.85268435			0	0
cg01657926	-0.06	9.29e-13	11.86085912	CCDC81;CCDC81;CCDC81;CCDC81	5'UTR;5'UTR;1stExon;1stExon	0	0
cg07660149	-0.06	3.34e-12	15.73598414			1	0
cg21330207	-0.2	1.43e-13	18.72916311	ZADH2	Body	0	0
cg16746031	-0.05	1.69e-13	20.31191412	LOC149950	Body	1	0
cg15171155	-0.11	1.41e-13	3.142844036			1	0
cg02724472	-0.12	1.24e-13	7.102553293	LRRC17;FBXL13;LRRC17;FBXL13	TSS200;Body;TSS200;Body	0	1
cg14552672	-0.11	3.61e-14	2.111752564	ACOXL	Body	1	0
cg26098494	-0.08	4.36e-13	10.6342577			1	0
cg20945261	-0.06	1.41e-12	3.13460618	NUP210	Body	0	1
cg25057682	-0.1	2.58e-13	4.5054483	STK32B;STK32B	5'UTR;Body	0	0
cg07891854	-0.2	1.87e-12	3.108156514	MYH15	Body	0	0
cg25997722	-0.06	6.62e-13	6.159158883	SYTL3	Body	1	0
cg09032537	-0.09	1.06e-12	20.44855989	CDH22	Body	0	0
cg16052220	-0.07	4.86e-13	4.3040336	GRK4;GRK4;GRK4;GRK4	Body;Body;Body;Body	0	1
cg02444795	-0.05	1.71e-13	6.159256567			0	0
cg18458353	-0.06	4.39e-13	19.42211171	CEACAM5	TSS1500	0	0
cg25063924	-0.12	5.47e-12	5.56136476	MAP3K1	Body	1	0
cg07001856	-0.15	9.99e-13	16.84346722	WFDC1	Body	0	0
cg19501902	-0.12	3.41e-14	3.111268051	CD96;CD96	Body;Body	1	0
cg01264984	-0.1	5.11e-12	5.114514636	TRIM36;TRIM36;TRIM36;TRIM36	Body;Body;5'UTR;Body	0	0
cg00812435	-0.07	2.17e-12	18.60105193			1	0
cg07232609	-0.09	6.82e-15	15.38784291	RASGRP1;RASGRP1;RASGRP1	Body;Body;Body	0	0
cg02886578	-0.08	1.62e-12	1.153176083	LELP1	5'UTR	0	0
cg23240888	-0.12	3.92e-12	12.127210740			0	0
cg04306507	-0.09	3.8e-12	14.55594613	LGALS3	TSS1500	1	0
cg04996195	-0.15	5.69e-13	7.87105398	ABCB4;ABCB4;ABCB4	TSS1500;TSS1500;TSS1500	0	0
cg21132420	-0.17	5.68e-14	22.50099606			0	0
cg18778097	-0.09	2.99e-12	19.55450872	NLRP7;NLRP7;NLRP7	Body;Body;Body	0	0
cg05112555	-0.19	5.29e-13	17.71739385			1	0
cg19026587	-0.13	3.86e-16	1.30601960			1	0
cg08842546	-0.09	1.81e-12	4.72416734	SLC4A4;SLC4A4;SLC4A4	Body;Body;Body	0	0
cg03922471	-0.09	1.68e-12	9.100473850			0	0
cg19069553	-0.06	5.67e-14	4.79472605	ANXA3	TSS200	0	0
cg08982816	-0.11	6.65e-13	5.77202792	LOC101929154	Body	0	0
cg16253834	-0.13	8.06e-13	11.75522097			1	0
cg07823169	-0.16	4.55e-14	7.65089650			0	0
cg26003334	-0.14	2.91e-12	7.100661866	LOC102724094;LOC102724094;MUC17;MUC12	TSS1500;TSS1500;TSS1500;Body	0	0
cg23661466	-0.1	7.87e-14	10.63657173			0	1
cg26315602	-0.07	1.32e-12	16.82069046	HSD17B2	1stExon	0	0
cg03626186	-0.08	6.71e-12	10.5882466			1	0
cg04626117	-0.08	8.5e-12	18.36332135			0	0
cg11300147	-0.21	5.15e-15	12.7596703	CD163L1	1stExon	1	0
cg22194457	-0.13	5.13e-12	4.55707265			0	0
cg10777461	-0.15	8.65e-12	1.10590481	PEX14	Body	0	0
cg19074393	-0.08	1.37e-13	10.131682452	EBF3	Body	1	0
cg15863707	-0.06	6.22e-12	2.130635669			0	1
cg06066601	-0.09	1.03e-13	22.37211021	PVALB	Body	0	0
cg20736068	-0.05	1.59e-12	1.33169227	SYNC;SYNC	TSS1500;TSS1500	0	0
cg01229452	-0.07	1.49e-12	17.7350282	CHRNB1	Body	0	0
cg24599065	-0.11	7.16e-12	2.202093848	CASP10	3'UTR	1	0
cg16121765	-0.08	2.37e-12	10.123442007			0	0
cg09502182	-0.05	2.56e-11	20.16195955			0	0
cg02596819	-0.05	2.47e-13	16.9045869	USP7	Body	1	0
cg27208169	-0.05	3.19e-13	17.17603584	RAI1	5'UTR	0	0
cg06558640	-0.09	1.22e-13	1.236686849	LGALS8-AS1;LGALS8;LGALS8;LGALS8;LGALS8;LGALS8;LGALS8	Body;1stExon;1stExon;5'UTR;5'UTR;TSS200;5'UTR	0	1
cg06908857	-0.07	4.11e-13	16.1353627			0	0
cg11568697	-0.19	6.12e-13	18.72916393	ZADH2	Body	0	0
cg09279417	-0.1	3.92e-13	22.39759966	SYNGR1;SYNGR1;SYNGR1	TSS1500;Body;Body	0	0
cg13257654	-0.06	9.6e-12	8.42946331			1	0
cg02606058	-0.09	8.68e-14	16.67195658	FBXL8	5'UTR	0	0
cg20811236	-0.11	3.42e-12	18.46501400			0	0
cg16949251	-0.1	5.44e-13	18.60278448			0	0
cg08285646	-0.09	2.45e-12	16.69432500			0	0
cg24583468	-0.07	2.03e-12	3.133160722	BFSP2	Body	1	0
cg19494591	-0.12	6.06e-13	7.140174476	MKRN1;MKRN1	Body;Body	0	0
cg15282632	-0.07	2.23e-13	12.49213195	CACNB3	Body	0	0
cg13274077	-0.11	4.47e-12	2.121334614			0	0
cg26390495	-0.09	1.04e-13	4.152021714	RPS3A;RPS3A	Body;Body	0	1
cg06814757	-0.07	2.31e-13	16.31104970	VKORC1;VKORC1	Body;Body	1	0
cg21528163	-0.12	3.65e-12	7.155075730			0	0
cg25022915	-0.08	9.06e-13	17.49243257	NME2;NME2;NME1-NME2;NME2;NME2	TSS1500;TSS1500;Body;5'UTR;TSS1500	0	1
cg02681497	-0.19	3.51e-14	2.63484779	WDPCP;WDPCP;WDPCP	Body;Body;Body	0	0
cg03353445	-0.07	2.49e-12	12.13043502	GPRC5A	TSS1500	0	0
cg02694170	-0.1	3.65e-12	12.115888757			0	0
cg20368506	-0.09	6.4e-13	4.74486546	RASSF6;RASSF6;RASSF6;RASSF6	TSS200;TSS200;TSS1500;TSS1500	0	0
cg18793404	-0.07	8.2e-13	7.52156489			0	0
cg13928566	-0.05	5.12e-13	12.130624596			0	0
cg02639108	-0.25	8.52e-13	2.242711009			0	0
cg24163210	-0.06	2.52e-12	1.1713944			0	1
cg26326372	-0.1	5.44e-13	14.105946393	CRIP2	3'UTR	0	0
cg14644031	-0.14	3.42e-13	2.21267858	APOB	TSS1500	0	0
cg18601596	-0.08	1.1e-11	6.39283313	KCNK16;KCNK16;KCNK17;KCNK16;KCNK17	Body;Body;TSS1500;Body;TSS1500	0	0
cg05590274	-0.07	6.88e-13	11.113262625	ANKK1	Body	0	0
cg09269848	-0.09	3.77e-12	17.1396074	MYO1C;MYO1C	TSS200;TSS1500	0	0
cg10361005	-0.15	1.43e-12	7.47619047			1	0
cg11510999	-0.12	2.55e-13	12.53591490	ITGB7	Body	1	0
cg10521480	-0.07	1.45e-12	1.182721424			0	0
cg20147645	-0.07	4.04e-12	13.28023563	MTIF3;MTIF3;MTIF3;MTIF3	5'UTR;5'UTR;5'UTR;5'UTR	0	1
cg23282441	-0.13	5.62e-13	10.73533927	C10orf54;CDH23	TSS1500;Body	0	1
cg14538606	-0.07	6.05e-13	3.48193302			0	0
cg18198212	-0.12	5.06e-12	5.39455917			1	0
cg15142477	-0.06	1.46e-12	18.43915662	RNF165	Body	0	0
cg02438164	-0.07	7.95e-14	16.4651732			0	0
cg00981200	-0.05	4.38e-13	8.127409652			0	0
cg13802736	-0.06	9.12e-13	1.157948536			0	0
cg14795855	-0.09	1.99e-12	16.10912499	TVP23A;TVP23A	1stExon;5'UTR	0	0
cg00996764	-0.07	1.27e-11	19.51382591	KLK2;KLK2	3'UTR;3'UTR	0	0
cg13479077	-0.05	5.04e-13	20.30150918	HM13;HM13;HM13	Body;Body;Body	0	0
cg02834449	-0.06	2e-12	16.85786110	C16orf74	TSS1500	0	0
cg26572207	-0.12	1.58e-11	8.20161947			0	0
cg11126410	-0.2	3.26e-12	3.128841191	RAB43;RAB43;RAB43;RAB43;RAB43;RAB43;RAB43;ISY1-RAB43	TSS1500;TSS1500;TSS1500;TSS1500;TSS1500;TSS200;TSS1500;Body	1	0
cg21779904	-0.05	9.19e-12	20.57425157	GNASAS;GNAS	Body;3'UTR	0	0
cg26510550	-0.11	8.72e-13	11.128774453	C11orf45;C11orf45;C11orf45;KCNJ5	Body;Body;Body;5'UTR	1	0
cg14208057	-0.06	4.83e-12	9.137859623			1	0
cg20485874	-0.11	2.3e-13	7.102553437	LRRC17;FBXL13;LRRC17;LRRC17;LRRC17;FBXL13	5'UTR;Body;5'UTR;1stExon;1stExon;Body	0	1
cg19203115	-0.17	1.11e-12	18.29263741	B4GALT6	Body	0	0
cg09285287	-0.05	2.51e-12	19.1674284			0	0
cg04401764	-0.07	4.47e-12	12.54777396	ZNF385A;ZNF385A;ZNF385A;ZNF385A;ZNF385A;ZNF385A;LOC102724050;LOC102724050	Body;Body;Body;Body;Body;Body;Body;Body	0	1
cg25418380	-0.06	1.46e-11	15.77917306	LINGO1;LINGO1;LINGO1;LINGO1;LINGO1;LINGO1;LINGO1;LINGO1;LINGO1;LINGO1;LINGO1;LINGO1	Body;5'UTR;5'UTR;5'UTR;5'UTR;5'UTR;5'UTR;5'UTR;5'UTR;5'UTR;5'UTR;5'UTR	0	0
cg17220161	-0.09	1.22e-13	1.203242601			0	1
cg07541823	-0.08	3.88e-12	7.153379896			0	0
cg16116321	-0.07	3.1e-13	2.225244609	FAM124B;FAM124B	Body;3'UTR	1	0
cg17892917	-0.08	9.41e-13	3.107823424			0	0
cg27005935	-0.09	1.21e-14	11.73371801	PLEKHB1;PLEKHB1;PLEKHB1;PLEKHB1;PLEKHB1	Body;Body;Body;Body;Body	0	0
cg24276315	-0.12	9.73e-15	1.8543236	RERE;RERE	Body;Body	0	0
cg12900314	-0.09	3.2e-13	1.21755315			0	0
cg25680145	-0.07	5.1e-12	6.125623414	HDDC2	TSS200	0	0
cg10105712	-0.05	6.47e-13	2.8597188			0	0
cg16018533	-0.05	2.77e-11	16.446442	NME4;NME4;NME4;NME4;NME4;NME4;NME4	TSS1500;TSS1500;TSS1500;TSS1500;TSS1500;TSS1500;TSS1500	1	0
cg18627729	-0.11	7.36e-12	13.25806646			0	0
cg19223521	-0.11	2.93e-12	2.119436490			0	0
cg13764877	-0.11	2.3e-11	12.57612970	NXPH4	Body	0	0
cg04903783	-0.08	1.28e-12	5.36631258	SLC1A3;SLC1A3;SLC1A3;SLC1A3	Body;Body;Body;Body	1	0
cg17810781	-0.1	1.44e-13	1.201082982	CACNA1S	TSS1500	0	0
cg24428144	-0.16	1.33e-12	12.28180450			0	0
cg18929511	-0.19	5.12e-13	8.17942993	ASAH1;ASAH1;ASAH1	TSS1500;TSS1500;TSS1500	0	1
cg14002258	-0.06	7.71e-12	8.144432274	TOP1MT;TOP1MT	5'UTR;5'UTR	1	0
cg26111295	-0.07	1.5e-11	1.18712148			0	0
cg00495658	-0.05	1.16e-11	10.48417904	GDF2	TSS1500	0	0
cg05568688	-0.05	3.01e-13	7.127473692	SND1	Body	1	0
cg12366685	-0.08	3.36e-13	18.61604243			0	1
cg08766812	-0.08	4.94e-12	15.93610780	RGMA;RGMA;RGMA;RGMA;RGMA;RGMA	Body;Body;Body;Body;Body;Body	0	0
cg18082515	-0.09	4.47e-14	10.95197126	MYOF;MYOF	Body;Body	1	0
cg10842229	-0.09	1.92e-12	1.165513322	LOC400794;LRRC52	Body;TSS200	0	0
cg08121117	-0.12	4.14e-14	13.112575735			0	0
cg14483391	-0.11	3.47e-13	3.183749227	HTR3D;HTR3D;HTR3D	TSS1500;TSS1500;TSS200	0	0
cg20116907	-0.06	3.59e-12	3.188664990			0	1
cg02264895	-0.06	1.67e-12	16.31385282	ITGAX	Body	0	0
cg15451548	-0.06	1.08e-11	1.2144873			1	0
cg07105005	-0.14	3.96e-12	17.71782468	LOC400620;LINC00469	TSS1500;Body	0	0
cg24720008	-0.08	2.59e-12	10.44788044			0	0
cg20218614	-0.07	8.2e-13	8.124194935	FAM83A;FAM83A;FAM83A;FAM83A	1stExon;1stExon;5'UTR;5'UTR	0	0
cg01943053	-0.13	1.49e-12	1.208712340			1	0
cg09684846	-0.1	9.65e-13	16.10912718	FAM18A	TSS200	0	0
cg23781896	-0.09	2.57e-12	3.42411057			1	0
cg09322278	-0.05	2.08e-12	7.134233791			0	0
cg14343953	-0.08	1.06e-11	17.19164531	EPN2;EPN2;EPN2	5'UTR;5'UTR;5'UTR	0	0
cg22586564	-0.06	2.37e-12	22.42697268			1	0
cg07793148	-0.08	3.2e-13	1.9712988	C1orf200;PIK3CD	Body;5'UTR	0	1
cg09250656	-0.15	1.25e-12	18.8751117	MTCL1	Body	1	0
cg25124095	-0.12	8.61e-13	1.214398181			0	0
cg24211550	-0.08	3.47e-12	17.38758156			0	0
cg00616888	-0.07	2.07e-11	2.15921917			0	0
cg07434457	-0.14	8.96e-13	2.220222765			1	0
cg08141659	-0.06	2.3e-13	13.113622633	MCF2L	TSS200	0	0
cg01307229	-0.07	7.58e-12	12.132378597	ULK1	TSS1500	1	0
cg22687902	-0.06	1.24e-12	17.43657317			0	0
cg05204532	-0.11	2.62e-13	2.8597177			0	0
cg23324537	-0.09	4.04e-12	8.110656096	GOLSYN;GOLSYN;GOLSYN;GOLSYN;GOLSYN;GOLSYN;GOLSYN;GOLSYN;GOLSYN;GOLSYN;GOLSYN;GOLSYN;GOLSYN;GOLSYN;GOLSYN	Body;Body;Body;Body;5'UTR;5'UTR;Body;Body;Body;Body;Body;TSS1500;Body;5'UTR;Body	0	0
cg00816080	-0.1	5.19e-13	16.49518084			0	0
cg19133921	-0.09	1.91e-11	21.34451687			1	0
cg13227982	-0.18	1.7e-13	9.98279956	PTCH1;PTCH1	TSS1500;TSS1500	0	0
cg09705706	-0.05	3.63e-12	7.64350133			0	0
cg03796549	-0.1	1.17e-12	1.236686838	LGALS8-AS1;LGALS8;LGALS8;LGALS8;LGALS8;LGALS8;LGALS8	Body;1stExon;1stExon;5'UTR;5'UTR;TSS200;5'UTR	0	1
cg27242911	-0.09	7.8e-13	10.74262420	MIR1256;CBARA1	Body;Body	1	0
cg00069658	-0.06	3.4e-11	18.45982224			0	0
cg12731729	-0.06	1.53e-11	11.86748234	TMEM135;TMEM135;TMEM135	TSS1500;TSS1500;TSS1500	1	0
cg12956311	-0.1	9.91e-12	8.12810631	KIAA1456	5'UTR	0	0
cg10950848	-0.06	1.14e-12	8.22550281	EGR3;EGR3;EGR3	Body;TSS200;TSS1500	0	0
cg00602295	-0.12	3.93e-12	16.81328089			0	0
cg01806427	-0.14	1.05e-12	5.123737813			0	0
cg19807685	-0.08	8.97e-13	16.82068980	HSD17B2;HSD17B2	5'UTR;1stExon	0	0
cg16404106	-0.09	4.74e-12	11.86085623	CCDC81;CCDC81	TSS200;TSS200	1	0
cg17353412	-0.13	2.81e-11	7.27141774	HOXA2	1stExon	0	0
cg23071186	-0.06	1.49e-12	19.6669849	TNFSF14;TNFSF14	Body;Body	0	1
cg16509239	-0.06	1.04e-11	11.62212431	AHNAK	Body	1	0
cg22730830	-0.12	7.6e-12	16.2867434	PRSS21;PRSS21;PRSS21	Body;Body;Body	0	0
cg07018550	-0.1	3.13e-11	9.16254284	C9orf92;C9orf92	TSS1500;Body	0	0
cg12958778	-0.05	2.75e-12	4.6912474	TBC1D14;TBC1D14	5'UTR;5'UTR	0	1
cg20800004	-0.1	5.58e-11	1.155698945	DAP3;DAP3;DAP3;DAP3;DAP3	Body;Body;Body;Body;Body	0	0
cg21576842	-0.14	1.16e-12	14.65718224			1	0
cg06363485	-0.15	1.18e-12	6.41207376			0	0
cg07681943	-0.07	3.9e-12	15.88214801			0	0
cg00862290	-0.07	5.72e-14	3.178984973	KCNMB3;KCNMB3	TSS200;TSS200	0	0
cg08487444	-0.14	3.24e-13	16.1361756	UBE2I;UBE2I;UBE2I;UBE2I	5'UTR;5'UTR;5'UTR;5'UTR	0	1
cg17843376	-0.08	4.27e-12	7.154586335	DPP6;DPP6;DPP6	Body;Body;Body	0	0
cg17632226	-0.05	1.37e-11	11.94469238			0	0
cg18320160	-0.05	1.58e-11	12.53591607	ITGB7;ITGB7	Body;Body	1	0
cg20091636	-0.08	1.48e-12	8.61326482			0	0
cg08265926	-0.14	6.02e-13	16.81039227	CENPN;CENPN;CENPN;C16orf61	TSS1500;TSS1500;TSS1500;5'UTR	0	1
cg22108175	-0.13	4.19e-12	8.19796591	LPL;LPL	5'UTR;1stExon	0	0
cg23834301	-0.07	2.31e-12	22.40612055	TNRC6B;TNRC6B;TNRC6B	Body;Body;Body	1	0
cg15839532	-0.06	8.85e-12	2.182522257	CERKL;CERKL;CERKL;CERKL;CERKL;CERKL;CERKL	TSS1500;TSS1500;TSS1500;TSS1500;TSS1500;TSS1500;TSS1500	0	0
cg16919333	-0.06	1.4e-11	13.28108684			0	0
cg02009573	-0.06	9.58e-14	15.38967023			0	0
cg07421596	-0.13	3.49e-12	6.31913770	CFB;CFB	1stExon;5'UTR	0	0
cg06535121	-0.08	1.28e-11	4.26090111			1	0
cg26449586	-0.06	6.76e-12	16.67701378	C16orf86;C16orf48	Body;TSS1500	0	1
cg07957632	-0.11	7.88e-14	15.27483457	GABRG3;GABRG3	Body;Body	0	0
cg16639798	-0.06	6.99e-15	12.6893565			1	0
cg25316901	-0.17	3.02e-11	1.11039738	C1orf127	Body	0	0
cg25705508	-0.1	3.57e-12	1.203199023	CHIT1	TSS200	1	0
cg02558524	-0.05	5.89e-13	21.46432159			0	0
cg13230009	-0.07	2e-12	3.11266695	HRH1;HRH1;HRH1	TSS1500;5'UTR;5'UTR	0	1
cg02856842	-0.08	6.52e-12	1.249105687	SH3BP5L	3'UTR	1	0
cg11898431	-0.15	1.94e-13	6.159331893			1	0
cg08405828	-0.05	1.01e-11	11.133236212	OPCML	Body	0	0
cg04134399	-0.13	7.09e-13	1.246231142	SMYD3;SMYD3	Body;Body	1	0
cg09569850	-0.08	4.7e-13	2.64955034			1	0
cg02207086	-0.05	6e-12	4.186316100			0	0
cg11335730	-0.07	1.87e-13	21.45769851			0	0
cg01164054	-0.09	5.31e-13	22.22959261			0	0
cg26658396	-0.06	5.08e-12	2.74793740	M1AP;M1AP	Body;Body	1	0
cg04509605	-0.05	8.17e-13	17.7707590	DNAH2;DNAH2	ExonBnd;Body	0	0
cg00908828	-0.06	2.13e-11	16.75297424	BCAR1;BCAR1;BCAR1;BCAR1;BCAR1	Body;5'UTR;Body;Body;Body	0	0
cg00168459	-0.06	8.23e-12	10.52134715	SGMS1	5'UTR	1	0
cg26804364	-0.11	3.16e-11	8.144427181	TOP1MT;TOP1MT	5'UTR;5'UTR	1	0
cg15117754	-0.05	7.86e-12	3.10150083	C3orf24;C3orf24	TSS200;TSS200	0	0
cg10155002	-0.13	1e-11	8.23399610	SLC25A37	Body	1	0
cg24746074	-0.08	1.85e-11	10.1286380	ADARB2	Body	0	0
cg05131526	-0.08	8.21e-13	15.91447195	MAN2A2	TSS1500	0	1
cg27146050	-0.08	1.06e-12	19.46801557	HIF3A;HIF3A	Body;TSS200	0	0
cg05130333	-0.14	1.06e-12	18.71730475			1	0
cg12660610	-0.06	7.06e-12	9.133769687	QRFP	TSS1500	1	0
cg03127182	-0.08	1.28e-12	1.26421108			0	0
cg03407228	-0.06	2.44e-11	22.18921705	PRODH	Body	0	0
cg00886780	-0.08	5.62e-13	6.35149727			0	0
cg10022447	-0.1	3.26e-11	12.53681588	ESPL1	Body	0	0
cg07786090	-0.07	1.59e-11	12.13043576	GPRC5A	TSS1500	0	0
cg03754403	-0.07	3.92e-12	6.40567579			0	0
cg13480937	-0.22	8.97e-13	1.177112230	ASTN1;ASTN1	Body;Body	0	0
cg23462257	-0.08	1.1e-12	4.103421943	NFKB1;NFKB1	TSS1500;TSS1500	0	1
cg04987438	-0.14	1.06e-12	20.42380335			0	0
cg06850005	-0.08	6.63e-12	10.35926564			0	0
cg25852061	-0.13	1.13e-11	6.143022065			1	0
cg06992662	-0.05	3.65e-12	2.130665312			0	0
cg26707664	-0.11	2.93e-12	18.60278353			0	0
cg04369491	-0.1	3.24e-12	6.20211373	MBOAT1	Body	0	1
cg07673904	-0.06	1.71e-11	2.40140519			0	0
cg27181315	-0.09	5.61e-13	7.148281493			1	0
cg16889557	-0.08	2.87e-11	12.50426531			0	1
cg26442630	-0.18	7.13e-12	17.48625188	SPATA20;SPATA20;SPATA20	5'UTR;Body;Body	1	0
cg15100426	-0.14	1.83e-12	2.219187432	PNKD;PNKD	TSS1500;Body	0	1
cg06456738	-0.08	2.35e-12	11.66361081	CCDC87;CCS	TSS1500;Body	0	1
cg18026197	-0.16	1.41e-12	3.126422536	CHCHD6	TSS1500	0	0
cg07945197	-0.08	2.93e-11	8.93522099			1	0
cg20813860	-0.08	9.04e-12	4.6942100	TBC1D14;TBC1D14	Body;Body	1	0
cg05461503	-0.08	2.12e-12	3.45837170	SLC6A20;SLC6A20	Body;Body	0	0
cg09759458	-0.19	1.45e-11	19.480216			0	0
cg14874993	-0.11	3.15e-11	6.167012297	RPS6KA2;RPS6KA2	Body;Body	1	0
cg00552255	-0.06	7.8e-12	15.94372815			0	0
cg27239280	-0.07	8.46e-12	16.30907679	CTF1;CTF1	TSS1500;TSS1500	0	1
cg02008416	-0.07	6.04e-13	1.55445880	TMEM61	TSS1500	0	0
cg01280180	-0.21	3.48e-13	3.138047362	TXNDC6	5'UTR	0	0
cg27142377	-0.13	4.43e-13	12.131011541			0	0
cg15935788	-0.06	2.06e-12	5.157099124	SOX30;C5orf52	TSS1500;Body	0	0
cg07081883	-0.07	9.72e-13	2.57953576			0	0
cg10832239	-0.35	1.77e-12	14.106183770			0	0
cg21285383	-0.05	2.86e-11	16.89894308	SPIRE2	TSS1500	0	0
cg16783186	-0.1	7.13e-13	2.30516374			1	0
cg12262617	-0.45	4.74e-13	5.150677795	SLC36A3;SLC36A3	Body;Body	1	0
cg04915300	-0.09	1.97e-11	2.157314925	GPD2;GPD2	5'UTR;5'UTR	1	0
cg07763649	-0.08	3.61e-12	19.51380877	KLK2;KLK2	Body;Body	0	0
cg02527881	-0.23	1.4e-11	3.46936655	PTH1R	Body	0	0
cg12233679	-0.05	8.23e-12	17.7298601	PLSCR3;PLSCR3;TMEM256-PLSCR3	TSS1500;TSS1500;Body	1	0
cg01232511	-0.13	2.11e-11	16.2867446	PRSS21;PRSS21;PRSS21	Body;Body;Body	0	0
cg05926648	-0.07	2.4e-12	1.39252766			0	0
cg02813721	-0.09	6.14e-12	8.28889634	HMBOX1;HMBOX1	Body;Body	1	0
cg20518446	-0.14	6.15e-12	11.62315034	AHNAK;AHNAK	TSS1500;TSS1500	0	0
cg21175151	-0.06	6.85e-13	11.64015530	PPP1R14B	TSS1500	1	0
cg00966522	-0.08	3.6e-12	4.6734722			1	0
cg26487852	-0.05	6.12e-13	15.90369040			1	0
cg13422161	-0.28	6.6e-12	12.52773842	KRT84	Body	0	0
cg10140749	-0.07	6.25e-12	4.170745133			0	0
cg14037218	-0.06	2.17e-11	1.150522367	ADAMTSL4;ADAMTSL4	5'UTR;5'UTR	0	1
cg04403371	-0.14	1.91e-12	12.29025957			0	0
cg12361228	-0.08	3.29e-11	1.150489327	FALEC	Body	0	0
cg26617866	-0.08	2.7e-12	2.233534046	EFHD1;EFHD1;EFHD1	Body;Body;Body	0	0
cg21235678	-0.27	3.71e-13	7.1130967	GPER;C7orf50;GPER;C7orf50;C7orf50;GPER	5'UTR;Body;5'UTR;Body;Body;5'UTR	1	0
cg23535310	-0.1	1.05e-13	17.18286644	EVPLL	Body	0	0
cg15868235	-0.06	9.54e-13	3.12486114			0	0
cg14062002	-0.06	5.12e-12	6.139117468			0	0
cg12469484	-0.06	2.85e-12	12.54813928	ITGA5;LOC102724050;LOC102724050;LOC102724050	TSS1500;Body;Body;Body	1	0
cg01651915	-0.12	3.25e-12	8.55795551			0	0
cg13442749	-0.05	1.1e-11	9.96337681	PHF2	TSS1500	0	1
cg04423992	-0.15	1.38e-11	2.23553267			0	0
cg03741889	-0.08	1.44e-11	22.46285897			0	0
cg22744357	-0.41	9.96e-12	14.63954425	PPP2R5E;PPP2R5E;PPP2R5E;PPP2R5E;PPP2R5E;PPP2R5E	Body;Body;Body;Body;5'UTR;5'UTR	0	0
cg13216747	-0.08	4.19e-11	11.113765377			0	0
cg03810768	-0.09	3.8e-13	2.109606018	EDAR	TSS200	0	0
cg14720773	-0.07	1.23e-11	17.17603531	RAI1	5'UTR	0	0
cg09065326	-0.06	3.17e-12	5.35853926			1	0
cg07925415	-0.08	1.42e-12	7.155191898			0	0
cg16102063	-0.07	5.09e-11	8.22298240	PPP3CC	TSS1500	0	1
cg17002133	-0.06	6.26e-12	3.126374351	TXNRD3;TXNRD3	TSS1500;TSS1500	0	0
cg24476569	-0.14	6.52e-13	13.95954382	ABCC4;ABCC4	TSS1500;TSS1500	0	0
cg27397721	-0.08	1.07e-11	11.116954516	SIK3;SIK3;SIK3	Body;Body;5'UTR	1	0
cg08741842	-0.06	3.18e-12	1.113009882	WNT2B	TSS200	1	0
cg12343777	-0.05	2.73e-12	17.7942342	ALOX15B;ALOX15B;ALOX15B	TSS200;TSS200;TSS200	1	0
cg07741929	-0.06	6.95e-12	21.45249962			1	0
cg18588266	-0.08	1.74e-12	14.56229661			0	0
cg17002994	-0.06	1.96e-12	13.102744006	FGF14	Body	0	0
cg04455670	-0.08	3.09e-12	4.169803020	PALLD;PALLD;PALLD;PALLD	Body;Body;Body;Body	1	0
cg06923651	-0.08	1.4e-11	9.33240061	SPINK4	TSS200	0	0
cg02513379	-0.06	5.44e-12	16.27414281	IL21R;IL21R	TSS200;5'UTR	0	1
cg08202380	-0.11	1.61e-12	20.23430307			0	0
cg20248822	-0.06	1.83e-11	1.19922867	C1orf151	TSS1500	0	1
cg09457131	-0.07	1.28e-12	5.14108369			1	0
cg11440486	-0.21	1.53e-11	17.48585216	MYCBPAP	TSS1500	0	1
cg07180646	-0.13	7.83e-13	1.15481541	TMEM51;TMEM51;TMEM51;TMEM51	5'UTR;5'UTR;5'UTR;5'UTR	0	0
cg11826537	-0.06	7.12e-11	16.3005280			0	0
cg13442016	-0.07	6.71e-11	10.104196339	MIR146B	Body	0	0
cg00095526	-0.07	1.03e-11	1.201081686	CACNA1S;CACNA1S	1stExon;5'UTR	0	0
cg03745372	-0.09	2.11e-12	3.57197870	IL17RD	Body	0	0
cg16705489	-0.05	1.21e-11	7.128500263			0	0
cg16674433	-0.06	4.47e-12	17.19314408	RNF112	TSS200	0	0
cg03466717	-0.3	1.35e-10	16.49564370	ZNF423	Body	0	0
cg07356486	-0.05	7.31e-12	3.133646095			0	0
cg07235805	-0.07	1.47e-11	18.78004237	PARD6G	Body	0	0
cg22747092	-0.07	1.63e-12	9.138987818	NACC2	TSS1500	0	1
cg08859352	-0.09	5.54e-13	14.105996254	TMEM121	3'UTR	0	0
cg08699196	-0.07	3.22e-13	12.53591398	ITGB7	Body	0	0
cg25264969	-0.06	1.53e-11	8.49537873	LOC101929268	Body	0	0
cg22963267	-0.06	1.4e-11	17.64960218	CACNG4	TSS1500	0	0
cg23390118	-0.07	2.01e-13	12.2339513	CACNA1C;CACNA1C;CACNA1C;CACNA1C;CACNA1C;CACNA1C;CACNA1C;CACNA1C;CACNA1C;CACNA1C;CACNA1C;CACNA1C;CACNA1C;CACNA1C;CACNA1C;CACNA1C;CACNA1C;CACNA1C;CACNA1C;CACNA1C;CACNA1C;CACNA1C;CACNA1C	Body;Body;Body;Body;Body;Body;Body;Body;Body;Body;Body;Body;Body;Body;Body;Body;Body;Body;Body;Body;Body;Body;Body	1	0
cg22234080	-0.09	4.84e-12	22.29876942	NEFH	1stExon	0	0
cg25580096	-0.06	1.34e-12	12.94541598	PLXNC1	TSS1500	1	0
cg08699623	-0.1	2.93e-12	4.90211703	GPRIN3	5'UTR	0	0
cg07599786	-0.13	7.98e-12	1.201618654	NAV1	Body	0	0
cg12391044	-0.07	3.04e-11	15.91492794	UNC45A;UNC45A	Body;Body	1	0
cg08291342	-0.08	2.3e-12	4.4398276	D4S234E;D4S234E	Body;Body	0	0
cg26451415	-0.08	4.69e-13	7.64350150			0	0
cg10662019	-0.1	1.49e-12	19.469066	ODF3L2	Body	0	0
cg03525643	-0.09	3.32e-12	2.145915743			0	0
cg26474549	-0.07	4.25e-12	2.239432273			0	0
cg09203111	-0.32	7.77e-13	4.169770398	PALLD;PALLD;PALLD;PALLD	5'UTR;Body;Body;Body	1	0
cg22039909	-0.07	2.66e-12	1.3635100	TP73;TP73;TP73;TP73	Body;Body;Body;Body	0	0
cg17728956	-0.08	1.19e-12	6.150390963	ULBP3	TSS1500	0	0
cg16756740	-0.08	9.11e-13	17.40326711	KCNH4	Body	0	0
cg17518108	-0.06	2.05e-11	8.103989292	AZIN1-AS1;AZIN1-AS1	Body;Body	1	0
cg24873157	-0.08	3.84e-11	8.70377380	SULF1;SULF1	TSS1500;TSS1500	0	0
cg16824477	-0.06	1.85e-12	17.40192449			0	0
cg14935627	-0.07	1.12e-11	6.36803042	CPNE5	Body	0	0
cg03718241	-0.05	4.17e-12	6.3623988			0	0
cg24960312	-0.07	1.23e-12	2.70609070			0	0
cg24806066	-0.08	8.88e-12	1.184633039			1	0
cg08258066	-0.07	1.21e-11	20.30605656	C20orf160	Body	0	0
cg01018274	-0.06	3e-11	2.204398331	RAPH1;RAPH1	5'UTR;5'UTR	0	0
cg24787138	-0.08	2.87e-12	6.43214590	TTBK1	Body	0	1
cg06285241	-0.11	2.07e-12	14.105944655	CRIP2	Body	0	0
cg09334514	-0.13	2.24e-12	1.236686671	LGALS8;LGALS8;LGALS8;LGALS8	TSS200;TSS200;5'UTR;TSS1500	0	1
cg03845837	-0.06	1.07e-11	16.67203406	HSF4;HSF4	Body;Body	0	0
cg05345154	-0.12	4.27e-12	19.2250901	AMH	Body	0	0
cg23706615	-0.07	4.96e-11	19.1287884	EFNA2	Body	0	0
cg09046979	-0.09	5.39e-12	16.28333134	SBK1	3'UTR	0	0
cg10572688	-0.06	2.29e-11	11.75547504	UVRAG	Body	1	0
cg06738030	-0.05	3.38e-12	2.217487494			0	0
cg21808985	-0.05	9.5e-11	11.120175724	POU2F3;POU2F3;POU2F3;POU2F3	ExonBnd;ExonBnd;Body;Body	0	0
cg09965939	-0.08	1.48e-10	8.99306870	NIPAL2	TSS1500	0	1
cg00032661	-0.14	5.96e-11	3.46129521			1	0
cg27481555	-0.12	2.49e-12	7.102553369	LRRC17;FBXL13;LRRC17;LRRC17;LRRC17;FBXL13	5'UTR;Body;5'UTR;1stExon;1stExon;Body	0	1
cg01135588	-0.06	1.29e-11	1.212440983	LOC101929541	Body	0	0
cg08838158	-0.13	1e-12	2.118594167			0	0
cg26234277	-0.11	4.37e-11	15.48622471	DUT;DUT	TSS1500;TSS1500	0	0
cg20240347	-0.12	1.87e-12	1.204465584			0	0
cg14631960	-0.09	5.8e-11	20.56193204	ZBP1;ZBP1;ZBP1;ZBP1	Body;Body;Body;Body	1	0
cg06551161	-0.06	7.02e-13	11.57424534	CLP1;CLP1	TSS1500;TSS1500	1	0
cg12639065	-0.07	5.87e-12	8.38287397	FGFR1;FGFR1;FGFR1;FGFR1;FGFR1;FGFR1;FGFR1;FGFR1;FGFR1	Body;Body;Body;Body;Body;Body;Body;Body;Body	1	0
cg05888872	-0.08	5.13e-11	10.14050479	FRMD4A	Body	0	0
cg05482050	-0.2	3.44e-12	5.177409334			0	0
cg08054265	-0.11	2.9e-12	5.123738129	LINC01170	Body	0	0
cg01955239	-0.07	1.66e-11	13.97646897	OXGR1	TSS1500	0	0
cg16458269	-0.07	1.88e-11	16.15687143			1	0
cg11519751	-0.16	4.27e-11	8.144438377	TOP1MT;TOP1MT	5'UTR;5'UTR	1	0
cg03140067	-0.09	5.63e-12	6.164287375			0	0
cg05779786	-0.07	7.73e-13	2.237028849	AGAP1;AGAP1	Body;Body	0	0
cg17702851	-0.07	1.35e-11	12.111198240			1	0
cg19045731	-0.11	7.1e-12	2.239037533	ESPNL	Body	0	0
cg00403165	-0.08	3.79e-12	12.131194090			0	0
cg20513354	-0.08	1.11e-13	2.12153933	LOC100506457;LOC100506457;LOC100506457	Body;Body;Body	1	0
cg11925263	-0.09	6.39e-11	5.110849104	STARD4	TSS1500	0	1
cg14583999	-0.11	1.35e-10	3.10019040	TMEM111	Body	1	0
cg08541962	-0.09	2.57e-12	10.35894321	GJD4	TSS200	0	0
cg12157614	-0.14	3.48e-11	2.236890427	AGAP1;AGAP1	Body;Body	0	0
cg11305249	-0.07	4.41e-11	3.136472342	STAG1	TSS1500	0	1
cg15722484	-0.05	5.44e-12	12.2444833	CACNA1C;CACNA1C;CACNA1C;CACNA1C;CACNA1C;CACNA1C;CACNA1C;CACNA1C;CACNA1C;CACNA1C;CACNA1C;CACNA1C;CACNA1C;CACNA1C;CACNA1C;CACNA1C;CACNA1C;CACNA1C;CACNA1C;CACNA1C;CACNA1C;CACNA1C;CACNA1C	Body;Body;Body;Body;Body;Body;Body;Body;Body;Body;Body;Body;Body;Body;Body;Body;Body;Body;Body;Body;Body;Body;Body	1	0
cg06297798	-0.07	5.98e-12	9.38011552	SHB	Body	1	0
cg23419296	-0.06	2.59e-11	16.85786118	C16orf74	TSS1500	0	0
cg20529529	-0.07	5.66e-12	3.139437421			0	0
cg18590814	-0.08	2.24e-12	14.89857717	FOXN3;FOXN3	Body;Body	0	0
cg17737967	-0.13	3.86e-11	19.12758716	MAN2B1	Body	1	0
cg01937628	-0.09	8.09e-12	2.173419909	PDK1;PDK1;PDK1;PDK1	TSS1500;TSS1500;TSS1500;TSS200	0	0
cg16120485	-0.07	8.11e-12	16.58455385			0	0
cg13767447	-0.07	3.63e-12	6.13382225	GFOD1;GFOD1;GFOD1	Body;5'UTR;5'UTR	0	0
cg14237025	-0.08	2.96e-11	17.34309207	CCL16	TSS1500	0	0
cg09449988	-0.14	7.27e-13	7.151328116	PRKAG2;PRKAG2;PRKAG2	Body;Body;Body	1	0
cg08734931	-0.19	2.98e-11	10.14051649	FRMD4A	Body	0	0
cg26593628	-0.06	1.01e-11	1.23824369			1	0
cg10901867	-0.12	1.83e-14	4.2064353	NAT8L	Body	0	0
cg25304129	-0.2	4.88e-11	22.26125490			0	0
cg00252799	-0.05	6.12e-12	7.38836218	VPS41;VPS41	Body;Body	0	0
cg23084415	-0.06	1.01e-11	9.13424398	FLJ41200	Body	0	0
cg22549797	-0.06	1.11e-11	16.57406395	CX3CL1;CX3CL1;CX3CL1;CX3CL1	5'UTR;1stExon;1stExon;5'UTR	0	0
cg11210880	-0.08	1.05e-10	6.11779911	C6orf105;C6orf105	TSS1500;TSS1500	1	0
cg07564261	-0.08	2.2e-15	17.66379574	ARSG;ARSG	Body;Body	1	0
cg12755421	-0.12	4.38e-11	11.6342214	PRKCDBP	TSS1500	0	0
cg01301538	-0.13	2.55e-10	16.49562234	ZNF423;ZNF423	Body;Body	0	1
cg21116457	-0.08	3.39e-12	18.43304007	SLC14A1;SLC14A1;SLC14A1	TSS200;TSS200;TSS200	0	0
cg23648347	-0.06	3.17e-12	15.91447241	MAN2A2	TSS200	1	0
cg04891836	-0.06	2.54e-12	19.6670390	TNFSF14;TNFSF14;TNFSF14;TNFSF14	1stExon;5'UTR;5'UTR;1stExon	0	1
cg09082134	-0.18	3.26e-10	17.78192569	SGSH	Body	1	0
cg06275774	-0.3	1.25e-11	1.233151949	PCNXL2	Body	0	0
cg06083423	-0.14	4.25e-12	1.229115480			1	0
cg12476968	-0.08	7.51e-15	15.34610829	SLC12A6;SLC12A6;SLC12A6;SLC12A6;SLC12A6;SLC12A6	Body;Body;Body;1stExon;Body;Body	0	1
cg03700483	-0.06	1.07e-11	19.18667937	KXD1;KXD1;KXD1	TSS1500;TSS1500;TSS1500	0	0
cg01590439	-0.08	7.31e-11	8.143278608	NCRNA00051	TSS1500	0	0
cg21348975	-0.09	2.69e-12	12.48724119			0	0
cg24784946	-0.06	1.12e-10	9.132202002			0	0
cg20943360	-0.09	1.28e-10	5.98015708			0	0
cg06309058	-0.19	2.67e-12	9.76188348			0	0
cg09193498	-0.06	1.77e-11	17.27319853	SEZ6;SEZ6;SEZ6	Body;Body;5'UTR	0	0
cg06722630	-0.05	1.21e-12	7.100661996	MUC12;MUC17	3'UTR;TSS1500	0	0
cg11224906	-0.1	3.92e-12	16.70453427	ST3GAL2	5'UTR	1	0
cg06747456	-0.25	1.87e-11	12.131092728			0	0
cg17194879	-0.06	1.79e-11	7.77096927			1	0
cg26952618	-0.11	8.76e-12	16.10912545	FAM18A;FAM18A	1stExon;5'UTR	0	0
cg15898018	-0.09	2.04e-11	2.202094002	CASP10;CASP10	3'UTR;3'UTR	1	0
cg06981391	-0.08	2.38e-11	10.14050572	FRMD4A	Body	0	0
cg16799831	-0.12	1.63e-11	6.7468973			0	1
cg07557597	-0.09	1.28e-11	17.435892	VPS53;VPS53	3'UTR;Body	1	0
cg13923780	-0.06	1.91e-11	2.89513455			0	0
cg02655711	-0.12	1.11e-10	22.19163373	SLC25A1	3'UTR	0	0
cg03502601	-0.23	1.04e-11	17.78865373	RPTOR;RPTOR	Body;Body	1	0
cg08040395	-0.11	1.31e-11	17.77078833	ENGASE	Body	0	0
cg18516195	-0.26	3.17e-12	14.101012996	BEGAIN;BEGAIN	Body;Body	0	1
cg19682134	-0.09	1.36e-11	8.145750363	LRRC14;LRRC24	3'UTR;5'UTR	0	0
cg08949406	-0.07	5.39e-13	3.59859902	FHIT;FHIT	Body;Body	1	0
cg24541193	-0.12	1.28e-11	1.169433715	SLC19A2	3'UTR	0	0
cg00113096	-0.09	3.57e-11	2.134119805	NCKAP5;NCKAP5	Body;Body	0	0
cg03614159	-0.1	1.06e-11	1.180260316	ACBD6	Body	1	0
cg16179969	-0.05	1.5e-11	15.89313222			0	0
cg07594531	-0.05	1.65e-11	1.35225326	GJB4	TSS200	0	0
cg18942298	-0.07	4.51e-12	20.42809578	JPH2;JPH2	Body;Body	0	0
cg14359292	-0.16	4.28e-11	7.27170892	HOXA4	TSS1500	0	0
cg26421469	-0.07	5.42e-12	2.190538827			0	1
cg06445430	-0.06	4.18e-11	13.99711063	DOCK9;DOCK9	Body;Body	0	0
cg07638857	-0.24	4.14e-11	12.99137308	ANKS1B;ANKS1B	Body;Body	0	0
cg27305917	-0.11	2.53e-10	21.47396773			0	0
cg25899154	-0.08	1.26e-11	11.72897143			1	0
cg24169822	-0.17	2.9e-11	7.27170994	HOXA4	TSS1500	0	0
cg04184094	-0.08	1.21e-11	2.219187299	PNKD;PNKD	TSS1500;Body	1	0
cg14894755	-0.17	1.3e-11	6.133145636			0	0
cg26466145	-0.07	2.02e-11	3.188665930			1	0
cg15500466	-0.07	7.51e-13	11.47239549	DDB2	Body	0	0
cg00006787	-0.05	3.18e-10	13.110533441			0	0
cg02718966	-0.05	4.71e-12	3.42846970	HIGD1A;HIGD1A;HIGD1A	TSS1500;TSS1500;TSS1500	0	0
cg03558515	-0.08	6.63e-11	11.133236244	OPCML	Body	0	0
cg00324201	-0.08	2.03e-12	7.92347234	CDK6;CDK6	Body;Body	0	1
cg00630090	-0.05	3.65e-12	1.95061557			0	0
cg04412156	-0.1	9.18e-12	16.50647770	NKD1	Body	1	0
cg06238676	-0.08	1.4e-11	4.84059140			1	0
cg24382249	-0.16	1.45e-11	15.66947171			0	0
cg25376586	-0.11	4.77e-11	1.204700374			0	0
cg15864775	-0.14	2.31e-12	11.9715715	SWAP70;SWAP70	Body;Body	0	0
cg20601028	-0.23	4.96e-11	20.22738632			0	0
cg04953612	-0.09	2.93e-11	5.138727226			0	0
cg01959435	-0.05	1.12e-11	22.39759957	SYNGR1;SYNGR1;SYNGR1	TSS1500;Body;Body	0	0
cg07749412	-0.09	1.1e-10	19.10172825	C3P1	Body	0	0
cg12115748	-0.11	2.26e-11	12.130961424	RIMBP2	Body	0	0
cg12578754	-0.08	4.43e-10	17.73716776	ITGB4;ITGB4	TSS1500;TSS1500	0	0
cg25594449	-0.16	8.27e-11	18.3029573			1	0
cg22523787	-0.12	2.71e-11	22.45675312			1	0
cg09517141	-0.1	1.32e-10	19.36119201	RBM42	TSS1500	0	1
cg16132033	-0.07	1.48e-12	17.44292685	KANSL1	5'UTR	1	0
cg13142374	-0.06	3.14e-11	3.58026831	FLNB;FLNB;FLNB;FLNB	Body;Body;Body;Body	0	0
cg05181220	-0.05	2.31e-13	6.52463201			1	0
cg03044268	-0.09	2.43e-11	17.35447464	ACACA;ACACA;ACACA;ACACA;ACACA	Body;Body;Body;Body;Body	1	0
cg07098455	-0.14	4.65e-10	16.49562285	ZNF423;ZNF423	Body;Body	0	1
cg08189993	-0.09	6.06e-11	22.39323967			1	0
cg24309145	-0.22	2.02e-12	18.54752440			1	0
cg24111241	-0.08	4.07e-12	14.106360374			0	0
cg27357306	-0.12	3.08e-12	10.63657059			0	1
cg09650488	-0.05	3.07e-12	7.1687007			0	0
cg19817820	-0.05	2.79e-11	10.135013791	KNDC1	Body	0	0
cg05401945	-0.25	3.88e-11	3.56590734	CCDC66;CCDC66;CCDC66	TSS1500;TSS1500;TSS1500	0	1
cg23580626	-0.09	5.64e-11	6.792722			0	0
cg14760424	-0.12	1.45e-11	1.236686712	LGALS8;LGALS8-AS1;LGALS8;LGALS8;LGALS8	TSS1500;Body;TSS200;TSS200;5'UTR	0	1
cg12409728	-0.09	2.58e-11	13.31150700			0	0
cg11410718	-0.15	4.7e-11	7.27170412	HOXA4	TSS200	0	1
cg18604939	-0.19	5.98e-12	12.66455689			0	0
cg02658985	-0.33	1.68e-10	4.41015822	APBB2;APBB2;APBB2	Body;Body;Body	0	0
cg07442408	-0.13	7.47e-12	16.49518410			0	0
cg22352474	-0.06	4.84e-11	2.64371530	PELI1;PELI1	5'UTR;1stExon	0	1
cg17285177	-0.08	3.66e-11	18.77402002			1	0
cg21976374	-0.05	2.62e-11	14.106367679			0	0
cg03300700	-0.09	1.72e-12	6.35114523			0	0
cg14981253	-0.11	3.34e-11	7.5112642	LOC389458	Body	0	0
cg12927753	-0.09	2.97e-11	3.160823392	B3GALNT1;B3GALNT1;B3GALNT1;B3GALNT1;B3GALNT1	TSS1500;TSS1500;TSS1500;TSS1500;TSS1500	0	0
cg19902443	-0.08	1.99e-10	20.11899807	BTBD3;BTBD3;BTBD3;BTBD3;BTBD3;BTBD3;BTBD3;BTBD3;BTBD3;BTBD3	5'UTR;Body;Body;Body;ExonBnd;ExonBnd;ExonBnd;ExonBnd;5'UTR;Body	0	0
cg00504274	-0.06	1.87e-11	13.25200496			1	0
cg04138436	-0.13	1.59e-11	22.49822980	C22orf34;C22orf34	Body;Body	0	0
cg07498415	-0.06	3.42e-12	11.45721853			0	0
cg03504274	-0.05	1.59e-11	15.64290887	DAPK2	Body	1	0
cg09088760	-0.08	9.75e-11	17.45796240			0	0
cg20460227	-0.08	4.47e-12	2.120452632			0	0
cg10769201	-0.09	3.36e-11	2.98794267	VWA3B	Body	0	0
cg05681977	-0.18	1.53e-10	8.145638934	SLC39A4;SLC39A4	Body;Body	0	1
cg17347335	-0.09	2.95e-11	11.93583973	C11orf90	TSS1500	0	0
cg25824411	-0.12	2.61e-11	20.44650062	SLC12A5	TSS1500	0	0
cg19371916	-0.08	4.57e-11	1.8874984	RERE;RERE	5'UTR;5'UTR	0	0
cg00809377	-0.06	2.71e-11	22.34152744	LARGE;LARGE	Body;Body	0	0
cg01936132	-0.13	4.66e-11	6.14782174			0	0
cg08072584	-0.12	1.36e-10	1.21880237	ALPL;ALPL;ALPL	5'UTR;5'UTR;5'UTR	0	0
cg25181130	-0.08	3.26e-11	17.30651431	RHBDL3	3'UTR	1	0
cg08792629	-0.07	1.52e-11	16.441986	LOC100134368	Body	0	0
cg01884891	-0.1	1.02e-11	12.116975346			1	0
cg19408718	-0.1	1.19e-10	22.33619056			0	0
cg23184556	-0.07	4.79e-11	3.123600215	MYLK;MYLK;MYLK;MYLK	5'UTR;5'UTR;5'UTR;5'UTR	0	0
cg04615859	-0.11	6.3e-12	17.7762123	CYB5D1;LSMD1	Body;TSS1500	1	0
cg04400217	-0.05	2.44e-12	10.17269031	VIM;VIM-AS1;VIM-AS1	TSS1500;TSS200;Body	0	1
cg01273309	-0.09	1.29e-11	10.131567279			0	0
cg08829007	-0.1	1.27e-11	12.55353521	KIAA0748;KIAA0748	3'UTR;3'UTR	0	0
cg07191657	-0.08	6.8e-12	10.14478541	MIR1265	TSS200	0	0
cg00597076	-0.05	3.36e-11	17.1395880	MYO1C;MYO1C;MYO1C	1stExon;5'UTR;TSS1500	0	0
cg05697000	-0.06	1.41e-10	17.2299364	MNT	Body	1	0
cg17583741	-0.16	5.3e-12	1.68084471			0	0
cg04833713	-0.1	7.62e-12	10.74871078	NUDT13	5'UTR	0	0
cg01301339	-0.07	5e-11	5.180673096			0	1
cg07395884	-0.15	8.66e-11	15.43545689	TGM5;TGM5;TGM5;TGM5	ExonBnd;ExonBnd;Body;Body	0	0
cg14731091	-0.07	3.61e-10	4.38116137	TBC1D1;TBC1D1;TBC1D1;TBC1D1	5'UTR;5'UTR;Body;Body	1	0
cg12711961	-0.1	5.24e-11	5.191600	LRRC14B	TSS200	0	0
cg20732198	-0.1	1.64e-12	10.35894310	GJD4	TSS200	0	0
cg21136544	-0.07	6.34e-11	6.3160547			0	0
cg19378480	-0.22	1.92e-11	12.78787023			0	0
cg11146476	-0.25	1.21e-11	18.12857703	PTPN2;PTPN2;PTPN2;PTPN2	Body;Body;Body;Body	0	0
cg09924998	-0.06	4.82e-12	12.122751933	VPS33A	TSS1500	0	1
cg03291453	-0.07	5.31e-12	12.19284409	PLEKHA5;PLEKHA5;PLEKHA5;PLEKHA5	Body;Body;Body;Body	0	0
cg17824256	-0.11	7.91e-11	12.93836653	UBE2N	TSS1500	1	0
cg02147681	-0.09	8.35e-12	17.17603837	RAI1	5'UTR	0	0
cg16529268	-0.1	6.26e-12	19.45281284	CBLC;CBLC	1stExon;1stExon	0	0
cg26710563	-0.06	6.95e-11	15.62684736			0	0
cg13813191	-0.07	9.04e-12	12.113863892	SDSL;SDSL	5'UTR;5'UTR	0	0
cg23696949	-0.06	2.37e-11	1.183155644	LAMC2;LAMC2	Body;Body	0	0
cg12073370	-0.07	1.47e-12	12.133181570	LRCOL1	Body	0	0
cg03740348	-0.08	9.11e-11	18.35134586	CELF4;CELF4;CELF4;CELF4	Body;Body;Body;Body	0	0
cg07833011	-0.15	1.82e-11	2.173419951	PDK1;PDK1;PDK1;PDK1	TSS1500;TSS1500;TSS1500;TSS200	0	0
cg20361768	-0.11	3.64e-12	3.156819083	LINC00880	Body	1	0
cg21544415	-0.1	4.84e-12	12.26288686			0	0
cg03989567	-0.11	3.08e-12	1.236686012	LGALS8;LGALS8;LGALS8;LGALS8	TSS1500;5'UTR;TSS1500;TSS1500	0	0
cg03252369	-0.06	1.04e-09	8.144428013	TOP1MT;TOP1MT	5'UTR;5'UTR	1	0
cg12049992	-0.09	2.88e-11	18.11147785	FAM38B	Body	0	0
cg00207833	-0.05	9.78e-12	15.23085646	NIPA1;NIPA1	Body;5'UTR	0	0
cg07312357	-0.07	8.23e-13	1.217263805	ESRRG;ESRRG;ESRRG	TSS1500;TSS1500;5'UTR	0	0
cg22109433	-0.07	3e-12	18.13472332	LDLRAD4;LDLRAD4	Body;Body	1	0
cg03866862	-0.07	1.23e-12	6.33401542	SYNGAP1	Body	0	0
cg09264065	-0.07	5.42e-12	1.29460936			0	0
cg15111872	-0.08	8.48e-13	18.20403036			0	0
cg03724423	-0.14	5.24e-11	7.27170755	HOXA4	TSS1500	0	0
cg18895606	-0.08	4.28e-10	16.71225309	HYDIN;HYDIN;HYDIN;HYDIN	5'UTR;5'UTR;Body;Body	0	0
cg05504117	-0.17	2.08e-11	17.71898904			0	0
cg02069222	-0.1	4.64e-12	6.149386219	UST	Body	0	0
cg02848456	-0.12	2.94e-11	7.151006345			0	0
cg13625026	-0.05	1.12e-10	11.1146419			0	0
cg00443946	-0.09	6.12e-11	16.86370962	LOC732275	Body	0	0
cg23381346	-0.12	5.41e-10	4.109684595	ETNPPL;ETNPPL;ETNPPL;ETNPPL;ETNPPL	TSS1500;TSS1500;TSS1500;TSS1500;TSS1500	0	0
cg06242730	-0.06	1.55e-10	7.1064100	C7orf50;C7orf50;MIR339;C7orf50	Body;Body;TSS1500;Body	1	0
cg05168015	-0.07	2.09e-10	5.171880461	SH3PXD2B	Body	0	0
cg10372810	-0.07	9.1e-12	8.107876125			0	0
cg22854463	-0.13	1.31e-11	1.8278817			1	0
cg05644602	-0.11	6.39e-11	2.74795186	C2orf65	Body	1	0
cg15088171	-0.16	1.19e-10	16.19788716	IQCK;IQCK;IQCK;IQCK;IQCK	Body;Body;Body;Body;Body	0	0
cg24938913	-0.08	4.38e-11	6.146055409	LOC100507557;EPM2A;EPM2A	TSS1500;Body;Body	0	0
cg20064206	-0.07	3.66e-10	12.132850492	LOC100130238;GALNT9	TSS1500;Body	0	0
cg21713214	-0.12	6.34e-12	1.53931663	DMRTB1	Body	0	0
cg21788897	-0.25	1e-10	8.145639074	SLC39A4;SLC39A4;SLC39A4	Body;Body;TSS200	0	1
cg03480831	-0.06	6.8e-11	12.40022937	C12orf40	Body	0	0
cg26150489	-0.07	3e-11	11.62275906	AHNAK	Body	1	0
cg04277631	-0.06	8.45e-12	1.175506182	TNR	5'UTR	0	0
cg12044703	-0.11	1.22e-10	17.60973054	MIR548W	Body	1	0
cg00060004	-0.15	7.38e-11	11.3664088	ART5;ART5;ART5;ART5	TSS1500;TSS1500;TSS1500;TSS1500	0	0
cg02316713	-0.09	2.08e-11	21.43619559	ABCG1;ABCG1	TSS1500;TSS1500	1	0
cg06867482	-0.09	2.17e-12	16.88821905	FAM38A	Body	0	0
cg14807565	-0.1	6.1e-12	10.94179972			0	0
cg21881287	-0.16	1.18e-10	5.131766579	C5orf56	Body	1	0
cg05969150	-0.05	2.47e-10	16.72882495	ZFHX3;ZFHX3	Body;Body	1	0
cg08892455	-0.07	8.88e-12	17.1231715			0	0
cg17776284	-0.14	2.51e-10	1.153599625	S100A13;S100A13;S100A13;S100A13;S100A13;S100A13;S100A1	5'UTR;TSS200;1stExon;5'UTR;5'UTR;5'UTR;TSS1500	0	0
cg14153654	-0.07	1.2e-11	1.8001027	TNFRSF9	TSS200	1	0
cg12746557	-0.19	1.02e-10	21.39644332	KCNJ15;KCNJ15;KCNJ15	5'UTR;5'UTR;TSS200	1	0
cg26717696	-0.07	1.41e-10	14.24599765	FITM1	TSS1500	0	0
cg18369034	-0.07	6.84e-12	14.52733216	PTGDR	TSS1500	0	0
cg26294406	-0.08	2.09e-11	19.13306702			0	0
cg14785609	-0.06	4.19e-12	1.157948816			0	0
cg16672562	-0.24	2.87e-12	19.46801672	HIF3A;HIF3A;HIF3A	5'UTR;Body;1stExon	0	0
cg03279076	-0.08	8.01e-11	17.80231707	CSNK1D;CSNK1D;CSNK1D	TSS200;TSS200;TSS200	0	1
cg11185200	-0.11	3.72e-12	6.11497003			0	1
cg22638236	-0.11	1.02e-10	1.164759974	PBX1;PBX1;PBX1	Body;Body;Body	0	0
cg25243771	-0.06	4.97e-11	1.41248256	KCNQ4;KCNQ4	TSS1500;TSS1500	0	0
cg11769824	-0.07	4.17e-12	10.90969463			0	0
cg08458637	-0.05	4.19e-12	1.231747906	TSNAX-DISC1;TSNAX-DISC1;TSNAX-DISC1;TSNAX-DISC1;TSNAX-DISC1;TSNAX-DISC1;TSNAX-DISC1;TSNAX-DISC1	Body;Body;Body;Body;Body;Body;Body;Body	1	0
cg01973920	-0.08	7.22e-11	5.980997			0	0
cg17207944	-0.06	6.54e-11	2.160655270	CD302;CD302;CD302;LY75-CD302;LY75-CD302	TSS1500;TSS1500;TSS1500;Body;Body	0	1
cg00849535	-0.06	8.34e-12	3.123033413	ADCY5;ADCY5	Body;Body	0	0
cg04530948	-0.13	7.2e-12	13.114212320			1	0
cg27396978	-0.06	7.36e-12	16.23970550	PRKCB;PRKCB	Body;Body	1	0
cg19296814	-0.07	1.26e-10	4.71767613	MOB1B;MOB1B;MOB1B	TSS1500;TSS1500;TSS1500	0	1
cg07021509	-0.06	1.51e-11	8.61892203			1	0
cg03509193	-0.07	1.36e-12	11.129309495	BARX2	Body	0	0
cg17747265	-0.13	3e-11	1.1875780			1	0
cg04317399	-0.13	1.09e-10	7.27170313	HOXA4	1stExon	0	1
cg16045423	-0.14	2.46e-11	22.39377790	APOBEC3B	TSS1500	0	1
cg25041207	-0.13	1.13e-11	1.236686650	LGALS8;LGALS8-AS1;LGALS8;LGALS8;LGALS8	TSS1500;Body;TSS200;TSS200;5'UTR	0	1
cg08474748	-0.2	8.7e-12	5.74350214			0	0
cg08972081	-0.13	3.65e-12	3.139259435	RBP1;RBP1;RBP1	TSS1500;TSS1500;TSS1500	0	0
cg16021018	-0.07	5.91e-12	3.46449313	CCRL2;CCRL2	5'UTR;Body	0	1
cg17045651	-0.05	1.12e-10	3.159569504	SCHIP1;IQCJ-SCHIP1;IQCJ-SCHIP1;SCHIP1;SCHIP1;SCHIP1	Body;Body;Body;Body;Body;Body	0	0
cg27137495	-0.12	6.08e-11	12.10252463	CLEC1A;CLEC1A;CLEC1A;CLEC1A;CLEC1A	TSS1500;TSS1500;TSS1500;TSS1500;TSS1500	1	0
cg10225197	-0.05	3.31e-12	2.220159976	PTPRN;MIR153-1	Body;TSS1500	0	0
cg17226286	-0.07	9.65e-12	12.130529673			0	0
cg16039142	-0.06	1.88e-11	7.38361199			0	0
cg16990771	-0.07	3.42e-12	5.124338755			0	0
cg16234730	-0.11	2.77e-10	22.20192493	LINC00896;LOC284865	TSS1500;TSS200	0	0
cg17608619	-0.1	3.31e-11	1.187445942			0	0
cg01219135	-0.21	2.19e-12	7.158766336			0	0
cg26099834	-0.21	3.94e-11	15.66947568			0	0
cg04077668	-0.09	2.06e-10	1.153600064	S100A13;S100A13;S100A13;S100A1;S100A13;S100A13;S100A13	TSS1500;5'UTR;5'UTR;TSS1500;5'UTR;1stExon;TSS1500	0	0
cg07351337	-0.07	1.83e-10	17.71160417	SSTR2	TSS1500	0	0
cg09462576	-0.09	3.64e-10	1.228297873	MRPL55;MRPL55;MRPL55;MRPL55;MRPL55;MRPL55;MRPL55;MRPL55	TSS1500;TSS1500;TSS1500;TSS1500;TSS1500;TSS1500;TSS1500;TSS1500	1	0
cg11007962	-0.16	1.19e-11	2.236923454	AGAP1;AGAP1	Body;Body	0	0
cg01765564	-0.06	1.91e-10	2.68715135	APLF	Body	0	0
cg26323922	-0.06	5.4e-12	16.4838377	SEPT12;SEPT12;SMIM22;SMIM22;SEPT12;SEPT12	5'UTR;5'UTR;TSS200;TSS200;1stExon;1stExon	0	0
cg06695691	-0.07	1.38e-11	4.124154293	SPATA5	Body	1	0
cg05122696	-0.07	9.46e-11	11.116970002	SIK3;SIK3;SIK3	TSS1500;TSS1500;TSS1500	1	0
cg19056004	-0.06	1.09e-11	12.7023262	LRRC23;ENO2;LRRC23;LRRC23	3'UTR;TSS1500;3'UTR;3'UTR	0	0
cg05082376	-0.06	3.54e-10	22.42548792			0	0
cg05366561	-0.1	2.44e-11	20.30437731			0	0
cg24795173	-0.41	2.36e-10	10.108751940	SORCS1;SORCS1;SORCS1;SORCS1;SORCS1;SORCS1	Body;Body;Body;Body;Body;Body	1	0
cg26963632	-0.06	9.64e-11	16.85558148			1	0
cg22670819	-0.13	2.24e-11	6.31913759	CFB;CFB	1stExon;5'UTR	0	0
cg12664706	-0.06	2.81e-10	5.134774050			1	0
cg08378788	-0.06	1.56e-10	17.1395864	MYO1C;MYO1C;MYO1C	1stExon;5'UTR;TSS1500	0	0
cg17428011	-0.05	1.62e-11	11.123173101			0	0
cg12743638	-0.14	3.39e-10	22.20192485	LOC150197	TSS1500	0	0
cg18838701	-0.19	7.68e-12	19.55668612	TNNI3	Body	0	0
cg00992745	-0.06	3.5e-12	10.102025746	CWF19L1;CWF19L1;CWF19L1;CWF19L1;CWF19L1	Body;Body;5'UTR;5'UTR;5'UTR	1	0
cg04286823	-0.08	7.55e-11	2.109747003	LOC100287216;SH3RF3	TSS1500;Body	0	0
cg25952581	-0.13	6.55e-11	7.27170961	HOXA4	TSS1500	0	0
cg23954890	-0.11	1.58e-11	12.45809263	ANO6;ANO6;ANO6;ANO6	Body;Body;Body;Body	0	0
cg08277216	-0.09	1.18e-10	2.242808803			0	0
cg14844953	-0.06	1.69e-12	1.19339051			0	0
cg08466273	-0.09	1.02e-11	11.9994686	SBF2	Body	0	0
cg04737885	-0.07	1.43e-10	16.4014095	ADCY9	3'UTR	0	0
cg22186223	-0.07	2.7e-12	17.32690367	CCL1	TSS200	1	0
cg07929427	-0.07	2.89e-10	3.61301687			0	0
cg21906638	-0.06	3.8e-13	17.48545571	ACSF2;ACSF2;ACSF2;ACSF2;ACSF2;ACSF2;ACSF2;CHAD	TSS200;Body;Body;Body;Body;Body;Body;1stExon	0	0
cg07900328	-0.08	2.85e-11	10.129718959	PTPRE	5'UTR	1	0
cg09294573	-0.35	5.44e-12	10.28615672			1	0
cg16682432	-0.06	2.5e-11	1.19372560			0	0
cg02219433	-0.14	2.42e-11	19.51752025			1	0
cg15758826	-0.05	1.77e-11	1.11440098			0	0
cg07958898	-0.06	5.7e-11	2.236209389			0	0
cg20245024	-0.08	7.58e-12	6.149897427	GINM1	Body	0	0
cg24020890	-0.12	6.16e-11	2.152587328	NEB;NEB;NEB;NEB	Body;Body;Body;Body	0	0
cg00718902	-0.05	3.38e-11	2.220389965	ASIC4	Body	0	0
cg16896539	-0.12	7.32e-12	10.70096482	HNRNPH3;HNRNPH3	5'UTR;5'UTR	1	0
cg24673985	-0.05	1.33e-10	18.22252839			0	0
cg09245319	-0.18	8.01e-12	2.227049703			1	0
cg04841825	-0.09	1.99e-10	7.845256			0	0
cg07883117	-0.08	1.01e-10	7.101005846	EMID2	TSS1500	0	0
cg05900563	-0.11	2.15e-11	17.46681550	HOXB-AS3;HOXB-AS3;HOXB6	Body;Body;5'UTR	0	0
cg06449934	-0.17	2.87e-12	7.1130697	GPER;C7orf50;GPER;C7orf50;C7orf50;GPER	5'UTR;Body;5'UTR;Body;Body;5'UTR	1	0
cg04278296	-0.09	1.16e-12	7.36696838	AOAH;AOAH;AOAH	Body;Body;Body	1	0
cg12293561	-0.07	5.57e-11	12.53244530			0	0
cg05468064	-0.08	4.52e-13	22.46423449			0	0
cg18970151	-0.09	2.09e-10	13.101174130	PCCA;PCCA	Body;Body	0	0
cg03519011	-0.1	8.41e-11	6.12342070			1	0
cg09143252	-0.05	1.4e-09	16.70451923	ST3GAL2	5'UTR	0	0
cg07515565	-0.15	1.07e-10	6.1624386	GMDS	3'UTR	0	0
cg26767632	-0.08	3.2e-10	19.46526508	PGLYRP1	TSS200	0	0
cg23200278	-0.06	1.64e-11	6.18044549			0	0
cg27228517	-0.09	1.5e-11	7.36144084			0	0
cg15373911	-0.15	4.25e-11	22.42727106			0	0
cg00640284	-0.08	1.1e-12	22.27708023			0	0
cg26933683	-0.06	9.3e-11	17.61918738	SMARCD2;SMARCD2	Body;Body	0	1
cg06689758	-0.06	9.53e-11	2.207847420			1	0
cg21879479	-0.07	3.98e-11	3.12748974			1	0
cg11725046	-0.06	5.03e-11	10.76016010	ADK;ADK;ADK;ADK	Body;Body;Body;Body	1	0
cg03760518	-0.05	4.26e-11	1.3634903	TP73;TP73;TP73;TP73	Body;Body;Body;Body	0	0
cg16019317	-0.1	1.02e-10	4.71767673	MOB1B;MOB1B;MOB1B	TSS1500;TSS1500;TSS1500	0	1
cg23976831	-0.08	3.43e-12	5.68432317			0	0
cg02737252	-0.08	5.64e-11	11.115933741			0	0
cg27398117	-0.08	1.31e-12	5.56612736			0	0
cg07209338	-0.06	1.71e-11	21.39844537	ERG;ERG;ERG;ERG;ERG;ERG;ERG;ERG;ERG	Body;Body;Body;Body;Body;Body;5'UTR;5'UTR;Body	0	1
cg06872313	-0.09	3.73e-11	12.14413185			0	1
cg07210017	-0.05	2.24e-11	11.36355624	PRR5L	5'UTR	0	0
cg25172682	-0.05	2.8e-10	17.34122758	MMP28;MMP28	TSS200;TSS200	0	0
cg02408952	-0.07	6.23e-11	19.46088885	OPA3;OPA3	TSS1500;TSS1500	1	0
cg00252804	-0.06	1.9e-10	1.6170117	CHD5	Body	0	0
cg04246167	-0.08	1.93e-10	3.58984465	C3orf67	5'UTR	0	0
cg22211173	-0.06	1.77e-10	17.779877	NXN	Body	0	0
cg20300514	-0.24	6.75e-11	1.2120985	C1orf86;LOC100128003	Body;Body	1	0
cg05722266	-0.06	1.03e-11	2.96991791	ITPRIPL1;ITPRIPL1;ITPRIPL1;ITPRIPL1	5'UTR;TSS200;TSS200;Body	0	1
cg22487352	-0.06	2.05e-10	5.141732967	LOC101926941	Body	0	0
cg18137149	-0.11	1.51e-11	14.101084524			1	0
cg06718928	-0.07	9e-11	6.166490246			0	0
cg00140004	-0.07	2.19e-11	1.205507647			1	0
cg12257502	-0.07	1.26e-10	16.2867623	PRSS21;PRSS21;PRSS21;PRSS21;PRSS21	Body;Body;Body;Body;Body	0	0
cg12000627	-0.07	1.57e-11	14.65140250			1	0
cg26706163	-0.11	1.03e-10	19.59073369	MZF1;MZF1;LOC100131691	3'UTR;3'UTR;Body	0	0
cg02606279	-0.05	9.08e-12	18.32717615	MAPRE2;MAPRE2;MAPRE2;MAPRE2;MAPRE2	Body;Body;Body;Body;Body	0	0
cg02606840	-0.1	1.43e-10	2.99280930	MGAT4A;MGAT4A	TSS1500;Body	1	0
cg26584465	-0.05	4.94e-11	3.149095006	TM4SF1;TM4SF1-AS1;TM4SF1-AS1;TM4SF1-AS1	Body;TSS1500;TSS1500;TSS1500	0	0
cg21860689	-0.08	4.16e-10	17.7284025	TNK1;TNK1	TSS1500;TSS1500	0	0
cg24149324	-0.1	1.05e-10	6.1125394			0	0
cg19154600	-0.07	6.2e-11	10.75415868	SYNPO2L	TSS200	0	0
cg21389078	-0.06	4.36e-11	2.237728147			0	0
cg01622416	-0.09	9.06e-10	21.31310508	GRIK1;GRIK1	Body;Body	0	0
cg13286698	-0.13	6.47e-11	8.11203882	TDH	Body	0	0
cg06777732	-0.22	5.5e-12	12.131118426			0	0
cg15060115	-0.12	4.18e-10	11.45672248	CHST1	Body	0	0
cg26866348	-0.1	1.23e-10	5.191547	LRRC14B	TSS200	0	0
cg13946767	-0.19	5.92e-10	1.153599671	S100A13;S100A13;S100A13;S100A13;S100A1;S100A13;S100A13	5'UTR;1stExon;5'UTR;TSS200;TSS1500;5'UTR;5'UTR	0	0
cg21306738	-0.07	1.27e-10	1.94862020			0	0
cg04159302	-0.06	9.89e-12	5.150162068	C5orf62	Body	1	0
cg25997660	-0.06	1.13e-09	10.48952417	GLUD1P7;BMS1P5	TSS200;Body	0	0
cg10229830	-0.07	1.81e-11	20.36888200	LOC149684;KIAA1755	TSS1500;Body	0	0
cg13888346	-0.08	2.09e-11	20.6145714			0	0
cg11726097	-0.07	1.27e-11	3.110799619	PVRL3;PVRL3;PVRL3	Body;Body;Body	0	0
cg04079779	-0.09	9.37e-11	16.2256121	MLST8	Body	0	1
cg09668627	-0.09	2.96e-11	1.1371844	VWA1;VWA1	Body;Body	0	0
cg01561304	-0.12	2.73e-10	5.177913485	COL23A1	Body	1	0
cg02935627	-0.06	1.08e-10	19.291306	PPAP2C;PPAP2C;PPAP2C	5'UTR;1stExon;TSS200	0	0
cg14345520	-0.06	5.68e-11	11.112292910			0	0
cg13758611	-0.08	1.67e-10	17.7762101	NAA38;CYB5D1	TSS1500;Body	1	0
cg18786718	-0.05	2.68e-10	16.2868001	PRSS21;PRSS21;PRSS21	Body;Body;Body	0	0
cg15548613	-0.07	3.77e-12	22.38610795	MAFF;MAFF;MAFF;MAFF	Body;Body;Body;Body	1	0
cg05563033	-0.06	1.41e-10	13.101174060	PCCA;PCCA	Body;Body	0	0
cg17641566	-0.06	1.12e-11	10.73565966	CDH23	Body	1	0
cg26283496	-0.11	8.23e-12	3.146269126			1	0
cg23958868	-0.14	4.12e-11	4.979079	SLC26A1	Body	1	0
cg05766479	-0.05	7.29e-11	13.41567415	ELF1	5'UTR	1	0
cg20745272	-0.11	9.08e-10	9.110309675			1	0
cg19374305	-0.22	3.39e-10	2.196933852	DNAH7	TSS1500	0	1
cg01538166	-0.06	1.17e-10	17.17743987			0	1
cg06173958	-0.12	1.27e-10	14.51412092	PYGL;PYGL	TSS1500;TSS1500	1	0
cg23122263	-0.07	3.47e-11	8.110656166	GOLSYN;GOLSYN;GOLSYN;GOLSYN;GOLSYN;GOLSYN;GOLSYN;GOLSYN;GOLSYN;GOLSYN;GOLSYN;GOLSYN;GOLSYN;GOLSYN;GOLSYN	Body;Body;Body;Body;5'UTR;5'UTR;Body;Body;Body;Body;Body;TSS1500;Body;5'UTR;Body	0	0
cg14611152	-0.05	1.71e-10	9.124463026	DAB2IP	Body	0	0
cg24829249	-0.09	4.06e-11	9.73082049			0	0
cg14213394	-0.06	1.1e-10	8.38508585			0	0
cg12062782	-0.27	2.62e-10	11.66102686	RIN1	Body	1	0
cg21730334	-0.11	4.74e-10	12.49515098			0	0
cg25491935	-0.07	7.14e-11	18.74921583			1	0
cg02191320	-0.07	4.02e-11	2.55186282	EML6	Body	0	0
cg03924115	-0.14	2.79e-10	9.133768966	QRFP	1stExon	0	1
cg01307228	-0.07	2.62e-10	10.90152007	RNLS;RNLS	Body;Body	1	0
cg09590377	-0.1	3.07e-11	2.8597389			0	0
cg16961420	-0.12	1.07e-10	6.124246812	NKAIN2;NKAIN2;NKAIN2;NKAIN2	5'UTR;5'UTR;Body;Body	0	0
cg14920846	-0.13	1.26e-10	1.201618209	NAV1	1stExon	0	0
cg05375686	-0.11	3.03e-11	12.131171181			0	0
cg20730694	-0.12	2.19e-11	6.151803839			0	1
cg26034538	-0.06	1.08e-10	1.3623319	TP73;TP73;TP73;TP73	Body;Body;Body;Body	0	0
cg00583149	-0.11	7.81e-11	11.45396759	LOC399886	Body	0	0
cg12097634	-0.19	4.22e-10	1.19965877	MINOS1-NBL1;MINOS1-NBL1	5'UTR;Body	0	0
cg13551783	-0.07	1.11e-09	1.15773099	CTRC	3'UTR	0	0
cg26535301	-0.06	1.18e-10	12.9947513			1	0
cg19492512	-0.08	3.64e-11	2.69419859	ANTXR1	Body	0	0
cg10465028	-0.05	9.89e-12	11.63753203	OTUB1;OTUB1	TSS200;TSS200	0	1
cg18475252	-0.09	3.96e-11	22.39323709			1	0
cg08189464	-0.09	1.77e-11	4.123505847			1	0
cg17089606	-0.06	5.46e-12	1.231747899	LINC00582;TSNAX-DISC1;TSNAX-DISC1;TSNAX-DISC1;TSNAX-DISC1;TSNAX-DISC1;TSNAX-DISC1;TSNAX-DISC1;TSNAX-DISC1	TSS200;Body;Body;Body;Body;Body;Body;Body;Body	1	0
cg19893067	-0.15	1.77e-10	17.80732956	TBCD	Body	0	0
cg22009021	-0.07	1.99e-10	22.46034630			1	0
cg05835599	-0.1	8.77e-11	5.134469813	C5orf66	5'UTR	1	0
cg19261949	-0.06	1.39e-10	22.30147145	ZMAT5;ZMAT5	5'UTR;5'UTR	1	0
cg17258816	-0.09	1.74e-10	17.73029361			0	0
cg04579398	-0.09	3.25e-11	19.36485360	SDHAF1	TSS1500	0	1
cg16555417	-0.1	2.64e-11	1.40598772			0	0
cg17067935	-0.07	8.46e-13	17.37033646	LASP1;LASP1;LASP1	5'UTR;Body;Body	1	0
cg06062881	-0.09	1.35e-10	20.62086790	KCNQ2;KCNQ2;KCNQ2;KCNQ2;KCNQ2	Body;Body;Body;Body;Body	0	0
cg02675634	-0.08	2.94e-09	12.57613173	NXPH4	Body	0	0
cg17739917	-0.11	2.03e-10	17.38477572	RARA;RARA;RARA	5'UTR;5'UTR;5'UTR	0	1
cg27140633	-0.08	3.17e-11	11.63685905			0	0
cg13170051	-0.11	8.27e-12	1.41982392	HIVEP3;HIVEP3	Body;Body	0	1
cg15876071	-0.07	2.28e-11	1.40809838			1	0
cg12516875	-0.06	2.87e-11	22.46463543			0	0
cg07690882	-0.2	1.95e-10	11.128694303			0	0
cg22194188	-0.09	1.74e-12	17.62341149	TEX2	TSS1500	0	1
cg19650697	-0.09	5.56e-10	19.36119199	RBM42	TSS1500	0	1
cg06207091	-0.06	2.17e-11	14.40231999			0	0
cg13092405	-0.19	7.77e-11	1.228075423			0	1
cg15506894	-0.06	2.04e-10	17.48545805	ACSF2;CHAD	Body;1stExon	0	0
cg16625613	-0.11	7.22e-11	3.46503692	LTF;LTF	5'UTR;Body	1	0
cg08231730	-0.08	4.24e-10	11.63753169	OTUB1;OTUB1	TSS200;TSS200	0	1
cg16797751	-0.06	4.6e-11	7.105290218	ATXN7L1;ATXN7L1	Body;Body	0	0
cg04850148	-0.35	2.62e-11	17.34539744	CCL4L2;CCL4L1	Body;Body	1	0
cg07712766	-0.06	3.13e-10	4.41539955	LIMCH1;LIMCH1;LIMCH1;LIMCH1;LIMCH1	5'UTR;Body;Body;Body;Body	0	0
cg23231163	-0.06	4.8e-10	10.75533350	FUT11	Body	0	1
cg00332855	-0.14	9.92e-12	1.78353781	NEXN;NEXN;NEXN-AS1	TSS1500;TSS1500;Body	0	0
cg14419402	-0.08	2.53e-11	19.46801562	HIF3A;HIF3A;HIF3A;RNU6-66P	TSS200;TSS200;Body;Body	0	0
cg24197477	-0.1	7e-10	1.202975221	TMEM183B;TMEM183A	TSS1500;TSS1500	0	1
cg00530710	-0.05	4.8e-10	16.49697138	ZNF423;ZNF423	Body;Body	0	0
cg21386414	-0.08	7.09e-11	1.26421349			0	0
cg13351598	-0.08	2.64e-10	15.39233649			0	0
cg15634739	-0.11	1.25e-10	21.45614360			1	0
cg19412964	-0.1	1.56e-11	7.151328093	PRKAG2;PRKAG2;PRKAG2	Body;Body;Body	1	0
cg13430552	-0.06	7.15e-12	2.25427652			0	0
cg08296335	-0.06	1.2e-10	16.19180726	SYT17	Body	0	0
cg22537928	-0.09	2.8e-11	2.54789230	SPTBN1;SPTBN1	Body;Body	1	0
cg05783134	-0.06	1.67e-09	16.87511403	ZCCHC14	Body	0	0
cg22755875	-0.08	9.45e-11	7.155188409			0	0
cg08657093	-0.06	2.28e-10	1.41971129			0	0
cg00907200	-0.13	1.44e-10	2.239037422	ESPNL	Body	0	0
cg03896078	-0.07	3.44e-10	10.14050591	FRMD4A	Body	0	0
cg09550041	-0.13	1.87e-10	1.165513343	LOC400794;LRRC52	Body;TSS200	0	0
cg17278401	-0.12	1.43e-11	5.66462662	MAST4;MAST4	Body;Body	0	1
cg02832224	-0.06	2.2e-10	1.54825291	SSBP3;SSBP3;SSBP3	Body;Body;Body	0	0
cg05376185	-0.11	2.81e-10	1.47082869	MOBKL2C	TSS1500	0	1
cg00983948	-0.07	4.92e-11	6.158937485			0	0
cg24499605	-0.1	1.89e-11	1.3142925	PRDM16;PRDM16	Body;Body	0	0
cg00576550	-0.06	1.2e-11	3.183749212	HTR3D;HTR3D;HTR3D	TSS1500;TSS1500;TSS200	0	0
cg08612384	-0.06	6.12e-11	17.27228511	DHRS13	Body	1	0
cg21341645	-0.18	1.17e-09	7.155091523	INSIG1;INSIG1;INSIG1	Body;Body;Body	0	1
cg11449146	-0.07	2.64e-10	11.22750464	GAS2;GAS2;GAS2	Body;Body;Body	0	0
cg20975182	-0.07	1.08e-10	1.32207700	BAI2	Body	0	0
cg26688367	-0.06	2.79e-11	9.97889723	FANCC;FANCC;FANCC	Body;Body;Body	0	0
cg06482943	-0.05	1.96e-11	17.70412726	LINC00673	Body	0	0
cg15533448	-0.07	1.58e-10	15.66331737	MIR4311;MEGF11	TSS1500;Body	0	0
cg23791076	-0.06	4.21e-10	8.144431166	TOP1MT;TOP1MT	5'UTR;5'UTR	1	0
cg08709672	-0.05	2.38e-11	1.206224334	AVPR1B;AVPR1B	5'UTR;1stExon	0	0
cg21535253	-0.08	7.48e-10	19.12758416	MAN2B1	Body	0	0
cg20868668	-0.07	7.91e-11	1.100435035	SLC35A3	TSS1500	0	1
cg14492842	-0.08	4.59e-10	2.21618766			0	0
cg20248866	-0.06	4.12e-10	17.79869748	PCYT2	TSS1500	1	0
cg00963674	-0.05	5.86e-11	12.402444	KDM5A	Body	1	0
cg04496281	-0.05	6.22e-11	15.23085583	NIPA1;NIPA1	Body;5'UTR	0	0
cg12781086	-0.07	4.66e-10	7.34118554	BMPER	Body	0	0
cg11775053	-0.09	2.54e-11	9.97889877	FANCC;FANCC;FANCC	Body;Body;Body	1	0
cg12399687	-0.07	1.13e-11	15.66949579			0	0
cg11177980	-0.06	3.29e-11	1.41982115	HIVEP3;HIVEP3	Body;Body	0	1
cg09059267	-0.07	6.12e-11	2.220223082			0	0
cg00107241	-0.07	3.9e-12	1.29461070			0	0
cg25883327	-0.06	3.13e-09	2.74730160	LBX2-AS1;LBX2;LBX2	Body;1stExon;5'UTR	0	0
cg08108641	-0.09	9.06e-11	9.135042030	NTNG2	5'UTR	0	0
cg20527831	-0.12	9.57e-12	12.131272906			0	0
cg02923264	-0.09	2.91e-10	22.30901647	SEC14L4;SEC14L4;SEC14L4;SEC14L4	1stExon;5'UTR;1stExon;5'UTR	0	0
cg10635895	-0.1	6.76e-12	12.2339439	CACNA1C;CACNA1C;CACNA1C;CACNA1C;CACNA1C;CACNA1C;CACNA1C;CACNA1C;CACNA1C;CACNA1C;CACNA1C;CACNA1C;CACNA1C;CACNA1C;CACNA1C;CACNA1C;CACNA1C;CACNA1C;CACNA1C;CACNA1C;CACNA1C;CACNA1C;CACNA1C	Body;Body;Body;Body;Body;Body;Body;Body;Body;Body;Body;Body;Body;Body;Body;Body;Body;Body;Body;Body;Body;Body;Body	1	0
cg22491630	-0.07	6.27e-11	8.9182461	LOC157273	TSS200	1	0
cg14036495	-0.05	3.82e-11	12.52431508			0	0
cg24047921	-0.16	5.89e-10	20.43169720	PKIG;PKIG;PKIG;PKIG	5'UTR;5'UTR;5'UTR;5'UTR	0	0
cg15970145	-0.06	1.95e-10	22.33834204	LARGE;LARGE	Body;Body	0	0
cg25356393	-0.14	3.25e-10	20.62052156	KCNQ2;KCNQ2;KCNQ2;KCNQ2	Body;Body;Body;Body	0	0
cg01506627	-0.1	5.23e-11	3.46449289	CCRL2;LOC102724297;CCRL2	5'UTR;TSS1500;Body	0	1
cg19978416	-0.06	1.19e-11	7.73699563			1	0
cg04845579	-0.1	1.5e-11	8.70378673	SULF1;SULF1	TSS200;TSS200	0	0
cg08217666	-0.06	3.54e-10	2.159545472			0	0
cg08883485	-0.1	1.71e-10	1.201619787	NAV1	Body	0	0
cg14006677	-0.07	6.2e-11	11.111808394	DIXDC1	Body	0	1
cg08317907	-0.24	6.81e-11	2.156490617			1	0
cg10109056	-0.06	2.09e-10	7.139953458			1	0
cg12745325	-0.07	5.43e-12	12.56623942	SLC39A5;SLC39A5	5'UTR;TSS1500	0	0
cg03595754	-0.12	2.28e-10	3.76014617			0	0
cg00833187	-0.06	3.94e-10	8.10923372	XKR6	Body	0	0
cg07280731	-0.11	2.37e-10	16.2867773	PRSS21;PRSS21;PRSS21	Body;Body;Body	0	0
cg03467825	-0.07	7.31e-12	2.171551893			0	0
cg25112848	-0.06	5.29e-11	3.39470521			0	0
cg19281794	-0.08	7.25e-11	3.112218761	BTLA;BTLA	TSS1500;TSS1500	0	0
cg07706761	-0.08	4.45e-10	1.168312005			1	0
cg03677069	-0.07	4.86e-11	10.88718317	SNCG;SNCG;MMRN2	1stExon;5'UTR;TSS1500	1	0
cg16828491	-0.06	5.3e-11	4.8230829	SH3TC1	Body	1	0
cg26253663	-0.06	3.2e-13	22.25799504			1	0
cg10726093	-0.1	9.94e-10	2.28661557			0	0
cg25114630	-0.13	4.4e-10	15.101792522	CHSY1	TSS1500	0	1
cg04058281	-0.08	7.61e-12	5.980580			0	0
cg03699601	-0.09	1.19e-11	14.105995755	TMEM121	Body	0	0
cg04198144	-0.05	4.85e-12	15.69364848	MIR548H4	Body	0	0
cg10276968	-0.1	3.05e-09	15.60547697			1	0
cg24717159	-0.09	1.39e-10	15.50474163	SLC27A2;SLC27A2	TSS1500;TSS1500	0	0
cg10034006	-0.07	1.3e-10	7.155411673			0	0
cg15316475	-0.08	6.98e-12	2.161523447			1	0
cg00922897	-0.07	2.01e-10	1.93435384			1	0
cg02571436	-0.07	4.72e-12	10.77468337			1	0
cg22081096	-0.13	3.16e-10	17.67137953	ABCA6;ABCA6	1stExon;5'UTR	1	0
cg02078943	-0.08	1.64e-10	7.155175194			0	0
cg04474049	-0.05	7.9e-10	7.116164533	CAV1	TSS1500	0	0
cg11545232	-0.1	5.25e-11	3.156544835	LEKR1;LEKR1;LEKR1	5'UTR;1stExon;5'UTR	0	1
cg08132302	-0.08	7.74e-11	19.55684640	SYT5	3'UTR	0	0
cg20858400	-0.09	3.62e-10	14.104928652			0	0
cg11473706	-0.07	3.22e-11	4.83733078			0	0
cg00539174	-0.05	3.33e-11	20.57583434	CTSZ	TSS1500	1	0
cg02380135	-0.1	1.02e-09	2.149866270	KIF5C	Body	0	0
cg05693331	-0.09	3.53e-10	16.1133168			0	0
cg03722198	-0.07	7.03e-10	9.131791746	SH3GLB2;SH3GLB2;SH3GLB2	TSS1500;TSS1500;TSS1500	1	0
cg24542704	-0.11	1.56e-10	8.64187670			0	0
cg03880551	-0.05	8.49e-12	12.131074929			0	0
cg23749725	-0.14	2.83e-11	12.67836441			1	0
cg06241901	-0.05	2.2e-10	6.43244304	TTBK1	Body	0	0
[truncated: 7,201 more rows]

## Sheet: Table_S1b
Table S1b. DMS-EUB, CpG sites hypermethylated in European individuals compared to African individuals.
The closest genes associated to each CpG sites, as described by the manifest provided by Illumina, are shown.
Legend
β ̅EUB : average β-value among European individuals
β ̅AFB : average β-value among African individuals
a The adjusted P-value with the Benjamini & Hochberg method
b The position of each DMS is indicated in the following format 'Chromosome'.'Physical position (in bp)'
c Genomic Region in which the CpG site lies, according to the manifest file from Illumina (see Figure S5)
d Presence of the CpG site within an Enhancer or a Promoter (0=absence, 1=presence) based on the detection by ChromHMM phase 15, specifically in monocytes.
IlmnID	β ̅EUB- β ̅AFB	P.valuea	Positionb	Gene Symbol	GeneLocc	Enhancerd	Promoterd
cg11258982	0.58	1.37e-37	12.80030118	PAWR	Body	0	0
cg14261943	0.35	2.67e-33	6.28972348	ZNF311	5'UTR	0	0
cg16999677	0.39	1.98e-36	5.843982	ZDHHC11	Body	0	0
cg21523688	0.22	1.69e-31	15.45319037	SORD	Body	0	0
cg08430157	0.17	3.18e-30	9.38142075			0	0
cg27309611	0.21	3.43e-28	5.132113725	SEPT8;SEPT8;SEPT8;SEPT8	TSS200;TSS1500;TSS1500;TSS1500	0	0
cg20291162	0.21	1.26e-27	17.40259547	DHX58	Body	0	1
cg02228675	0.16	2.35e-27	17.40259724	DHX58	Body	0	1
cg18657988	0.25	6.45e-28	14.89804447	FOXN3;FOXN3	Body;Body	0	0
cg22829304	0.15	5.44e-29	13.41768132	KBTBD7;LOC101929140	1stExon;Body	0	1
cg09516805	0.15	3.74e-27	13.49107564	RCBTB2;RCBTB2;RCBTB2;RCBTB2	TSS200;TSS200;TSS200;TSS200	0	1
cg21748026	0.26	2.98e-28	17.19291768	MFAP4;MFAP4	TSS1500;TSS1500	1	0
cg16385423	0.13	8.45e-28	19.6086362	RFX2;RFX2	5'UTR;5'UTR	1	0
cg10366452	0.14	4.17e-26	5.132113671	SEPT8;SEPT8;SEPT8;SEPT8;SEPT8;SEPT8	TSS1500;TSS1500;TSS1500;TSS1500;TSS1500;TSS200	0	0
cg08979191	0.34	2.8e-26	5.132113734	SEPT8;SEPT8;SEPT8;SEPT8	TSS200;TSS1500;TSS1500;TSS1500	0	0
cg15959113	0.11	4.65e-25	5.167655079	TENM2	Body	1	0
cg04944491	0.23	1.18e-27	1.245938453	SMYD3;SMYD3	Body;Body	0	0
cg12214617	0.09	6.54e-25	19.42405234	ARHGEF1;ARHGEF1;ARHGEF1	Body;Body;Body	0	0
cg02466830	0.11	2.9e-25	3.98376390			0	0
cg15448681	0.18	8.3e-26	2.160219747	BAZ2B;BAZ2B	Body;Body	1	0
cg21934190	0.37	5.91e-26	8.142363160			0	0
cg27074505	0.18	9.8e-25	2.37684473			0	0
cg07226324	0.08	1.26e-27	15.84861043	LOC440300	Body	0	0
cg01444808	0.12	1.44e-24	5.132113860	SEPT8;SEPT8;SEPT8;SEPT8	TSS1500;TSS1500;TSS1500;TSS1500	0	0
cg08577293	0.16	1.35e-23	17.40253614	DHX58	3'UTR	0	0
cg16992599	0.46	7.23e-27	15.28752121			0	0
cg08796299	0.26	3.81e-27	5.119847801	PRR16;PRR16;PRR16	Body;5'UTR;Body	0	0
cg13969329	0.11	4.81e-26	10.106039159	GSTO2;GSTO2;GSTO2;GSTO2	Body;Body;Body;Body	1	0
cg08532946	0.32	3.59e-24	13.73912696			0	0
cg23097878	0.24	1.22e-22	11.45879730	CRY2;CRY2	Body;Body	1	0
cg14405813	0.17	1.08e-22	7.139414573	HIPK2;HIPK2	Body;Body	1	0
cg25471917	0.13	4.48e-24	14.76072020	FLVCR2;FLVCR2	Body;Body	1	0
cg02450064	0.11	1.24e-22	17.40260053	DHX58	Body	1	0
cg04131194	0.28	8.11e-24	1.44405267			0	0
cg05929282	0.1	1.59e-24	11.66970496	KDM2A;KDM2A	Body;Body	0	0
cg23773105	0.11	5.99e-24	5.150113490	DCTN4;DCTN4;DCTN4	Body;Body;Body	1	0
cg14866167	0.15	2.12e-25	8.130089463			0	0
cg20242624	0.21	3.43e-22	8.42138011	IKBKB;IKBKB;IKBKB;IKBKB;IKBKB;IKBKB	Body;Body;Body;Body;Body;Body	0	0
cg01177190	0.15	2.55e-22	7.50782591	GRB10;GRB10;GRB10	Body;Body;5'UTR	0	0
cg24444035	0.07	9.46e-22	5.167660614	CTB-178M22.2;TENM2	TSS1500;Body	0	0
cg11713424	0.22	1.39e-22	19.33647514	WDR88	Body	0	0
cg27509823	0.36	1.25e-22	1.173930183	RC3H1	Body	0	0
cg22038738	0.19	2.13e-22	8.42064673	PLAT;PLAT	5'UTR;5'UTR	0	0
cg10782958	0.13	6.08e-24	5.172385451	LOC100268168;LOC100268168;RPL26L1	Body;Body;TSS1500	0	1
cg01269617	0.15	1.56e-24	12.111690520	CUX2	Body	0	0
cg26961260	0.34	1.37e-21	17.29284138	ADAP2	Body	1	0
cg22445217	0.32	1.46e-21	6.164421076			0	0
cg03146502	0.12	3.13e-21	5.132111794	SEPT8;SEPT8;SEPT8;SEPT8;SEPT8;SEPT8	Body;Body;Body;Body;Body;5'UTR	0	0
cg09183220	0.56	1.66e-21	3.101954626			0	0
cg12075498	0.35	2.56e-22	1.65428216	JAK1	5'UTR	1	0
cg00059870	0.47	5.06e-23	21.44702611			0	0
cg20478291	0.08	1.99e-21	13.114826738	RASA3	Body	0	0
cg21019638	0.16	1.46e-23	12.45941762			0	0
cg03249723	0.38	1.37e-21	9.98880057	LOC158434	TSS1500	1	0
cg22772380	0.24	3.31e-20	7.6747037	ZNF12;ZNF12	TSS1500;TSS1500	0	1
cg06341195	0.09	3.12e-19	8.145751956	LRRC24;MGC70857	5'UTR;3'UTR	0	0
cg06520331	0.11	4.52e-20	10.93171002	LOC100188947;HECTD2;HECTD2	Body;Body;Body	0	0
cg16053902	0.09	4.43e-20	22.50181906	BRD1;BRD1	Body;Body	1	0
cg08477332	0.45	3.85e-22	1.153590243	S100A14	TSS1500	1	0
cg20157874	0.27	6.22e-22	4.123835713	NUDT6;NUDT6	Body;5'UTR	0	0
cg06941635	0.1	2.89e-20	5.132113776	SEPT8;SEPT8;SEPT8;SEPT8	TSS1500;TSS1500;TSS1500;TSS1500	0	0
cg19680908	0.05	2e-21	5.119992045	PRR16;PRR16;PRR16;PRR16	Body;5'UTR;Body;5'UTR	0	0
cg23145472	0.23	1.73e-19	3.66522924	LRIG1	Body	1	0
cg11017200	0.17	2.19e-20	21.47857292	PCNT	Body	1	0
cg03360767	0.22	7.11e-21	1.100193478	FRRS1	Body	1	0
cg05392540	0.18	8.3e-21	4.153608172			1	0
cg20396557	0.2	6.19e-19	3.71275993	FOXP1;FOXP1;FOXP1;FOXP1;FOXP1;FOXP1;FOXP1	5'UTR;5'UTR;5'UTR;5'UTR;5'UTR;5'UTR;5'UTR	0	0
cg07838230	0.13	8.5e-20	6.109778682	MICAL1;MICAL1;MICAL1	TSS1500;TSS1500;Body	1	0
cg21160679	0.1	2.25e-19	6.109778646	MICAL1;MICAL1;MICAL1	TSS1500;TSS1500;Body	1	0
cg25952192	0.14	1.26e-19	18.21656374	TTC39C;TTC39C	Body;Body	0	0
cg25661658	0.11	1.21e-19	20.31560889			1	0
cg04689804	0.14	1.26e-19	5.119867061	PRR16;PRR16;PRR16;PRR16	TSS200;Body;5'UTR;Body	0	0
cg05206432	0.07	4.35e-19	3.129266805	H1FOO;H1FOO	TSS1500;Body	0	0
cg17996830	0.1	3.98e-20	11.78616440	ODZ4	Body	0	0
cg10580045	0.13	1.14e-17	2.226294597	NYAP2	Body	0	0
cg12797157	0.31	3.54e-17	11.64116165	CCDC88B	Body	0	0
cg13033722	0.06	1.92e-18	6.43111240	PTK7;PTK7;PTK7;PTK7	Body;Body;Body;Body	1	0
cg01536045	0.34	7.1e-20	17.7614597	EFNB3	3'UTR	1	0
cg13597893	0.23	3.81e-18	2.181572544	SCHLAP1;SCHLAP1;SCHLAP1;SCHLAP1;SCHLAP1;SCHLAP1;SCHLAP1	Body;Body;Body;Body;Body;Body;Body	0	0
cg15679892	0.33	6.55e-19	7.1267057			0	0
cg24770019	0.06	2.04e-19	6.126195482	NCOA7;NCOA7;NCOA7;NCOA7;NCOA7	5'UTR;Body;Body;Body;Body	0	0
cg08254831	0.15	7.99e-18	10.75421075			0	0
cg11657323	0.33	7.62e-17	11.64116250	CCDC88B	Body	0	0
cg27228177	0.14	2.55e-19	19.54419440	CACNG7	Body	0	0
cg08006332	0.07	2.3e-18	7.1928891	MAD1L1;MAD1L1;MAD1L1;MAD1L1;MAD1L1;MAD1L1	Body;Body;Body;Body;Body;Body	0	0
cg09665632	0.17	2.42e-17	7.30588577	LOC401320	Body	0	0
cg20169779	0.1	6.55e-19	10.135381914	SYCE1	5'UTR	0	0
cg11818012	0.09	7.54e-18	8.142365574			1	0
cg21620690	0.11	8.41e-20	17.74029727			0	0
cg00981945	0.15	7.01e-18	1.173977793			1	0
cg01371660	0.07	1.11e-16	15.57959625	GCOM1;GCOM1;GCOM1;GCOM1;GCOM1;MYZAP;MYZAP;GCOM1;GCOM1;GCOM1	Body;Body;Body;Body;Body;Body;Body;Body;Body;Body	0	0
cg04843115	0.07	7.29e-21	4.153380722	FBXW7;FBXW7	5'UTR;5'UTR	1	0
cg07368857	0.16	1.53e-16	3.71276336	FOXP1;FOXP1	5'UTR;5'UTR	1	0
cg22164298	0.08	2.04e-16	4.114276834	ANK2;ANK2;ANK2	Body;Body;Body	1	0
cg14505810	0.09	1.14e-17	9.102873778	INVS;INVS;INVS	Body;Body;Body	1	0
cg15143068	0.06	5.51e-18	19.9165737			0	0
cg06787310	0.1	9.1e-19	22.25880591			0	0
cg11591807	0.13	3.03e-16	2.118888717			0	0
cg12765042	0.08	9.04e-18	8.42065298	PLAT;PLAT	TSS200;TSS200	1	0
cg26848442	0.07	5.04e-17	18.67624264	CD226	TSS200	1	0
cg12234768	0.05	2.47e-18	2.88862824	LOC101928371;EIF2AK3	Body;Body	0	0
cg05338320	0.08	9.35e-19	1.1510984	SSU72	TSS1500	0	1
cg03892457	0.1	5.71e-16	1.159157066	CADM3;CADM3	Body;Body	0	0
cg22729821	0.06	3.89e-17	14.76071897	FLVCR2;FLVCR2;FLVCR2	5'UTR;1stExon;Body	1	0
cg01998806	0.37	7.5e-16	11.64116279	CCDC88B	Body	0	0
cg05977523	0.12	9.07e-18	16.1586043	IFT140;TMEM204	Body;Body	0	0
cg01086414	0.19	7.39e-17	15.57113769			0	0
cg11715858	0.32	2.07e-17	7.1267228			0	0
cg05715076	0.3	1.62e-15	14.100075957			0	0
cg21135312	0.26	4.21e-16	14.67213439	GPHN;GPHN	Body;Body	0	0
cg04220416	0.08	3.57e-16	14.105045877	C14orf180	TSS200	0	0
cg21533743	0.45	5.01e-17	16.87402123	FBXO31;FBXO31	Body;5'UTR	0	0
cg17803993	0.1	3.11e-16	3.71276214	FOXP1;FOXP1	5'UTR;5'UTR	1	0
cg15945290	0.06	1.22e-15	5.64090429	CWC27;CWC27;CWC27	Body;Body;Body	0	0
cg11237901	0.19	2.29e-17	1.19272128	IFFO2	Body	0	0
cg09185727	0.31	2.77e-16	6.15062825			1	0
cg08235798	0.07	1.35e-16	22.37641093	RAC2	TSS1500	0	1
cg13028635	0.11	6e-16	11.1871244			1	0
cg05716142	0.2	3.12e-15	3.71276553	FOXP1;FOXP1;FOXP1;FOXP1;FOXP1;FOXP1;FOXP1	5'UTR;5'UTR;5'UTR;5'UTR;5'UTR;5'UTR;5'UTR	0	0
cg11728928	0.12	4.63e-17	17.34415818	CCL3	3'UTR	1	0
cg25327867	0.08	3.18e-16	11.69416088			0	0
cg13538089	0.1	2.4e-17	8.142365517			1	0
cg02634805	0.15	1.83e-17	1.27936307			1	0
cg02947450	0.19	3.49e-17	10.22766861			0	0
cg24995855	0.21	9.36e-17	12.10542732	KLRK1;LOC101928100;KLRC4-KLRK1	TSS200;Body;5'UTR	0	0
cg21404156	0.14	9.24e-18	15.45740840			1	0
cg24308312	0.13	5.3e-16	4.164910272	2001-03-01	5'UTR	0	0
cg08162748	0.08	3.16e-15	8.101507507			1	0
cg06362710	0.24	4.3e-16	8.59769256	TOX	Body	0	0
cg12789884	0.26	1.98e-15	3.175554437			0	0
cg12113012	0.09	7.11e-19	1.157361096			0	0
cg10070864	0.39	1.42e-15	15.57664490			0	0
cg20568520	0.12	7.57e-20	16.33380948			0	0
cg03448915	0.19	9.64e-16	16.66583078	TK2	Body	0	1
cg18363564	0.22	2.31e-16	3.51861905	IQCF3;IQCF3	5'UTR;5'UTR	0	0
cg16909799	0.1	6.9e-15	8.140841666	TRAPPC9;TRAPPC9	Body;Body	0	0
cg08036078	0.08	3.4e-16	2.171319510	MYO3B;MYO3B;MYO3B;MYO3B;MYO3B	Body;Body;Body;Body;Body	0	0
cg20337996	0.09	7.59e-16	12.124780809	FAM101A	5'UTR	0	0
cg03458695	0.26	6.56e-15	10.78163703	C10orf11	Body	1	0
cg01317586	0.14	2.51e-16	15.89921236	LOC254559	TSS200	0	0
cg03381367	0.07	5.49e-18	17.58085924	TBC1D3P1-DHX40P1	Body	0	0
cg07830813	0.23	2.32e-15	15.45630898			0	0
cg27118576	0.1	4.53e-16	13.22688794			1	0
cg11619900	0.11	7.79e-16	16.85006502			1	0
cg19192981	0.32	2.18e-15	15.57664704			0	0
cg27615582	0.15	4.92e-15	12.11002411	PRR4;PRR4	TSS1500;Body	0	0
cg12214032	0.08	3.14e-17	12.8375674	FAM90A1	Body	0	0
cg22190299	0.05	7.7e-17	2.9553130	ITGB1BP1;ITGB1BP1	Body;Body	0	0
cg14827090	0.23	4.02e-15	14.100991424	WDR25;WDR25	Body;Body	0	0
cg14598546	0.22	4.53e-16	17.58455036	USP32	Body	0	0
cg12197380	0.13	5.95e-15	2.118984205			0	0
cg24069376	0.09	6.64e-15	3.38537580	EXOG;EXOG	TSS200;TSS200	0	0
cg14400462	0.14	8.59e-17	4.81000185			1	0
cg12932613	0.19	1.44e-16	15.53086630			0	0
cg10106284	0.13	2.37e-13	2.16847988	FAM49A	TSS1500	1	0
cg20451208	0.22	2.22e-14	17.48906459			1	0
cg03345454	0.18	1.44e-16	2.202901428	FZD7;FZD7	1stExon;3'UTR	0	0
cg11408952	0.12	1.83e-14	13.48892244	RB1	Body	0	0
cg23256579	0.3	1.53e-14	12.11002403	PRR4;PRR4	TSS1500;Body	0	0
cg14381350	0.12	1.58e-14	12.131311028	STX2;STX2	Body;Body	0	0
cg08365609	0.13	5.05e-15	19.33726655			0	0
cg02627403	0.11	3.49e-15	17.73823769	UNC13D	3'UTR	0	0
cg26333159	0.07	6.41e-15	11.119471437			0	0
cg23891399	0.2	7.43e-15	17.73824620	UNC13D	Body	0	0
cg00411413	0.18	2.29e-13	16.83171299	CDH13	Body	0	0
cg16200531	0.11	3.97e-15	2.135532566			0	0
cg17143945	0.32	4.97e-15	12.117354631	FBXW8;FBXW8	Body;Body	0	0
cg27000437	0.37	1.58e-14	12.125281186	SCARB1;SCARB1	Body;Body	1	0
cg07395178	0.18	9.34e-16	22.36432393			0	0
cg13834443	0.11	6.88e-15	15.65221205	ANKDD1A	Body	0	0
cg13392351	0.06	3.09e-14	7.151775581	GALNT11;GALNT11	5'UTR;Body	0	0
cg23177161	0.43	9.17e-15	1.115825641			1	0
cg17397548	0.06	4.57e-15	5.159246470			0	0
cg00834899	0.05	1.42e-14	3.194121120	GP5	TSS1500	0	0
cg00864755	0.06	2.32e-15	1.145107484	SEC22B;NBPF20;NBPF9	Body;Body;Body	0	0
cg19278519	0.09	1.18e-14	2.26757549	OTOF;OTOF	Body;Body	0	0
cg00275372	0.1	6.31e-16	10.33249085			0	0
cg13748921	0.21	3.65e-14	20.2788203			0	0
cg19145607	0.24	2.1e-14	3.45983792	CXCR6;FYCO1	TSS1500;Body	0	0
cg23658987	0.3	1.2e-15	1.175047784	TNN	Body	0	0
cg14171986	0.11	1.42e-13	11.4629749	TRIM68	TSS1500	0	1
cg05394000	0.21	1.17e-15	12.8229847			1	0
cg03461641	0.34	6.95e-14	4.26454190			0	0
cg09255157	0.21	1.22e-12	4.106553472	ARHGEF38	Body	0	0
cg02686174	0.14	3.87e-16	17.36653866	ARHGAP23	Body	0	0
cg14257776	0.08	2.07e-13	14.76069363	MIR7641-2;FLVCR2	TSS1500;Body	1	0
cg22444562	0.53	1.69e-15	2.207090465	GPR1-AS	Body	0	0
cg03171300	0.06	4.59e-14	2.86307199	POLR1A	Body	1	0
cg16646600	0.25	1.02e-13	1.54562543	C1orf83	3'UTR	1	0
cg23470227	0.12	8.49e-15	17.73824760	UNC13D	Body	0	0
cg02193640	0.18	3.51e-14	22.25456676	KIAA1671	Body	0	0
cg19918763	0.1	2.95e-14	14.61748540	TMEM30B	TSS200	0	0
cg00555811	0.16	4.97e-15	2.46523319	EPAS1	TSS1500	0	0
cg26130797	0.08	3.32e-14	1.73089294			0	1
cg18209560	0.14	2.79e-14	17.74060086	SRP68;SRP68;SRP68	Body;Body;Body	0	0
cg00116315	0.1	5.09e-13	6.35466268	TULP1;TEAD3	Body;TSS1500	0	0
cg14540792	0.26	8.59e-15	8.42065152	PLAT;PLAT;PLAT;PLAT	1stExon;1stExon;5'UTR;5'UTR	1	0
cg19943300	0.24	1.33e-14	12.126991181			0	0
cg11280255	0.06	8.88e-13	10.94063299	2005-03-01	Body	0	0
cg13488542	0.23	6.96e-15	16.82186317	MPHOSPH6	Body	0	0
cg17808697	0.18	1.5e-14	3.142655287	LOC100507389	Body	0	0
cg19889423	0.12	1.53e-14	6.4935880	CDYL;CDYL;CDYL;CDYL	Body;Body;Body;Body	0	0
cg08233032	0.09	2.8e-13	2.70346113			1	0
cg26466027	0.2	1.06e-13	3.45989744	CXCR6;FYCO1	3'UTR;Body	0	0
cg05055216	0.1	1.78e-14	9.108011340	SLC44A1;SLC44A1	Body;Body	0	0
cg25918827	0.09	1.35e-13	2.62533140			1	0
cg08438696	0.08	1.14e-13	2.216614674	LINC00607	Body	1	0
cg06417478	0.36	1.1e-13	19.12876846	HOOK2;HOOK2	Body;Body	1	0
cg07011318	0.08	3.66e-15	16.2054944	ZNF598	Body	0	0
cg23902114	0.25	1.98e-14	14.107283708			0	0
cg23384882	0.32	8.01e-14	1.115825602			1	0
cg12267150	0.09	3.13e-14	10.127770881	ADAM12;ADAM12;ADAM12;ADAM12;ADAM12	Body;Body;Body;Body;Body	0	0
cg14560430	0.08	7.96e-13	3.32863175	TRIM71	Body	0	0
cg02810829	0.25	9.21e-15	15.81460273			0	0
cg07607196	0.1	4.78e-15	3.50388823	CYB561D2;CYB561D2;NPRL2;CYB561D2;CYB561D2;CYB561D2	5'UTR;5'UTR;TSS1500;ExonBnd;ExonBnd;Body	0	1
cg06603680	0.11	1.8e-13	9.108033204	SLC44A1;SLC44A1	Body;Body	0	0
cg08941683	0.09	5.89e-13	10.33275210			1	0
cg25741837	0.08	9.66e-14	2.73452813	SMYD5	Body	1	0
cg22122400	0.06	1.34e-13	8.101392378			1	0
cg19113247	0.05	2.75e-14	17.36358528	LOC440434	Body	0	0
cg03126904	0.16	3.44e-13	9.140018255			0	0
cg07451071	0.09	8.4e-14	3.148181859			0	0
cg21674813	0.06	2.91e-13	2.220425073	OBSL1	Body	0	0
cg07623518	0.2	2.7e-14	2.46523574	EPAS1	TSS1500	0	0
cg18100887	0.08	2.39e-14	17.34611341			0	0
cg09300795	0.14	3.1e-14	16.4042428	ADCY9	Body	0	0
cg03457142	0.23	8.95e-14	3.71804859	EIF4E3;EIF4E3	TSS1500;TSS1500	0	0
cg08033130	0.29	4.38e-13	3.45983597	CXCR6;FYCO1	TSS1500;Body	0	0
cg11200656	0.18	4.81e-14	17.75956447			0	0
cg21248699	0.27	4.93e-13	13.95411654			0	0
cg19816811	0.15	1.66e-12	7.27188364	HOXA6	TSS1500	0	0
cg20482280	0.07	6.5e-13	14.105936300	MTA1	Body	0	0
cg16717411	0.08	1.65e-14	2.218934038	RUFY4;RUFY4;RUFY4	1stExon;5'UTR;Body	1	0
cg14776998	0.08	4.02e-13	3.32863439	TRIM71	Body	0	0
cg03083290	0.11	6.65e-14	12.90257533			1	0
cg24964103	0.21	3.81e-12	6.133035379	VNN1	TSS200	1	0
cg18956006	0.06	5.9e-14	16.68110621	DUS2;DUS2;DUS2;DUS2;DUS2;DUS2	ExonBnd;ExonBnd;ExonBnd;Body;Body;Body	0	0
cg13191008	0.09	8.69e-13	11.4629912	TRIM68	TSS1500	1	0
cg18444916	0.29	9.54e-14	3.72035916			0	0
cg15413989	0.08	1.33e-13	6.15063247			1	0
cg18878150	0.06	2.24e-13	19.11594384	ZNF653	3'UTR	0	0
cg03961338	0.36	4.91e-12	1.17372338	SDHB	Body	1	0
cg15591276	0.15	1.44e-13	7.1265851			0	0
cg07127456	0.13	2.97e-13	16.66583081	TK2	Body	0	1
cg20779059	0.12	7.34e-14	12.7522097	CD163L1;CD163L1	Body;Body	0	0
cg23217765	0.12	7.82e-12	9.88224992	AGTPBP1;AGTPBP1;AGTPBP1	Body;Body;Body	1	0
cg08240913	0.16	1.71e-13	10.117969024	GFRA1;GFRA1;GFRA1	Body;Body;Body	0	0
cg27638615	0.17	4.52e-14	2.202901352	FZD7;FZD7	1stExon;3'UTR	0	0
cg17751646	0.19	4.13e-14	2.170789876	UBR3	Body	0	0
cg22994153	0.09	1.5e-11	2.16847994	FAM49A	TSS1500	1	0
cg21909434	0.21	8.74e-12	21.40491180			0	0
cg12595459	0.18	4.44e-13	8.28527302			0	0
cg17504698	0.17	5.37e-14	13.20356921	PSPC1;PSPC1;PSPC1	Body;1stExon;5'UTR	0	1
cg26189818	0.2	2.43e-12	2.180137781			1	0
cg06810698	0.08	1.21e-11	19.29769673			0	0
cg09932392	0.07	5.08e-13	20.22804842			0	0
cg10634136	0.12	3.32e-14	2.202901470	FZD7;FZD7	1stExon;3'UTR	0	0
cg11666770	0.16	9.65e-13	19.42430910			0	0
cg15084585	0.32	3.56e-12	8.105342650			0	1
cg15637159	0.06	1.4e-12	1.93770564			0	0
cg05165553	0.06	1.61e-12	18.77171010	NFATC1;NFATC1;NFATC1;NFATC1;NFATC1	Body;5'UTR;Body;Body;Body	0	0
cg06883206	0.09	3.28e-12	4.152172102			0	0
cg14261336	0.15	2.15e-12	10.73946374	ASCC1;ASCC1;ASCC1;ASCC1	Body;Body;Body;Body	1	0
cg16880946	0.1	1.15e-11	7.27188465	HOXA6	TSS1500	0	0
cg11768715	0.07	2.69e-13	12.3152477			0	0
cg10583319	0.21	8.02e-13	20.61203879			1	0
cg22844773	0.08	5.39e-13	19.42429542			0	0
cg13045555	0.07	4.69e-12	8.105342365			0	1
cg12407791	0.09	1.33e-12	17.73824354	UNC13D	Body	1	0
cg05779950	0.35	1.1e-12	15.90936954	IQGAP1	Body	1	0
cg08865458	0.08	1.1e-14	20.36793866	TGM2;TGM2	TSS200;TSS200	1	0
cg04569152	0.08	6.3e-13	14.21555603	FLJ10357	Body	1	0
cg03849834	0.35	1.22e-13	6.41195891	TREML4	TSS200	1	0
cg26760502	0.23	1.24e-12	14.105493800			1	0
cg02601475	0.17	3.3e-12	5.121518272			0	0
cg24860589	0.09	3.99e-12	11.129941906	APLP2;APLP2;APLP2;APLP2;APLP2;APLP2	Body;Body;Body;Body;Body;Body	0	1
cg04230537	0.1	6.55e-12	16.3723899	TRAP1;TRAP1	Body;Body	0	0
cg02140542	0.06	1.54e-12	8.145748901	LRRC14;LRRC14;LRRC24	3'UTR;3'UTR;Body	1	0
cg07397757	0.05	2.77e-13	1.22797898	ZBTB40;ZBTB40	5'UTR;5'UTR	0	0
cg07100050	0.15	4.63e-12	10.21390114	NEBL;NEBL	Body;Body	0	0
cg00252455	0.08	2.29e-13	10.47588958			0	0
cg10200559	0.07	1.68e-12	17.41281976	NBR2	Body	1	0
cg07745373	0.16	5.3e-12	11.58941415	DTX4	Body	0	0
cg09854029	0.14	4.54e-13	20.58396863	PHACTR3;PHACTR3;PHACTR3;PHACTR3;PHACTR3;PHACTR3	Body;Body;Body;Body;Body;Body	0	0
cg25902411	0.1	7.32e-13	2.200548886			0	0
cg13122895	0.1	1.89e-13	22.35708647	TOM1;TOM1;TOM1;TOM1;TOM1;TOM1	5'UTR;Body;Body;Body;Body;Body	0	0
cg03606798	0.06	2.33e-13	10.95117617	MYOF;MYOF	Body;Body	0	0
cg02252925	0.13	4.8e-13	8.42065274	PLAT;PLAT	TSS200;TSS200	1	0
cg14705018	0.07	3.28e-12	17.61916907	SMARCD2	Body	1	0
cg01427815	0.25	5.49e-14	1.165811984	UCK2	Body	1	0
cg07005934	0.16	2.27e-13	3.133157019	BFSP2	Body	0	0
cg26741686	0.16	7.14e-13	4.186318356	ANKRD37	Body	0	0
cg02761502	0.06	4.02e-13	8.98843454	LAPTM4B	Body	0	0
cg12929678	0.14	8.41e-14	18.67624393	CD226	TSS200	1	0
cg05271255	0.07	1.05e-12	17.79821342			0	0
cg03432774	0.15	1.3e-11	1.21033761	KIF17;KIF17	Body;Body	0	0
cg09126156	0.13	2.97e-11	9.130451838	STXBP1;STXBP1	3'UTR;Body	0	0
cg10619342	0.15	5.34e-12	15.65369005	LOC390594	TSS200	0	0
cg15311201	0.39	7.22e-14	14.65546647	MAX;MAX;MAX;MAX;MAX;MAX	Body;Body;Body;Body;Body;Body	1	0
cg06120173	0.09	4.17e-12	20.42080143			0	0
cg16846465	0.12	2.49e-11	20.32658835	RALY;RALY	5'UTR;5'UTR	0	0
cg02464519	0.11	5.26e-12	15.41158367			0	0
cg22498057	0.06	6.81e-13	5.93954358	ANKRD32;C5orf36;C5orf36	TSS200;TSS200;TSS200	0	1
cg22877428	0.08	2.01e-11	15.43398101	UBR1	Body	0	1
cg13824270	0.34	2.85e-14	6.4020946	PRPF4B	TSS1500	1	0
cg06852746	0.31	3.75e-12	10.70974644			1	0
cg16583315	0.09	6.06e-13	14.65563665	MAX;MAX;MAX;MAX;MAX;MAX	Body;Body;Body;Body;Body;Body	1	0
cg12239530	0.1	1.47e-13	22.32024963	PISD	5'UTR	0	0
cg06917015	0.09	3.92e-12	18.3664534	DLGAP1;DLGAP1;DLGAP1;DLGAP1;DLGAP1;DLGAP1;DLGAP1;DLGAP1;DLGAP1	Body;Body;Body;Body;Body;Body;Body;Body;Body	1	0
cg22168023	0.07	3.75e-12	12.68761766			1	0
cg11963447	0.13	2.01e-12	2.109674969			0	0
cg16265130	0.09	6.14e-12	22.43550246	TSPO;TSPO;TSPO;TSPO	5'UTR;Body;5'UTR;5'UTR	1	0
cg23965035	0.19	9.09e-13	11.123275598			0	0
cg06663472	0.2	5.93e-13	12.51592432	POU6F1;POU6F1	Body;TSS1500	1	0
cg17713780	0.05	1.13e-12	13.25945656	ATP8A2	TSS1500	0	0
cg16768840	0.09	2.6e-12	18.67625835	CD226;CD226	TSS1500;TSS1500	1	0
cg16600909	0.41	2.18e-13	1.173145001			0	0
cg05640423	0.19	2.69e-12	17.78970870	CHMP6	Body	0	0
cg20106792	0.14	3.48e-11	7.33039218	FKBP9;FKBP9;FKBP9	Body;Body;Body	0	0
cg16776097	0.07	9.61e-13	2.159312719	PKP4;PKP4;PKP4;PKP4;PKP4;CCDC148;CCDC148;CCDC148	TSS1500;TSS1500;TSS1500;TSS1500;TSS1500;Body;Body;5'UTR	0	0
cg17518825	0.21	3.29e-12	2.46523461	EPAS1	TSS1500	0	0
cg16167724	0.08	3.71e-13	5.142413775	ARHGAP26;ARHGAP26	Body;Body	0	0
cg17742642	0.07	9.33e-12	1.32202394	ADGRB2;ADGRB2	Body;Body	0	0
cg13706434	0.25	1.06e-11	9.17612104	SH3GL2	Body	0	0
cg05271743	0.08	1.11e-11	1.205216467	TMCC2;TMCC2;TMCC2	Body;Body;Body	0	0
cg11143987	0.2	1.43e-11	1.205671920			0	0
cg00895834	0.1	4.18e-11	1.3147966	PRDM16;PRDM16	Body;Body	0	0
cg06513695	0.09	2.5e-11	22.29866414			0	0
cg16814576	0.05	4.36e-13	19.39218661	ACTN4;ACTN4	ExonBnd;Body	0	0
cg03998687	0.08	5.42e-12	2.47313404			0	1
cg00690498	0.1	2.18e-11	14.89345625			0	0
cg07185983	0.31	2.42e-11	6.139012860			0	0
cg15059639	0.42	1.96e-11	2.171220061	MYO3B;MYO3B;MYO3B	Body;Body;Body	0	0
cg01960184	0.06	2.39e-11	6.46185318			0	0
cg10082357	0.11	3.4e-11	7.128505768	ATP6V1F	3'UTR	0	0
cg27226927	0.07	1.81e-12	17.79993863	DCXR	Body	0	0
cg20290361	0.06	3.64e-12	1.44460841	CCDC24	Body	0	0
cg23108931	0.06	3.65e-11	8.105342351			0	1
cg16989719	0.25	5.77e-12	2.238392110			0	0
cg15930703	0.09	5e-11	2.225775142	DOCK10	Body	1	0
cg20077028	0.18	6.6e-12	12.52208899			0	0
cg00653339	0.06	4.75e-12	5.14751396	ANKH	Body	0	0
cg27562174	0.32	7.61e-11	4.100065446	ADH4;ADH4;ADH4;ADH4;ADH4;ADH4;LOC100507053	5'UTR;5'UTR;1stExon;1stExon;1stExon;5'UTR;Body	0	0
cg02697649	0.1	5.83e-13	2.202901045	FZD7	1stExon	0	0
cg22797297	0.28	2.53e-12	13.91807638			1	0
cg15426006	0.12	1.4e-10	13.99869897	UBAC2;UBAC2;UBAC2	Body;Body;Body	1	0
cg16739583	0.08	8.15e-12	2.216476434	LINC00607	Body	1	0
cg16594957	0.08	3.8e-12	16.3776135	CREBBP;CREBBP	3'UTR;3'UTR	0	0
cg12648759	0.06	8.56e-11	1.161812851	ATF6	Body	0	0
cg01476442	0.39	8.77e-11	15.29669193	FAM189A1	Body	0	0
cg23666844	0.06	3.35e-12	7.151137882	CRYGN	TSS1500	0	0
cg13532505	0.21	7.44e-12	9.100398470	NCBP1	Body	0	0
cg22264409	0.1	1.22e-11	3.71828408	PROK2;PROK2	Body;Body	1	0
cg04352590	0.08	3.06e-12	22.50255785	ZBED4	5'UTR	1	0
cg15831346	0.1	1.94e-12	1.2876723			0	0
cg11624470	0.1	7.14e-11	16.68321484	SLC7A6;SLC7A6	Body;Body	1	0
cg15599292	0.07	1.38e-11	8.61465953	RAB2A;RAB2A	Body;Body	1	0
cg04082324	0.06	4.53e-11	17.61916645	SMARCD2	Body	1	0
cg20846728	0.2	8.18e-12	2.1843184	MYT1L	Body	0	0
cg04480106	0.1	2.76e-11	5.72934606	RGNEF	5'UTR	0	0
cg10515824	0.1	7.55e-11	8.124762181			0	0
cg17291163	0.07	2.16e-11	22.24990262	LRRC75B;GGT1	TSS1500;5'UTR	0	0
cg08131218	0.12	4.9e-12	2.171253549	MYO3B;MYO3B;MYO3B;MYO3B;MYO3B	Body;Body;Body;Body;Body	0	0
cg22718636	0.23	2.08e-11	4.961658	DGKQ	Body	0	0
cg12364193	0.05	4.27e-11	16.3710190	TRAP1;TRAP1	Body;Body	0	0
cg05957847	0.08	6.15e-11	16.10706567			0	0
cg14390656	0.1	5.01e-11	9.11618691			0	0
cg07381013	0.08	1.16e-10	17.65624758	PITPNC1;PITPNC1	Body;Body	0	0
cg27182012	0.1	8.73e-11	1.156095157	LMNA;LMNA;LMNA	Body;Body;Body	0	0
cg19570924	0.08	2.71e-10	10.3457015			0	0
cg06687923	0.12	2.61e-11	12.78978827			0	0
cg07568296	0.13	9.65e-12	7.2059150	MAD1L1;MAD1L1;MAD1L1	Body;Body;Body	0	1
cg16534075	0.06	2.03e-11	12.7522051	CD163L1;CD163L1	Body;Body	0	0
cg20707527	0.38	3.51e-10	8.105343122			0	0
cg02107305	0.14	3.47e-11	5.123789358			0	0
cg07563363	0.12	6.82e-10	2.154143677			0	0
cg12389611	0.16	3.27e-11	11.46351906			0	0
cg12678686	0.18	7.49e-11	3.127327369	MCM2	Body	0	0
cg15540727	0.09	8.35e-12	17.74816632			0	0
cg00452882	0.18	2.08e-11	16.67687119	RLTPR	Body	0	0
cg23798327	0.06	3.95e-12	2.47077388	LINC01119	Body	0	0
cg00962459	0.07	7.47e-11	2.68871642	PROKR1	TSS1500	0	0
cg01135648	0.06	2.31e-11	4.41983611	DCAF4L1	TSS200	0	0
cg06763665	0.1	1.2e-10	1.37093816			0	0
cg25705272	0.06	6.06e-11	4.148419694	EDNRA;EDNRA;EDNRA;EDNRA	5'UTR;Body;Body;Body	0	0
cg09473763	0.13	4.06e-11	3.112282684	SLC35A5	Body	0	0
cg27659368	0.14	5.1e-10	2.226525308			0	0
cg23732024	0.14	3.45e-10	8.74903801	LY96	Body	0	1
cg11441553	0.06	4.69e-11	12.57614120	NXPH4	Body	0	0
cg14026238	0.12	1.67e-10	15.57616123			0	0
cg23989325	0.1	9.19e-11	5.142107554			1	0
cg00977403	0.16	4.85e-11	16.1585720	IFT140;TMEM204	Body;Body	0	0
cg12755738	0.22	7.74e-11	2.39532047	MAP4K3;MAP4K3	Body;Body	0	0
cg27452638	0.1	9.27e-11	22.45987618	FBLN1	Body	0	0
cg17492395	0.13	1.15e-10	2.42180858			1	0
cg27374486	0.08	5.29e-11	21.36281988	RUNX1	Body	1	0
cg11846598	0.05	3.31e-12	11.44996168	LOC221122	Body	0	0
cg04041976	0.06	4.9e-11	8.67085823	TRIM55;TRIM55;TRIM55;TRIM55	Body;Body;Body;Body	0	0
cg01551729	0.11	1.56e-11	5.1099476	SLC12A7	Body	0	0
cg07691531	0.07	5.39e-11	8.144660659	NAPRT1	TSS200	0	1
cg25428177	0.08	1.59e-11	4.1039554			0	0
cg22876194	0.1	2.81e-11	17.77840812			0	0
cg08023170	0.09	1.38e-11	19.32217882			0	0
cg12876533	0.12	2.65e-10	5.1137928			0	1
cg21936545	0.05	1.92e-10	14.86502432	LOC101928767	Body	0	0
cg05696848	0.07	7e-11	16.27257330	NSMCE1	Body	0	0
cg24033122	0.06	3.2e-12	16.30485383	ITGAL;ITGAL	Body;Body	0	1
cg05483076	0.08	5.51e-11	5.74347539			0	0
cg02714953	0.08	7.1e-12	16.1354504			1	0
cg15844419	0.15	5.51e-11	21.46850665	COL18A1	Body	0	0
cg05084668	0.43	2.09e-11	3.125655381	ALG1L	5'UTR	0	0
cg20235075	0.09	6.26e-11	3.27761503	EOMES	Body	0	0
cg16535752	0.14	1.66e-11	17.57448097	YPEL2	Body	1	0
cg17509718	0.06	1.04e-09	17.43742073	MGC57346-CRHR1;MGC57346-CRHR1	5'UTR;5'UTR	0	0
cg24347260	0.08	4.19e-11	17.72462330	CD300A;CD300A	TSS200;TSS200	0	1
cg26472684	0.08	4.63e-12	6.14763072			0	0
cg01507342	0.08	3e-10	17.65387096	PITPNC1;PITPNC1	Body;Body	0	0
cg12053291	0.09	3.2e-10	12.125282342	SCARB1;SCARB1	Body;Body	1	0
cg12752659	0.07	2.25e-10	4.22418212	ADGRA3	Body	0	0
cg26610739	0.19	2.35e-09	16.83171068	CDH13	Body	0	0
cg15780967	0.25	2.94e-10	14.63934024	PPP2R5E;PPP2R5E;PPP2R5E;PPP2R5E;PPP2R5E;PPP2R5E	Body;Body;Body;Body;5'UTR;5'UTR	0	0
cg23135809	0.07	1.48e-09	11.1773043	IFITM10	TSS1500	0	0
cg16358099	0.08	4.17e-11	10.95136834	MYOF;MYOF	Body;Body	1	0
cg23027329	0.1	1.55e-10	10.603950	DIP2C	Body	0	0
cg19968742	0.16	1.03e-09	2.33311713	LTBP1	Body	1	0
cg25830305	0.19	1.4e-11	11.1859381	TNNI2;TNNI2	TSS1500;TSS1500	1	0
cg04349727	0.08	3.49e-11	19.51457389	KLK5;KLK5;KLK5	TSS1500;TSS1500;TSS1500	0	0
cg13549940	0.23	8.96e-10	1.6390053	ACOT7;ACOT7;ACOT7;ACOT7	Body;Body;Body;Body	0	0
cg19589725	0.22	2.59e-10	5.168217234	SLIT3;SLIT3	Body;Body	1	0
cg20887442	0.06	6.9e-11	11.71725424	NUMA1	Body	0	0
cg08872313	0.1	4e-11	3.69292290	FRMD4B	Body	1	0
cg11907061	0.12	2.34e-10	19.2736425	SLC39A3;SLC39A3	Body;3'UTR	0	0
cg00069463	0.18	4.31e-11	22.27248407			0	0
cg10893388	0.06	2.95e-11	10.73001413	UNC5B;UNC5B	Body;Body	0	0
cg05186793	0.05	1.87e-12	17.44235520	KIAA1267	Body	0	0
cg27574595	0.09	1.61e-10	3.25583274	RARB;RARB	Body;Body	0	0
cg06369005	0.14	1.67e-10	5.27038846	CDH9	TSS200	0	0
cg03700417	0.15	1.3e-10	11.45492671			0	0
cg10312707	0.08	8.19e-10	6.90718811	BACH2;BACH2	5'UTR;5'UTR	0	0
cg09276750	0.06	1.74e-10	8.1165964			0	0
cg02255986	0.08	1.95e-10	6.43768086			1	0
cg26292116	0.32	3e-10	2.241618820	AQP12B	Body	0	0
cg11407606	0.13	1.46e-10	16.85137527	FAM92B	Body	1	0
cg23326313	0.05	2.33e-11	6.28911759			0	1
cg12864235	0.14	3.25e-10	5.27038782	CDH9	TSS200	0	0
cg04553038	0.24	2.04e-10	16.84516258	TLDC1	Body	0	0
cg12648819	0.11	1.35e-10	1.3223607	PRDM16;PRDM16	Body;Body	0	0
cg00499448	0.06	1.17e-10	2.220909373			0	0
cg16154810	0.21	1.45e-09	22.47135258	CERK	TSS1500	1	0
cg09306294	0.06	6.1e-10	17.71427224	SDK2	Body	1	0
cg05044291	0.14	2.16e-10	1.202172867	LGR6;LGR6	TSS200;Body	0	0
cg25283432	0.18	8.44e-10	12.125282561	SCARB1;SCARB1	Body;Body	1	0
cg18813365	0.15	3.55e-10	17.13319354			0	0
cg23587025	0.06	6.26e-11	3.182082909			0	0
cg25542319	0.06	2.5e-10	5.112540429	MCC;MCC	Body;Body	0	0
cg11331056	0.06	2.37e-10	17.27439848	MYO18A;MYO18A	Body;Body	0	0
cg16013371	0.05	2.48e-09	16.68321421	SLC7A6;SLC7A6	Body;Body	1	0
cg24523415	0.1	2.11e-11	19.16404594			1	0
cg16461996	0.08	1.45e-10	15.41822953	RPAP1	Body	1	0
cg00371383	0.15	2.61e-10	1.240476592	FMN2;FMN2	Body;Body	0	0
cg11464806	0.05	2.59e-11	7.156837580			0	0
cg07659054	0.08	4.3e-10	7.27134225	HOXA1;HOXA1	3'UTR;Body	0	0
cg23562160	0.13	1.01e-09	8.709692			0	0
cg21184951	0.07	3.45e-11	2.240168413	HDAC4	Body	1	0
cg22814287	0.07	8.87e-11	1.32202398	ADGRB2;ADGRB2	Body;Body	0	0
cg03835313	0.14	2.1e-10	7.27137427	HOTAIRM1;HOTAIRM1	Body;Body	0	0
cg25399239	0.15	5.76e-10	6.139013092			0	0
cg06119871	0.1	1.96e-09	3.136617564	NCK1;NCK1	5'UTR;5'UTR	0	0
cg02009700	0.1	2.22e-09	13.99777585			0	0
cg12114963	0.29	1.55e-10	1.228122362	WNT9A	Body	0	0
cg27211696	0.15	1.68e-10	2.191398769	TMEM194B	Body	0	1
cg16848272	0.08	2.46e-10	1.1510991	SSU72	TSS1500	0	1
cg11121602	0.05	6.16e-10	22.40030695	CACNA1I;CACNA1I	Body;Body	0	0
cg21617763	0.06	2.64e-10	7.19627330			0	0
cg24053915	0.07	4.07e-11	6.144409407			1	0
cg15318792	0.05	7.55e-10	7.73257045	WBSCR27	TSS200	0	1
cg15913312	0.1	1.01e-11	4.111009988	ELOVL6;ELOVL6	Body;Body	0	0
cg14223865	0.08	5.31e-10	3.197185117			0	0
cg02305113	0.08	1.01e-10	7.2059212	MAD1L1;MAD1L1;MAD1L1	Body;Body;Body	0	1
cg09643539	0.09	6.66e-10	5.53238771	ARL15	Body	1	0
cg07524214	0.19	8.94e-11	16.86825363			0	0
cg03198616	0.07	3.94e-10	16.14287163	MKL2;MKL2	Body;Body	0	0
cg11609571	0.14	3.7e-10	5.145215629	PRELID2;PRELID2;PRELID2	TSS1500;TSS1500;TSS1500	1	0
cg08717401	0.07	1.19e-09	10.24387144	KIAA1217	5'UTR	0	0
cg07737773	0.11	1.7e-11	2.113305097	POLR1B;POLR1B;POLR1B;POLR1B;POLR1B;POLR1B;POLR1B	5'UTR;Body;Body;Body;Body;Body;Body	0	0
cg26600490	0.05	8.96e-10	13.41170850	FOXO1	Body	0	0
cg12999366	0.17	8.65e-11	7.30499283	NOD1	5'UTR	1	0
cg14543017	0.08	1.66e-09	20.44573011	PCIF1	Body	1	0
cg11129779	0.07	3.13e-09	17.55064945	SCPEP1	Body	0	0
cg03708195	0.14	4.66e-10	12.65146809	GNS	Body	1	0
cg13246856	0.06	4.77e-10	1.44399776	ARTN;ARTN;ARTN;ARTN	5'UTR;5'UTR;5'UTR;TSS1500	0	1
cg03083216	0.14	6.83e-11	5.82453147	XRCC4;XRCC4;XRCC4	Body;Body;Body	1	0
cg22131612	0.09	1.05e-09	6.20669947	CDKAL1	Body	0	0
cg03386446	0.09	1.52e-09	1.229715203			1	0
cg16919680	0.09	1.05e-09	12.53230033			0	0
cg06823122	0.08	4.77e-09	3.109525734			1	0
cg17435683	0.22	5e-10	1.3230609	PRDM16;PRDM16	Body;Body	0	0
cg22950813	0.07	3.88e-10	19.3394587	NFIC;NFIC;NFIC;NFIC;NFIC	Body;Body;Body;Body;Body	0	0
cg10158598	0.06	1.03e-09	7.47344579	TNS3	Body	0	0
cg25402687	0.28	1.07e-08	12.114393323	RBM19;RBM19;RBM19	Body;Body;Body	0	0
cg06864789	0.32	1.05e-09	6.139012992			0	0
cg02266544	0.23	2.52e-09	8.74904535	LY96;LY96	Body;Body	0	1
cg00226651	0.11	4.51e-10	17.2338521	METTL16	Body	0	0
cg11155432	0.07	2.77e-10	5.27038802	CDH9	TSS200	0	0
cg06825163	0.23	3.78e-10	1.202172912	LGR6;LGR6;LGR6	1stExon;Body;5'UTR	0	0
cg00277596	0.08	8.39e-10	12.13044862	GPRC5A	5'UTR	0	0
cg01201959	0.13	6.71e-10	2.8748898			0	0
cg09921370	0.12	1.22e-09	17.28555315	SLC6A4	5'UTR	0	0
cg23875350	0.06	3.63e-10	8.144153190			0	0
cg18136963	0.28	1.38e-09	6.139013146			0	0
cg01055520	0.09	3.9e-12	16.80870251	PRCAT47;PRCAT47	Body;Body	0	0
cg03519441	0.07	3.44e-10	21.41554930	DSCAM	Body	0	0
cg00591015	0.05	4.46e-09	15.85820399			0	0
cg25589929	0.06	9.65e-12	17.73399189	GRB2;GRB2	5'UTR;5'UTR	0	1
cg05901141	0.06	1.84e-09	1.48384445	TRABD2B	Body	0	0
cg24171689	0.06	1.8e-10	3.16491130	RFTN1	Body	0	0
cg24206473	0.05	2.44e-10	7.151137931	CRYGN;CRYGN;CRYGN	TSS1500;TSS1500;TSS200	0	0
cg21126943	0.06	9.85e-10	19.42259395	CEACAM6	TSS200	1	0
cg17501210	0.13	3.08e-09	6.166970252	RPS6KA2;RPS6KA2	Body;Body	1	0
cg15197050	0.06	1.61e-09	10.128528216			0	0
cg09199338	0.18	6.66e-09	4.178674883	LINC01098	Body	0	0
cg23672345	0.06	3.59e-09	11.131566674	NTM	Body	0	0
cg21750887	0.09	5.87e-11	8.68658237	CPA6;CPA6	Body;5'UTR	1	0
cg11376583	0.05	1.67e-09	1.205173352	DSTYK;DSTYK	Body;Body	0	0
cg13213009	0.07	3.21e-09	8.74903761	LY96	1stExon	0	1
cg14265709	0.09	6.41e-10	8.70740248	SLCO5A1;SLCO5A1;SLCO5A1	Body;Body;Body	0	0
cg22319505	0.14	3.75e-10	2.9391896	ASAP2;ASAP2	Body;Body	0	0
cg13283845	0.17	7.31e-09	8.144367265			0	0
cg01273330	0.19	2.64e-09	2.28605224			0	0
cg10528482	0.14	4.4e-09	5.525771	SLC9A3	TSS1500	0	0
cg05871405	0.07	1.03e-09	16.84793054	USP10;USP10;USP10;USP10	Body;Body;Body;Body	0	0
cg14713146	0.09	5.85e-10	2.171782647			0	0
cg18107890	0.08	2.44e-11	5.127676746	FBN2	Body	1	0
cg21367232	0.16	8.23e-09	15.75166300	SCAMP2	TSS1500	0	1
cg14575215	0.08	3.9e-09	12.133316644	ANKLE2	Body	0	0
cg19475870	0.07	1.92e-09	5.27038605	CDH9;CDH9	1stExon;5'UTR	0	0
cg10754600	0.11	1.22e-10	19.14177790			0	0
cg08761786	0.08	1.14e-09	3.42549934	VIPR1;VIPR1;VIPR1;VIPR1;VIPR1	5'UTR;5'UTR;Body;Body;Body	1	0
cg02148024	0.15	5.08e-11	6.110797386	SLC22A16	Body	0	1
cg25738486	0.09	1.3e-09	14.106733765			0	0
cg08969925	0.11	6.33e-11	3.33015641			0	0
cg00598785	0.18	1e-09	17.9882982	GAS7;GAS7;GAS7	Body;Body;Body	0	0
cg11861562	0.1	3.75e-09	11.117069780	TAGLN;TAGLN	TSS1500;TSS1500	0	0
cg23206463	0.14	2.94e-09	5.561769			0	0
cg26682566	0.24	5.76e-09	4.58721251			0	0
cg14755186	0.08	3.75e-09	17.72354876	BTBD17	Body	0	0
cg10822146	0.11	2.71e-09	9.33800867			0	0
cg24455969	0.2	5.33e-10	1.229064268			0	0
cg08111922	0.06	1.33e-10	14.105287408	MGC23270	TSS200	0	0
cg12359832	0.2	2.21e-09	16.3719945	TRAP1;TRAP1	Body;Body	0	0
cg23248208	0.09	6.87e-10	8.76455396	HNF4G	Body	0	0
cg07816122	0.07	8.93e-09	2.89460017			0	0
cg18815120	0.25	6.88e-10	1.231512676	EGLN1	Body	0	0
cg25996624	0.07	2.8e-10	6.35338924	PPARD;PPARD;PPARD;PPARD;PPARD	5'UTR;5'UTR;5'UTR;5'UTR;Body	1	0
cg15219491	0.13	4.23e-10	5.77255708			0	0
cg19116349	0.07	6.38e-11	6.109042631			0	0
cg11658414	0.05	1.14e-09	20.1450828			1	0
cg22700120	0.14	1.39e-09	4.4272480	LYAR;LYAR	Body;Body	1	0
cg14152268	0.08	3.37e-10	14.105287427	MGC23270	TSS200	0	0
cg03906071	0.08	3e-09	13.110747254			1	0
cg15293827	0.08	3.29e-10	4.2827194	SH3BP2;SH3BP2;SH3BP2;SH3BP2	Body;Body;Body;Body	0	0
cg08806156	0.1	3.51e-10	15.77913143	LINGO1;LINGO1;LINGO1;LINGO1;LINGO1;LINGO1;LINGO1;LINGO1;LINGO1;LINGO1;LINGO1;LINGO1	Body;5'UTR;5'UTR;5'UTR;5'UTR;5'UTR;5'UTR;5'UTR;5'UTR;5'UTR;5'UTR;5'UTR	0	0
cg21026022	0.08	1.65e-09	18.21719568	CABYR;CABYR;CABYR;CABYR;CABYR;CABYR	5'UTR;5'UTR;5'UTR;5'UTR;5'UTR;5'UTR	0	0
cg19570155	0.08	2.39e-09	2.36765605	CRIM1	Body	0	0
cg09834800	0.11	5.6e-10	3.159743791	LINC01100;IL12A-AS1	Body;Body	0	0
cg07510284	0.14	2.39e-08	1.210110779	SYT14;SYT14;SYT14;SYT14;SYT14;SYT14	TSS1500;TSS1500;TSS1500;TSS1500;TSS1500;TSS1500	0	0
cg09551544	0.06	3.98e-09	16.796782			0	0
cg26198483	0.12	6.1e-10	13.103560417			0	0
cg08896939	0.07	1.73e-09	17.29297380	RNF135;RNF135	TSS1500;TSS1500	0	1
cg01735324	0.11	8.66e-09	18.60435580	PHLPP1	Body	0	0
cg18211066	0.13	8.98e-10	17.75956222			0	0
cg23058194	0.06	6.61e-09	15.65369127	LOC390594	TSS200	0	0
cg11496569	0.05	4.72e-09	1.244006397	AKT3;AKT3	Body;Body	0	0
cg05122437	0.2	6.13e-10	13.30055092	MTUS2;MTUS2	Body;Body	0	0
cg26347746	0.19	1.66e-09	1.202172848	LGR6;LGR6	TSS200;Body	0	0
cg11892200	0.11	5.98e-09	20.44572943	PCIF1	Body	1	0
cg00510320	0.16	1.3e-09	16.67686943	RLTPR	Body	0	0
cg13390332	0.08	2.82e-09	17.78971641	CHMP6	Body	0	0
cg16190265	0.09	3.59e-10	7.650249	PRKAR1B;PRKAR1B;PRKAR1B;PRKAR1B;PRKAR1B;PRKAR1B	Body;Body;Body;Body;Body;Body	0	0
cg00789427	0.13	1.17e-10	19.56631288	ZNF787	5'UTR	0	1
cg18773807	0.05	1.47e-09	7.75543705	POR;MIR4651	TSS1500;TSS1500	0	1
cg07493821	0.06	2.87e-09	15.94792045			0	0
cg18118702	0.11	7.57e-09	3.182218565			0	0
cg17695856	0.06	1.15e-09	1.109855826	SORT1;SORT1	3'UTR;3'UTR	1	0
cg16611662	0.15	5.52e-10	21.33736934	URB1	Body	0	0
cg04191427	0.1	5.22e-09	17.78833259	RPTOR;RPTOR	Body;Body	0	0
cg20921972	0.13	8.79e-10	12.1753440	WNT5B;WNT5B	Body;Body	0	0
cg21560830	0.11	1.74e-09	22.49879782			1	0
cg23657718	0.06	2.24e-09	4.1495933			0	0
cg22022910	0.05	1.18e-08	19.1070988	HMHA1;HMHA1;HMHA1	TSS1500;Body;Body	1	0
cg07227658	0.16	8.66e-10	9.20640966			0	0
cg09546802	0.12	2.64e-09	5.145215546	PRELID2;PRELID2;PRELID2	TSS1500;TSS1500;TSS1500	0	1
cg09390381	0.12	1.41e-09	7.149571673	ATP6V0E2;ATP6V0E2-AS1;ATP6V0E2;ATP6V0E2;ATP6V0E2	Body;TSS1500;Body;Body;Body	1	0
cg07350977	0.14	3.72e-09	5.27038836	CDH9	TSS200	0	0
cg04484994	0.06	1.03e-09	11.2181039	INS-IGF2;INS-IGF2;INS	Body;Body;3'UTR	0	0
cg10139947	0.09	9.49e-09	2.105274698			1	0
cg12356793	0.16	2.36e-09	17.13299004			0	0
cg19018267	0.06	1.19e-09	10.13341332	PHYH;PHYH	5'UTR;Body	0	1
cg11111643	0.26	5.85e-10	2.86859431	RNF103-CHMP3	5'UTR	0	0
cg25701444	0.09	9.62e-10	12.54521977	LOC400043	Body	0	0
cg08751876	0.13	2.2e-09	5.34452378			0	0
cg05583417	0.06	2.46e-09	10.4077151			0	1
cg25722644	0.07	9.94e-09	8.6694415	XKR5	TSS1500	0	0
cg03310027	0.1	2.81e-09	15.43941072	CATSPER2;CATSPER2;CATSPER2	TSS200;TSS200;TSS200	0	0
cg20525924	0.05	2.93e-09	19.11180452			1	0
cg17623923	0.07	1.71e-08	9.117003237	COL27A1	Body	0	0
cg10037548	0.08	9.02e-09	2.85962505			0	0
cg16110541	0.06	1.8e-09	1.68679600	GPR177;GPR177	Body;Body	1	0
cg21760605	0.1	9.06e-09	2.89460010			0	0
cg21491967	0.06	2.12e-09	6.156276515			0	0
cg00549601	0.12	1.84e-09	12.52208872			0	0
cg19963856	0.13	2.12e-09	17.33759573	SLFN12	TSS200	0	1
cg15646614	0.09	4.58e-08	10.30687984			1	0
cg09419670	0.16	4.24e-09	9.123605666	PSMD5;LOC253039	TSS1500;Body	0	1
cg05540472	0.15	8.45e-10	3.197185227			0	0
cg03550951	0.15	8.72e-10	1.241111248	RGS7;RGS7;RGS7;RGS7	Body;Body;Body;Body	0	0
cg12568421	0.06	1.07e-08	2.11731837	GREB1;GREB1	3'UTR;Body	0	0
cg16348003	0.08	1.27e-10	1.153589781	S100A14	TSS1500	1	0
cg01084684	0.11	8.96e-10	3.71841017			0	0
cg11335335	0.09	7.43e-08	11.637885	DRD4	Body	0	0
cg16029189	0.05	1.55e-09	1.201504437			1	0
cg18872420	0.32	3.2e-09	14.78023429	SPTLC2	Body	1	0
cg19041421	0.09	3.75e-09	4.13658805	LINC01182	Body	0	1
cg06113552	0.27	1.34e-08	1.54562389	TCEANC2;TCEANC2	3'UTR;Body	0	1
cg27652459	0.05	1.41e-09	11.46709238	ARHGAP1	Body	0	0
cg05293897	0.2	6.4e-09	2.226913713			0	0
cg17837191	0.05	7.22e-10	17.62318673	TEX2	5'UTR	1	0
cg12350822	0.08	1.41e-08	6.88032061	C6orf162;GJB7;C6orf162	TSS1500;5'UTR;TSS1500	0	1
cg08941355	0.11	2.3e-09	7.27133106	HOXA1;HOXA1	3'UTR;3'UTR	0	0
cg21317899	0.1	6.71e-09	1.226538451			0	0
cg06038491	0.09	2.4e-08	8.52782484	PCMTD1;PCMTD1;PCMTD1	Body;5'UTR;5'UTR	1	0
cg05932702	0.06	7.63e-09	12.72148251	RAB21	TSS1500	0	1
cg09904510	0.33	7.47e-10	5.135219571	SLC25A48	Body	0	0
cg11858609	0.06	5.23e-10	9.137772343	FCN2;FCN2	TSS1500;TSS1500	0	0
cg14102437	0.13	1.54e-08	2.33359688	LTBP1;LTBP1;LTBP1;LTBP1;LTBP1;LTBP1;LTBP1;LTBP1;LTBP1	1stExon;5'UTR;5'UTR;5'UTR;1stExon;Body;1stExon;1stExon;5'UTR	1	0
cg24848973	0.07	1.39e-09	3.71775152	EIF4E3;EIF4E3;EIF4E3;EIF4E3	5'UTR;TSS1500;5'UTR;5'UTR	0	1
cg03856973	0.06	1.84e-09	22.43740230	SCUBE1	TSS1500	0	0
cg22645159	0.09	1.89e-11	18.56117052	MIR122	TSS1500	0	0
cg25741804	0.07	4.14e-12	20.52476409			0	0
cg21369801	0.07	1.59e-09	17.80202961	CSNK1D;CSNK1D	Body;3'UTR	0	0
cg10784392	0.09	9.07e-10	16.82191123	MPHOSPH6	Body	1	0
cg20187292	0.08	1.5e-09	21.16583913			1	0
cg12346494	0.09	9.98e-09	5.110991324	STARD4-AS1	Body	0	0
cg07918509	0.05	1.5e-08	17.62083407	ICAM2;ICAM2;ICAM2;ICAM2;ICAM2	Body;Body;Body;Body;Body	0	0
cg27370471	0.15	2.83e-09	15.101932559	PCSK6;PCSK6;PCSK6;PCSK6;PCSK6;PCSK6;PCSK6;PCSK6	Body;Body;Body;Body;Body;Body;Body;Body	0	0
cg23395749	0.05	1.09e-08	5.176984246			0	0
cg09333291	0.05	2.07e-09	22.23940029			0	0
cg23841297	0.21	2.21e-08	5.121808890	MGC32805	Body	1	0
cg01219553	0.07	1.1e-08	2.46636023			0	0
cg03726156	0.07	2.62e-09	2.112209702	MIR4435-2HG;MIR4435-2HG	Body;Body	0	0
cg05131266	0.06	5.36e-09	14.91591888	C14orf159;C14orf159;C14orf159;SNORA11B;C14orf159;C14orf159	5'UTR;5'UTR;5'UTR;TSS1500;5'UTR;5'UTR	1	0
cg21884769	0.08	5.74e-09	13.43052221			0	0
cg19069884	0.06	1.52e-08	15.101728309	CHSY1	Body	1	0
cg00541777	0.19	2.11e-11	2.3652840	COLEC11;COLEC11;COLEC11;COLEC11;COLEC11;COLEC11;COLEC11;COLEC11;COLEC11;COLEC11;COLEC11	TSS1500;TSS1500;TSS1500;TSS1500;Body;Body;Body;Body;Body;Body;Body	0	0
cg07512993	0.06	1.35e-09	16.66582592	TK2	Body	0	1
cg05926904	0.07	1.97e-09	10.51571362	NCOA4;NCOA4;NCOA4;NCOA4;TIMM23B;TIMM23B;TIMM23B	TSS1500;5'UTR;Body;Body;Body;Body;Body	1	0
cg04794128	0.05	3.08e-08	11.45787014			0	0
cg06479693	0.06	8.66e-10	11.4725650			0	0
cg25331050	0.09	1.98e-08	5.99842190			0	0
cg07983767	0.08	1.48e-08	3.45984158	CXCR6;FYCO1	TSS1500;Body	0	0
cg16366546	0.06	8.56e-10	10.24672795	KIAA1217;KIAA1217;KIAA1217	Body;Body;Body	0	0
cg25831233	0.13	6.12e-09	7.102119529	POLR2J	TSS200	0	1
cg14156792	0.13	9.22e-10	1.870958	SAMD11	Body	0	0
cg04839881	0.09	1.54e-08	1.100654442	DBT	3'UTR	0	0
cg00569850	0.05	7.61e-08	3.197026903	DLG1-AS1;DLG1;DLG1;DLG1;DLG1	Body;TSS1500;TSS1500;TSS1500;TSS1500	0	0
cg09461388	0.1	4.21e-09	22.46763229	CELSR1	Body	0	0
cg14873022	0.23	1.81e-09	4.146841701	ZNF827	Body	0	0
cg17802633	0.08	3.27e-08	2.68871468	PROKR1	TSS1500	0	0
cg20577663	0.06	3.28e-09	17.15360645	CDRT4	5'UTR	0	0
cg01552128	0.08	1.17e-08	16.743584	FBXL16	3'UTR	0	0
cg13591648	0.12	1.01e-08	21.44821451			1	0
cg02852791	0.13	3.31e-08	16.710674	WDR90	Body	0	1
cg09482050	0.13	4.61e-09	16.67686832	RLTPR	Body	0	0
cg21848718	0.05	3.33e-10	20.49421169	BCAS4;BCAS4;BCAS4	Body;Body;Body	0	0
cg10999598	0.07	1.45e-07	5.125936257	PHAX	TSS1500	1	0
cg01283892	0.08	4.86e-08	17.68120962	KCNJ16;KCNJ16;KCNJ16;KCNJ16;KCNJ16;KCNJ16;KCNJ16;KCNJ16	5'UTR;5'UTR;5'UTR;5'UTR;5'UTR;5'UTR;5'UTR;5'UTR	1	0
cg03516318	0.07	1.45e-07	14.36790242	MBIP;MBIP	TSS1500;TSS1500	0	1
cg00251875	0.08	8.01e-09	4.7801337	AFAP1;AFAP1	Body;Body	0	0
cg13390503	0.06	1.24e-07	6.43702704			0	0
cg00887755	0.12	9.93e-08	2.68871696	PROKR1	TSS1500	0	0
cg26022608	0.1	5.89e-10	1.109915765	SORT1;SORT1	Body;5'UTR	1	0
cg02063817	0.07	7.88e-08	7.27253521			0	0
cg02599385	0.14	8.35e-10	15.62990047	TLN2	Body	0	0
cg21489364	0.11	1.85e-07	16.75035957	ZNRF1	Body	1	0
cg04213647	0.11	1.26e-08	13.99499944	DOCK9;DOCK9	Body;Body	0	0
cg20008101	0.17	8.35e-08	14.55595227	LGALS3	TSS1500	1	0
cg19905403	0.07	6.25e-10	22.44882400			0	0
cg18329967	0.06	5.78e-09	16.955416	LMF1;LMF1;LMF1	Body;Body;Body	0	0
cg14157578	0.2	3.77e-09	9.110764967			1	0
cg24454158	0.14	2.01e-08	1.240476462	FMN2;FMN2	Body;Body	0	0
cg16915863	0.13	1.76e-09	12.54523294	LOC400043	Body	0	0
cg02665463	0.12	3.34e-08	17.44657154	ARL17A;ARL17A	TSS200;TSS200	0	0
cg17429481	0.09	2.31e-08	13.23893555	SGCG	Body	1	0
cg02272576	0.16	4.82e-08	6.43868964	LOC100132354	Body	0	0
cg12203247	0.11	1.33e-08	11.129169138			0	0
cg06496630	0.05	4.69e-09	15.43941061	CATSPER2;CATSPER2;CATSPER2;CATSPER2;CATSPER2	TSS1500;TSS200;TSS200;TSS200;TSS200	0	0
cg15962314	0.05	1.04e-08	1.44399869	ARTN;ARTN;ARTN;ARTN	5'UTR;5'UTR;5'UTR;TSS1500	1	0
cg24752487	0.14	7.77e-10	2.38324188			1	0
cg22071172	0.08	2.33e-08	8.66934606	DNAJC5B	5'UTR	1	0
cg14640466	0.16	1.95e-08	8.135056370			1	0
cg17260276	0.06	4.42e-09	1.44399855	ARTN;ARTN;ARTN	5'UTR;5'UTR;5'UTR	1	0
cg10130564	0.12	3.84e-08	11.117069849	TAGLN;TAGLN	TSS200;TSS200	0	0
cg19500155	0.21	1.97e-09	17.80851712	TBCD	Body	1	0
cg01352021	0.07	6.24e-08	1.54395474	HSPB11	Body	0	0
cg19825589	0.07	8.19e-09	19.42379710	CD79A;CD79A	TSS1500;TSS1500	1	0
cg04121631	0.06	1.85e-09	1.875345	SAMD11	Body	0	0
cg19621538	0.09	6.52e-09	1.172942446			0	0
cg12124589	0.06	4.16e-08	1.180127817	QSOX1;QSOX1	Body;Body	1	0
cg15703118	0.11	5.02e-08	2.234295397	DGKD;DGKD	TSS1500;Body	0	0
cg10502303	0.06	2.2e-07	2.16847831	FAM49A	TSS1500	1	0
cg16549361	0.07	1.93e-08	19.42259380	CEACAM6	TSS200	1	0
cg08440266	0.08	1.03e-08	20.48185653	PTGIS	TSS1500	0	0
cg16552271	0.15	1.65e-09	1.15392907	KIAA1026;KIAA1026;KIAA1026;KIAA1026;KIAA1026	Body;3'UTR;3'UTR;3'UTR;3'UTR	0	0
cg24207698	0.12	3.32e-08	2.166811308	TTC21B	TSS1500	1	0
cg12577882	0.09	2.44e-09	1.56968544	PPAP2B	Body	1	0
cg23525910	0.09	6.32e-10	16.12010751	GSPT1;GSPT1;GSPT1	TSS1500;TSS1500;TSS1500	1	0
cg03329597	0.37	1.27e-08	3.108125523	MYH15	Body	1	0
cg17003784	0.06	2.91e-10	17.44268391	KANSL1;KANSL1;KANSL1	5'UTR;5'UTR;5'UTR	0	1
cg10203440	0.08	5.17e-09	16.3776234	CREBBP;CREBBP	3'UTR;3'UTR	0	0
cg00773698	0.08	2.45e-09	14.92982791	RIN3	Body	1	0
cg00730185	0.06	3.14e-10	16.33382112			0	0
cg09395599	0.07	1.88e-08	17.64938686			0	0
cg15534755	0.11	2.64e-08	11.117069859	TAGLN;TAGLN	TSS200;TSS200	0	0
cg11806633	0.1	1.12e-10	1.17887065	ARHGEF10L	5'UTR	1	0
cg10152627	0.06	1.79e-08	3.182218332			0	0
cg03926784	0.15	1.67e-08	1.159892714	TAGLN2;TAGLN2;TAGLN2	Body;5'UTR;5'UTR	0	1
cg10566578	0.06	1.23e-08	12.121146593	UNC119B	TSS1500	0	0
cg13798228	0.05	4.17e-08	1.2106732	PRKCZ;PRKCZ;PRKCZ	Body;Body;Body	0	0
cg20918628	0.11	1.18e-08	12.78800882			0	0
cg00026302	0.05	3.34e-08	3.42530598	VIPR1	TSS200	1	0
cg18631946	0.09	5.7e-08	9.114749273			0	0
cg02120356	0.06	3.86e-09	9.97545709	C9orf3;C9orf3;C9orf3	Body;Body;Body	0	0
cg15176005	0.1	7.42e-09	1.228122465	WNT9A	Body	0	0
cg04300684	0.11	2.24e-08	4.1523326			0	0
cg09060260	0.06	3.08e-09	13.42038036	RGCC	Body	1	0
cg11199014	0.08	1.66e-09	19.39798563	LRFN1	Body	0	0
cg04882972	0.13	3.54e-08	20.45023165	ELMO2;ELMO2;ELMO2	ExonBnd;5'UTR;5'UTR	1	0
cg04681450	0.31	5.09e-08	16.3719224	TRAP1;TRAP1	Body;Body	0	0
cg04238311	0.14	4.59e-08	11.45945630	GYLTL1B;GYLTL1B;GYLTL1B	Body;Body;Body	0	0
cg01445838	0.06	2.21e-08	6.144286805	PLAGL1;PLAGL1;PLAGL1;PLAGL1;PLAGL1;PLAGL1;PLAGL1;PLAGL1	5'UTR;5'UTR;5'UTR;5'UTR;5'UTR;5'UTR;5'UTR;5'UTR	1	0
cg10168894	0.06	1.14e-07	12.72148281	RAB21	TSS1500	0	1
cg11108474	0.1	2.51e-08	13.19919156	LOC100101938	TSS200	0	0
cg27307810	0.07	4.64e-09	7.158813888	LOC154822	Body	0	0
cg07283582	0.06	8.91e-09	17.63770753	CCDC46;CCDC46	Body;Body	0	0
cg03566527	0.06	3.63e-08	2.121749280	GLI2	3'UTR	0	0
cg01512089	0.05	1.29e-08	17.41705043			0	0
cg11693508	0.06	2.93e-08	17.37793320	STARD3;STARD3;STARD3	TSS200;TSS200;TSS200	0	1
cg06872887	0.06	2.18e-08	5.145215445	PRELID2;PRELID2;PRELID2	TSS1500;TSS1500;TSS1500	0	1
cg25492345	0.09	3.48e-08	20.42733927			0	0
cg05273620	0.06	9.44e-10	20.62651290	PRPF6	Body	0	0
cg02280892	0.11	3.99e-08	1.226556933	PARP1	Body	0	0
cg00141838	0.11	4.53e-08	20.49465261	BCAS4;BCAS4;BCAS4	Body;Body;Body	1	0
cg19620893	0.08	3.48e-09	6.27694665			0	0
cg22813992	0.07	3.41e-08	11.64114682	CCDC88B	Body	1	0
cg16288713	0.31	6.49e-09	13.79234144	RNF219	TSS1500	0	1
cg05478824	0.07	4.77e-08	17.79970135	ASPSCR1	Body	0	0
cg17020524	0.05	3.77e-08	1.13917231	PDPN;PDPN;PDPN;PDPN	Body;Body;5'UTR;5'UTR	1	0
cg01912040	0.11	6.39e-09	17.1106553			1	0
cg21723211	0.07	2.68e-08	15.59681212			1	0
cg19756885	0.07	3.46e-09	14.105318494			0	0
cg17744227	0.11	1.14e-08	2.118985340			0	0
cg04461384	0.09	1.38e-07	4.101855084			0	0
cg19435859	0.08	5.68e-09	17.2593076	KIAA0664	3'UTR	0	0
cg27266060	0.2	6.53e-09	8.22091797			1	0
cg18397743	0.09	3.94e-08	17.80860956	TBCD	Body	0	0
cg00142402	0.08	8.83e-09	17.75956190			0	0
cg19629631	0.12	1.79e-08	7.2060116	MAD1L1;MAD1L1;MAD1L1	Body;Body;Body	0	1
cg00561025	0.07	2.88e-08	22.39184272	DNAL4	5'UTR	0	0
cg14321492	0.1	8.87e-09	8.68598797	CPA6	Body	1	0
cg19054986	0.08	2.43e-08	16.33367076			0	0
cg27354586	0.06	1.56e-08	11.118175172	CD3E	TSS200	0	0
cg18805066	0.07	1.83e-08	7.27134259	HOXA1;HOXA1	3'UTR;Body	0	0
cg06491590	0.13	2.58e-08	7.4855406	RADIL	Body	0	0
cg21453758	0.19	1.56e-08	17.80185943	SLC16A3;SLC16A3	TSS1500;TSS1500	0	1
cg08992095	0.05	6.75e-08	12.65146960	GNS	Body	1	0
cg08747557	0.23	1.03e-08	11.102583226	MMP8	3'UTR	1	0
cg24892382	0.05	2.66e-08	1.156594631	HAPLN2	Body	0	0
cg09491104	0.09	1.17e-07	22.46646882	C22orf40	TSS1500	0	1
cg06443661	0.07	6.17e-08	3.171154500	TNIK;TNIK;TNIK;TNIK;TNIK;TNIK;TNIK;TNIK;TNIK	Body;Body;Body;Body;Body;Body;Body;Body;Body	0	0
cg22433759	0.14	1.13e-08	17.71824272	C17orf54	Body	1	0
cg26795848	0.06	2.38e-08	8.6756730			0	0
cg08683644	0.07	1.77e-08	10.44853092			0	0
cg14918424	0.06	5.94e-08	8.121390870			0	0
cg08382669	0.08	8.61e-08	21.44360221			0	0
cg16374515	0.08	8.02e-08	2.90060219			0	0
cg20628942	0.07	2.74e-08	13.114171501	TMCO3	Body	0	0
cg13520845	0.06	9.62e-08	11.70797294	SHANK2	Body	0	0
cg26719940	0.14	2.28e-07	6.2976764			0	0
cg16778230	0.15	2.18e-08	14.44639523			0	0
cg10846368	0.16	1.13e-07	5.96414836			1	0
cg07383370	0.06	1.38e-08	7.40766405	SUGCT;SUGCT;SUGCT;SUGCT	Body;Body;Body;Body	0	0
cg01780345	0.21	6.63e-07	10.106147097	CFAP58	Body	0	0
cg21399203	0.09	2.72e-07	4.57623913			1	0
cg21180726	0.07	1.82e-08	17.46673601	HOXB6;HOXB-AS3;HOXB-AS3;HOXB-AS3;HOXB-AS3;HOXB-AS3;HOXB-AS3;HOXB-AS3;HOXB-AS3	3'UTR;Body;Body;Body;Body;Body;Body;Body;Body	0	0
cg19574479	0.11	9.89e-08	5.525440	SLC9A3;SLC9A3	TSS1500;TSS1500	0	0
cg11108893	0.06	3.88e-08	3.142837252	CHST2	TSS1500	0	0
cg03902386	0.05	1.19e-08	5.36703583			1	0
cg00318989	0.12	3.31e-08	1.167136147			0	0
cg19905308	0.09	2.71e-09	12.54558274			0	0
cg25751474	0.2	2.24e-08	14.106495923			0	0
cg18332212	0.07	4.9e-08	8.655208	ERICH1	Body	1	0
cg23369111	0.09	9.77e-08	18.52258234	C18orf26	TSS200	0	0
cg08043998	0.08	9.39e-09	12.121890503	KDM2B;KDM2B	Body;Body	1	0
cg21256635	0.05	1.33e-08	20.56551069			0	0
cg23721723	0.15	4.94e-09	16.12010586	GSPT1;GSPT1;GSPT1	TSS1500;TSS1500;TSS200	0	1
cg08433538	0.1	6.18e-07	9.129676714	RALGPS1	TSS1500	0	0
cg00479501	0.12	1.11e-08	20.1921521			1	0
cg27658811	0.2	4.73e-08	2.62494078			0	0
cg11136049	0.17	3.77e-09	11.10799101	CTR9	Body	1	0
cg07914029	0.06	6.02e-08	11.2388151	CD81-AS1	Body	0	0
cg06793325	0.05	2.26e-09	22.36011405	MB;MB;MB	Body;Body;Body	0	0
cg00006771	0.1	1.41e-08	11.122539625	UBASH3B	Body	0	0
cg23026595	0.06	2.29e-08	19.41743989	AXL;AXL;AXL	Body;Body;Body	0	0
cg07167872	0.34	2.96e-08	1.205819463	PM20D1	TSS200	0	1
cg13258539	0.11	9.74e-09	16.32278220			0	0
cg07278425	0.08	5.75e-08	7.27137922			0	0
cg08443549	0.16	2.47e-08	14.56777488			0	0
cg12314351	0.06	3.04e-08	6.7173116	RREB1;RREB1;RREB1;RREB1	5'UTR;5'UTR;5'UTR;5'UTR	0	0
cg19356652	0.09	2.21e-07	13.49440558			1	0
cg07690127	0.11	2.14e-08	7.2077293	MAD1L1;MAD1L1;MAD1L1	Body;Body;Body	0	0
cg15971878	0.05	2.56e-07	2.226928686			0	0
cg25843003	0.1	9.42e-08	6.31431312	HCP5	3'UTR	0	1
cg13581362	0.06	4.43e-09	14.105287326	MGC23270	TSS1500	0	0
cg16760899	0.06	1.4e-07	11.629523			0	0
cg19956914	0.08	1.03e-08	7.56147257	SUMF2;SUMF2;SUMF2;SUMF2;SUMF2	Body;Body;Body;Body;Body	0	0
cg15882591	0.07	3.91e-08	13.21608557	LATS2	Body	1	0
cg21380590	0.1	1.11e-07	14.23624778	SLC7A8;SLC7A8;SLC7A8;SLC7A8;SLC7A8	TSS1500;TSS1500;TSS200;TSS200;Body	1	0
cg06690318	0.18	1.42e-07	8.101398394			0	0
cg08131295	0.06	5.07e-08	1.113541717			0	0
cg10429934	0.06	3.43e-09	7.100751683			1	0
cg26576890	0.1	1.05e-06	6.41374939			0	0
cg27529037	0.08	1.14e-07	20.44575021	PCIF1	Body	1	0
cg26010015	0.3	3.59e-08	12.89675002			1	0
cg05886987	0.06	4.21e-07	1.43704823	CFAP57	Body	0	0
cg04260224	0.07	4.3e-08	4.3344008	RGS12;RGS12	Body;Body	1	0
cg25680379	0.09	4.84e-08	2.47077192	LINC01119	Body	0	0
cg22984446	0.06	1.03e-07	13.43354782	FAM216B	TSS1500	0	0
cg26853787	0.06	1.67e-08	2.202904337			0	0
cg20828207	0.12	3.26e-07	6.144286118	PLAGL1;PLAGL1;PLAGL1;PLAGL1;PLAGL1;PLAGL1;PLAGL1;PLAGL1;PLAGL1;PLAGL1;PLAGL1;PLAGL1;PLAGL1;PLAGL1;PLAGL1;PLAGL1;PLAGL1;PLAGL1;PLAGL1;PLAGL1;PLAGL1	5'UTR;5'UTR;5'UTR;5'UTR;5'UTR;5'UTR;5'UTR;5'UTR;5'UTR;5'UTR;5'UTR;5'UTR;5'UTR;5'UTR;5'UTR;5'UTR;5'UTR;5'UTR;5'UTR;5'UTR;5'UTR	1	0
cg11256698	0.07	8.95e-08	2.70170890			1	0
cg24126361	0.14	9.18e-09	8.23398346	SLC25A37	Body	1	0
cg11255439	0.22	1.65e-07	3.148361535			1	0
cg00002033	0.14	1.27e-08	19.39798481	LRFN1	Body	0	0
cg22882310	0.14	1.71e-07	14.78721428	NRXN3	Body	0	0
cg20474450	0.16	7.92e-08	14.56777463			0	0
cg18777143	0.06	1e-07	1.226536885			0	0
cg24916396	0.09	4.8e-08	5.72793696	BTF3;BTF3	TSS1500;TSS1500	0	1
cg04001333	0.1	2.17e-07	14.76045348	FLVCR2	1stExon	0	1
cg25990696	0.11	2.78e-08	13.110042516			1	0
cg03240518	0.08	4.06e-08	11.111849360	DIXDC1;DIXDC1	Body;Body	0	0
cg19786602	0.15	2.27e-07	17.7966326			0	0
cg24470734	0.09	1.8e-08	17.33759648	SLFN12	TSS200	0	1
cg08448274	0.05	2.04e-08	4.37904079	TBC1D1;TBC1D1	Body;Body	0	0
cg06665890	0.15	3.79e-08	17.78233756	RNF213;RNF213	TSS1500;TSS1500	0	1
cg15128443	0.07	4.14e-08	10.30704743			0	0
cg07382842	0.07	8.81e-08	6.18278113			0	0
cg06525611	0.06	3.25e-07	1.70395527	LRRC7	Body	0	0
cg09973676	0.11	2.77e-07	8.82006417	PAG1	5'UTR	1	0
cg11329599	0.07	2.86e-07	12.72148271	RAB21	TSS1500	0	1
cg18711270	0.12	1.6e-07	8.17558318	MTUS1;MTUS1;MTUS1;MTUS1	Body;Body;Body;Body	0	0
cg24841257	0.09	1.44e-08	1.99126704	SNX7;SNX7	TSS1500;TSS1500	0	0
cg25270774	0.17	5.6e-08	1.202172895	LGR6;LGR6	TSS200;Body	0	0
cg01820626	0.05	5.72e-08	20.5054669			1	0
cg09685257	0.15	7.05e-08	10.34686368	PARD3;PARD3;PARD3;PARD3;PARD3;PARD3;PARD3;PARD3;PARD3;PARD3;PARD3	Body;Body;Body;Body;Body;Body;Body;Body;Body;Body;Body	1	0
cg21547204	0.18	5.09e-08	4.86529072	ARHGAP24	Body	0	0
cg04103918	0.05	2.03e-08	17.4726687	PLD2	3'UTR	0	0
cg26985681	0.05	3.41e-09	16.15135397	NTAN1	Body	1	0
cg03500056	0.05	1.04e-07	16.8814507	ABAT;ABAT;ABAT	5'UTR;TSS200;5'UTR	0	0
cg16329014	0.07	7.7e-08	17.77478813	HRNBP3	TSS1500	0	0
cg02294563	0.06	5.22e-09	5.157195280			0	0
cg04207666	0.08	5.12e-08	17.10648071	TMEM220-AS1;TMEM220-AS1;TMEM220-AS1;TMEM220-AS1	Body;Body;Body;Body	0	0
cg26589669	0.05	9.97e-08	10.106028206	GSTO2	TSS1500	0	1
cg22952139	0.06	2.13e-07	11.125219657	PKNOX2	5'UTR	0	0
cg23685648	0.12	2.53e-08	7.2427877			0	0
cg06079082	0.1	1.54e-08	6.23584501			0	0
cg08358487	0.07	9.02e-08	15.43924558	CATSPER2;CATSPER2;CATSPER2;CATSPER2;CATSPER2;CATSPER2;CATSPER2;CATSPER2;CATSPER2;CATSPER2	ExonBnd;ExonBnd;ExonBnd;ExonBnd;ExonBnd;Body;Body;Body;Body;Body	0	0
cg21838488	0.12	7.14e-08	13.79234435	RNF219	TSS1500	0	1
cg08786399	0.16	9.16e-09	11.19185400	ZDHHC13;ZDHHC13	Body;Body	1	0
cg20210410	0.05	1.26e-07	2.209051361	C2orf80	Body	0	0
cg11031278	0.08	7.71e-08	11.113929114	ZBTB16	TSS1500	0	0
cg23739048	0.13	2.11e-08	1.165393661	RXRG;RXRG;RXRG	5'UTR;Body;5'UTR	1	0
cg18213786	0.17	3.19e-07	2.33359521	LTBP1;LTBP1;LTBP1;LTBP1;LTBP1	TSS200;TSS200;TSS200;TSS200;Body	1	0
cg12031758	0.06	3.1e-07	10.36084271	PCAT5	Body	0	0
cg27395675	0.12	8.57e-08	15.95845624	LINC01197	Body	0	0
cg21697381	0.09	6.4e-08	17.33759957	SLFN12	TSS1500	0	1
cg03246353	0.05	3.28e-08	11.35120604			0	0
cg16850150	0.07	4.29e-08	3.16490241	RFTN1	Body	0	0
cg15462294	0.09	2.01e-07	12.121576350	P2RX7;P2RX7;P2RX7;P2RX7;P2RX7;P2RX7;P2RX7;P2RX7;P2RX7;P2RX7	Body;Body;Body;Body;Body;Body;Body;Body;Body;Body	0	0
cg15465743	0.32	1.03e-08	11.1413145	BRSK2	Body	0	0
cg04551846	0.09	7.77e-08	6.69677797	ADGRB3	Body	1	0
cg13992911	0.07	1.48e-06	5.1003504			0	0
cg26537098	0.05	2.09e-08	17.3506137	TRPV1	5'UTR	0	0
cg21204922	0.08	2.95e-07	5.168303088	SLIT3;SLIT3	Body;Body	0	0
cg09970481	0.1	6.22e-08	19.42379744	CD79A;CD79A	TSS1500;TSS1500	1	0
cg22229551	0.11	1.37e-07	11.65033621	POLA2	Body	0	0
cg21181453	0.13	2.62e-07	9.130700954	DPM2	TSS200	0	0
cg20002756	0.14	1.28e-08	12.54558299			0	0
cg12434908	0.15	4.82e-07	1.16930805	NBPF1	5'UTR	0	0
cg13587068	0.11	8.55e-07	2.97485216	CNNM3;CNNM3	Body;Body	0	0
cg01921773	0.11	5.03e-08	16.75661691	KARS;KARS	3'UTR;3'UTR	0	0
cg10259111	0.1	7.09e-07	14.52429547	GNG2	Body	0	0
cg17988640	0.07	4.53e-07	17.7358474	CHRNB1	Body	0	0
cg04890780	0.14	2.21e-07	2.234294449	DGKD	Body	0	0
cg06881666	0.13	1.49e-08	2.83309532			0	0
cg07399628	0.16	4.54e-06	7.37393645	ELMO1;ELMO1;ELMO1	TSS1500;5'UTR;5'UTR	1	0
cg10904740	0.06	1.81e-07	5.36692236			1	0
cg24524837	0.09	9.09e-08	4.103243062	SLC39A8;SLC39A8;SLC39A8;SLC39A8	Body;Body;Body;Body	0	0
cg21144735	0.14	2.3e-07	14.77533057	LOC283575	Body	0	0
cg24023388	0.05	2.09e-07	5.40733858	TTC33	Body	1	0
cg07980830	0.08	1.65e-07	8.145063362	GRINA;GRINA	TSS1500;TSS1500	0	0
cg04430748	0.07	2.25e-08	16.67550573			1	0
cg10807101	0.1	1.02e-09	1.110282274	GSTM3;GSTM3	Body;Body	0	0
cg03906115	0.13	3.04e-07	2.33359529	LTBP1;LTBP1;LTBP1;LTBP1;LTBP1	TSS200;TSS200;Body;TSS200;TSS200	1	0
cg12602339	0.07	1.77e-07	20.121927	DEFB126	TSS1500	0	0
cg14844989	0.11	2.65e-07	11.31128820			0	0
cg18701685	0.06	9.12e-07	14.23624363	SLC7A8;SLC7A8	Body;TSS1500	1	0
cg11107120	0.2	4.02e-07	12.122350289	PSMD9;PSMD9;PSMD9	Body;Body;Body	0	0
cg02004499	0.13	2.46e-06	7.4244250	SDK1;SDK1	Body;Body	0	0
cg20891771	0.06	9.71e-07	15.99143542			0	1
cg07676709	0.06	3.34e-08	17.46673442	LOC404266;LOC404266;LOC404266;LOC404266;HOXB6;LOC404266	Body;Body;Body;Body;3'UTR;Body	0	0
cg04028695	0.08	1.33e-06	10.80008319			0	0
cg00907675	0.14	4.79e-07	2.234294525	DGKD	Body	0	0
cg13032272	0.12	6.27e-07	17.63096456	LOC100507002	TSS1500	0	1
cg13209388	0.05	3.17e-07	1.6355060	ACOT7;ACOT7;ACOT7;ACOT7	Body;Body;Body;Body	0	0
cg00481035	0.08	2.07e-08	2.9754874	YWHAQ	Body	0	0
cg03272310	0.14	1.01e-06	17.39704454			0	0
cg14143723	0.33	1.53e-07	3.27638612			1	0
cg09602644	0.06	4.41e-08	8.101502375			0	0
cg16232471	0.06	1.25e-08	2.88971477			0	0
cg06287731	0.06	5.46e-07	14.75988251	BATF	TSS1500	1	0
cg02805499	0.14	6.78e-07	5.116114305			0	0
cg04548204	0.11	3.69e-07	12.9162872	KLRG1	3'UTR	0	0
cg15083435	0.08	2.7e-06	8.37189525	MIR1268A	Body	0	0
cg16172923	0.15	1.35e-07	7.1883390	MAD1L1;MAD1L1;MAD1L1	Body;Body;Body	0	0
cg27572855	0.07	1.03e-06	1.25598939	RHD;RHD	TSS200;TSS200	0	0
cg13930727	0.06	4.13e-08	5.179500274	RNF130;RNF130	TSS1500;TSS1500	0	0
cg16662846	0.08	7.43e-07	1.238648845	LOC339535	Body	0	0
cg25834022	0.09	1.99e-07	16.13065195	SHISA9	Body	0	0
cg03233896	0.08	1.03e-06	3.123379908	MYLK;MYLK;MYLK;MYLK	Body;Body;Body;Body	0	0
cg24630826	0.16	1.25e-06	16.8755076			0	0
cg04906354	0.05	1.75e-08	11.46349543			0	0
cg02976103	0.06	2.15e-07	20.48196602			0	0
cg03720771	0.08	1.26e-07	11.122080867			1	0
cg21284256	0.1	4.09e-07	3.192199577	FGF12	Body	0	0
cg25920842	0.08	1.95e-07	7.81128918			0	0
cg10998587	0.12	2.38e-07	8.116514825	TRPS1;TRPS1;TRPS1	Body;Body;Body	1	0
cg11441280	0.09	1.9e-08	5.150111536	DCTN4;DCTN4;DCTN4	Body;Body;Body	0	0
cg06649567	0.07	1.34e-07	8.101323246	RNF19A;RNF19A	TSS1500;5'UTR	1	0
cg01549940	0.05	1.27e-08	6.143382498	AIG1	Body	0	1
cg11799593	0.16	1.07e-06	12.68845869			1	0
cg14309002	0.06	9.72e-07	7.91405728			0	0
cg08938155	0.09	5.16e-07	5.77043612	TBCA	Body	0	0
cg09993446	0.09	1.66e-06	10.125854029	CHST15;CHST15	TSS1500;TSS1500	0	1
cg04048392	0.14	1.98e-07	9.129443848	LMX1B	Body	0	0
cg13689801	0.07	2.84e-07	15.65866662	HACD3	Body	0	0
cg14639006	0.09	1.7e-07	6.135760597	AHI1;AHI1;AHI1;AHI1	Body;Body;Body;Body	0	0
cg13126984	0.13	8.65e-07	10.33398884			0	0
cg14609405	0.09	4.68e-07	2.145283018	LINC01412	Body	1	0
cg24425727	0.11	8.37e-09	6.36645648	CDKN1A;CDKN1A	TSS1500;TSS1500	0	0
cg00986818	0.08	8.94e-09	13.37862322			0	0
cg08975641	0.06	3.19e-07	2.189959552	COL5A2	Body	0	0
cg06549275	0.11	5.37e-07	2.9471231	ASAP2;ASAP2	Body;Body	1	0
cg23056271	0.32	8.16e-08	5.10789196			0	0
cg17851604	0.15	8.52e-08	2.202753217	CDK15	Body	0	0
cg13954206	0.09	6.51e-07	12.110059808			0	0
cg17178900	0.29	3.06e-07	1.205818956	PM20D1	Body	0	0
cg14660998	0.1	3.92e-07	10.127227778			0	0
cg26334209	0.05	5.99e-07	10.13726634	FRMD4A	Body	0	0
cg12407526	0.07	1.75e-06	5.60059120	ELOVL7;ELOVL7	Body;Body	0	0
cg01993732	0.1	8.92e-08	6.144409237			1	0
cg06548673	0.14	4.19e-07	15.45473947	SHF;SHF;SHF;SHF;SHF	TSS1500;Body;Body;Body;Body	0	0
cg22679740	0.09	2.32e-08	3.64257335			0	0
cg18761288	0.07	8.94e-08	4.182717922			0	0
cg25948831	0.05	1.39e-07	17.78038002	CCDC40	Body	1	0
cg12599982	0.05	2.95e-07	1.44399894	ARTN;ARTN;ARTN;ARTN	5'UTR;5'UTR;5'UTR;TSS1500	1	0
cg23566513	0.07	6.39e-08	1.62698613			1	0
cg09593860	0.11	3.55e-07	11.113929287	ZBTB16	TSS1500	0	0
cg06565253	0.07	1.59e-07	17.38518714	GJD3;GJD3	1stExon;3'UTR	0	0
cg08279634	0.1	2.6e-07	17.42213338			0	0
cg21582112	0.08	5.93e-08	12.54421335	HOXC4;HOXC5;HOXC6;HOXC6	5'UTR;Body;TSS1500;5'UTR	0	0
cg14135027	0.07	6.94e-08	12.54541189			0	0
cg16387372	0.13	2.78e-07	3.71775503	EIF4E3;EIF4E3;EIF4E3;EIF4E3;EIF4E3	TSS1500;5'UTR;5'UTR;5'UTR;5'UTR	1	0
cg03152428	0.09	3.1e-07	21.46850691	COL18A1	Body	0	0
cg18416503	0.14	2.38e-07	14.93475974	ITPK1;ITPK1;ITPK1	Body;Body;Body	1	0
cg20710667	0.12	2.38e-06	8.6736922	DEFB1	TSS1500	0	0
cg10653357	0.17	6.09e-07	3.181334962	SOX2-OT;SOX2-OT;SOX2-OT;SOX2-OT;SOX2-OT;SOX2-OT	Body;Body;Body;Body;Body;Body	0	0
cg23733845	0.09	2.02e-07	7.101936527	SH2B2	Body	0	0
cg04367545	0.1	9.97e-07	10.70984665	LOC101928994;HKDC1	Body;Body	0	0
cg14164839	0.14	7.43e-08	1.26823481			0	0
cg01268906	0.09	2.64e-07	22.50274020	ZBED4	5'UTR	0	0
cg24752692	0.06	6.02e-08	13.114906467			0	0
cg07722372	0.11	1.34e-06	15.91835052	SV2B;SV2B	Body;Body	0	0
cg17172946	0.05	5.69e-07	10.112440727	RBM20	Body	0	0
cg21427119	0.08	1.57e-07	20.30132790	HM13;HM13;HM13	Body;Body;Body	0	0
cg00015801	0.06	2.51e-07	4.170175974	SH3RF1	Body	1	0
cg03284132	0.07	9.07e-07	20.49465722	BCAS4;BCAS4;BCAS4	Body;Body;Body	1	0
cg21534299	0.12	1.38e-06	1.44821474	ERI3	TSS1500	1	0
cg03468827	0.1	7.77e-07	19.2983595	TLE6;TLE6	5'UTR;Body	0	0
cg16973808	0.09	6.24e-07	18.29238851	B4GALT6	Body	1	0
cg16305516	0.05	2.74e-08	6.345932	DUSP22	Body	0	0
cg12201227	0.08	6.02e-07	1.229715272			1	0
cg17535405	0.13	3.06e-07	7.112038945			0	0
cg12031879	0.09	2.4e-07	7.36556450	AOAH;AOAH;AOAH	Body;Body;Body	0	0
cg21894595	0.06	4.33e-06	20.56649757			1	0
cg01819759	0.14	3.13e-07	13.79234251	RNF219	TSS1500	0	1
cg20544852	0.11	7.37e-08	6.28874479	TRIM27	Body	1	0
cg03345232	0.08	1.29e-06	14.92981121	RIN3	Body	0	1
cg16296300	0.11	1.68e-07	3.33957462			0	0
cg01531605	0.12	2.36e-08	21.42620068	BACE2;BACE2;BACE2	Body;Body;Body	0	0
cg19618634	0.32	2.98e-08	17.69085963			0	0
cg05115276	0.1	9.45e-07	3.150986725	MED12L;P2RY14	Body;5'UTR	0	0
cg10109470	0.08	2.33e-07	11.76430445	GUCY2E	Body	0	0
cg18163683	0.05	9.18e-08	2.38324984			0	0
cg01876632	0.06	1.54e-06	6.35383604	PPARD;PPARD;PPARD;PPARD;PPARD	Body;Body;Body;Body;Body	0	0
cg05568941	0.09	4.59e-08	17.38517913	GJD3;GJD3	1stExon;3'UTR	0	0
cg15942624	0.07	1.23e-06	4.152245750			0	0
cg00478401	0.13	2.25e-06	8.6518132	MCPH1-AS1	Body	0	0
cg14127188	0.05	1.05e-07	9.137772569	FCN2;FCN2	TSS200;TSS200	0	0
cg04202435	0.07	1.02e-06	17.9838988	GAS7;GAS7;GAS7;GAS7	Body;Body;Body;Body	0	0
cg07161061	0.17	3.23e-07	12.133057193			1	0
cg16658412	0.14	3.16e-07	7.1883420	MAD1L1;MAD1L1;MAD1L1	Body;Body;Body	0	0
cg26402169	0.1	4.21e-07	7.1883139	MAD1L1;MAD1L1;MAD1L1	Body;Body;Body	0	0
cg03684356	0.12	1.7e-06	20.56253763	PMEPA1;PMEPA1;PMEPA1;PMEPA1;PMEPA1	5'UTR;5'UTR;Body;Body;Body	0	0
cg13900770	0.07	4.44e-06	1.74663636	LRRIQ3;TNNI3K;FPGT	5'UTR;TSS1500;TSS1500	0	1
cg03454312	0.05	2.33e-06	17.71551843	SDK2	Body	0	0
cg00685116	0.06	1.61e-07	12.65073632	RASSF3;RASSF3	Body;Body	1	0
cg08383029	0.08	1.58e-06	5.137058028	KLHL3;KLHL3	TSS1500;Body	0	0
cg01567387	0.05	1.42e-07	6.147180169	STXBP5-AS1	Body	0	0
cg05654550	0.06	5.31e-07	1.246241791	SMYD3;SMYD3	Body;Body	0	0
cg12228129	0.06	2e-06	11.80237992			0	0
cg00000776	0.08	2.28e-07	4.156388205			0	0
cg20823481	0.05	5.03e-06	4.185736247	ACSL1	5'UTR	1	0
cg17540192	0.06	1.08e-07	7.97875259	TECPR1	Body	1	0
cg05594122	0.11	3.48e-07	1.238648531	LINC01139	Body	0	0
cg08178582	0.06	2.82e-06	8.110191704			0	0
cg04950452	0.05	2.76e-06	5.167364949	TENM2	Body	0	0
cg05442477	0.11	7.77e-07	21.34444584	OLIG1;OLIG1	1stExon;3'UTR	0	1
cg27535305	0.05	1.2e-06	1.53392650	SCP2;SCP2	TSS1500;TSS1500	0	0
cg27597853	0.1	1.65e-06	2.150419026			0	0
cg11724341	0.05	5.12e-08	14.105729909	BRF1;BRF1;BRF1;BRF1;BRF1	Body;Body;Body;Body;Body	0	0
cg20630344	0.05	3.34e-07	16.80604078	LINC01227;LINC01227	Body;TSS1500	0	0
cg14403146	0.22	1.76e-06	10.70974027			1	0
cg24188163	0.05	1.45e-07	8.39782018	IDO1	Body	1	0
cg16411857	0.11	2.05e-06	16.57023191	NLRC5	TSS1500	0	1
cg02142461	0.07	1.99e-07	4.4293079	ZNF509;LYAR;LYAR	5'UTR;TSS1500;TSS1500	1	0
cg05820241	0.08	1.21e-07	1.232442534			0	0
cg23788418	0.11	9.67e-07	12.65904983			0	0
cg14338171	0.1	6.8e-07	15.78284147			0	0
cg12863693	0.09	1.14e-06	15.85201151	NMB;NMB	Body;Body	0	0
cg21105476	0.21	5.09e-07	1.248738226	OR2T34	TSS200	0	0
cg19071098	0.05	6.96e-08	1.1367306	LOC102724312;LOC102724312;LOC102724312	Body;Body;Body	0	0
cg25814293	0.13	3.78e-07	7.1883251	MAD1L1;MAD1L1;MAD1L1	Body;Body;Body	0	0
cg08780600	0.07	8.45e-07	22.45061442			1	0
cg26559235	0.09	3.03e-08	19.15203331			0	0
cg00049729	0.06	3.86e-08	5.55776345			0	1
cg16636741	0.07	4.6e-06	21.31461893			0	0
cg16510040	0.09	1.49e-06	1.40042432	PABPC4;PABPC4;PABPC4;PABPC4;PABPC4;PABPC4	5'UTR;5'UTR;1stExon;1stExon;1stExon;5'UTR	0	1
cg06912229	0.07	7.25e-06	7.27253382			0	0
cg18277467	0.05	2.3e-06	4.2180030	POLN	Body	0	0
cg24400630	0.05	8.67e-07	1.89728035	GBP5;GBP5	Body;Body	0	0
cg09639964	0.05	8.06e-07	17.909300	ABR;ABR;ABR	3'UTR;3'UTR;3'UTR	0	0
cg26315918	0.09	1.78e-07	3.111793950	TMPRSS7;TMPRSS7	Body;Body	0	0
cg23751749	0.12	6.27e-07	5.149995818	SYNPO;SYNPO	TSS1500;5'UTR	0	0
cg22208713	0.17	4.61e-07	7.44194466	GCK;GCK;GCK	Body;Body;Body	0	0
cg22718061	0.09	1.24e-06	8.84860061			0	0
cg04232681	0.05	1.54e-06	9.11618265			0	0
cg07301298	0.17	6.4e-07	9.97565227	C9orf3;C9orf3;C9orf3	Body;Body;Body	0	0
cg24997886	0.11	1.11e-07	1.871033	SAMD11	Body	0	0
cg24042136	0.09	1.35e-07	4.102109243	PPP3CA;PPP3CA;PPP3CA	Body;Body;Body	0	0
cg12510530	0.1	1.06e-07	8.106416048	ZFPM2	Body	0	0
cg12696295	0.12	1.06e-06	20.8737895	PLCB1;PLCB1	Body;Body	0	0
cg11568728	0.2	1.44e-06	17.16901019			0	0
cg22888160	0.32	8.02e-08	1.152177273			0	0
cg26020982	0.11	1.19e-08	1.152196106	HRNR	5'UTR	0	0
cg14302083	0.08	3.57e-07	6.43608326	MAD2L1BP;MAD2L1BP	3'UTR;3'UTR	0	0
cg08712054	0.08	6.42e-07	12.54446576	HOXC4;HOXC4	5'UTR;TSS1500	0	0
cg01807648	0.07	1.63e-06	8.30299203	RBPMS;RBPMS;RBPMS;RBPMS	Body;Body;Body;Body	0	0
cg21483494	0.08	9.12e-08	9.37427036	GRHPR	Body	0	0
cg06360820	0.16	4.82e-07	2.242988706			0	0
cg02909738	0.06	1.01e-07	17.7458865	TNFSF12;TNFSF12;TNFSF12-TNFSF13	Body;Body;Body	1	0
cg16663424	0.11	8.53e-07	1.54562396	TCEANC2;TCEANC2	3'UTR;Body	0	1
cg19200279	0.08	3.16e-06	5.72687642			0	0
cg07475527	0.06	1.44e-06	1.24864545			0	0
cg06621262	0.05	4.43e-07	6.18277070			0	0
cg24323726	0.06	1.01e-06	3.111314186	ZBED2;CD96;CD96	TSS200;Body;Body	0	0
cg19473989	0.06	4.24e-06	4.7912384	AFAP1;AFAP1	5'UTR;5'UTR	0	0
cg02144152	0.11	9.92e-07	6.14759269			1	0
cg16370398	0.07	9.43e-07	12.54448913	HOXC4;HOXC4	Body;Body	0	0
cg23169512	0.06	1.36e-06	15.60290666			0	0
cg06574159	0.06	8.86e-07	11.2420968	TSSC4;TSSC4;TSSC4;TSSC4;TSSC4	TSS1500;TSS1500;TSS1500;TSS1500;TSS1500	0	1
cg14499189	0.1	1.56e-06	5.59492401	PDE4D	5'UTR	1	0
cg18812599	0.07	3.04e-07	14.78488668			0	0
cg20061837	0.09	4.41e-07	5.28734838			0	0
cg23787867	0.05	1.28e-06	5.150053706	MYOZ3;MYOZ3	Body;Body	0	0
cg05841700	0.21	6.78e-07	1.205819383	PM20D1	TSS200	0	1
cg03497652	0.06	2.02e-07	16.4751569	ANKS3	Body	0	0
cg18401778	0.13	2.83e-07	3.132842658	TMEM108;TMEM108	5'UTR;5'UTR	0	0
cg11952714	0.07	2.69e-07	1.99126623	SNX7;SNX7	TSS1500;TSS1500	0	0
cg18772155	0.11	1.87e-10	16.33458785			1	0
cg05718272	0.09	1.01e-06	17.2593491	CLUH	3'UTR	0	0
cg09365459	0.11	3.66e-08	2.206629314	NRP2;NRP2;NRP2;NRP2;NRP2	Body;Body;Body;Body;Body	0	0
cg00728566	0.06	4.08e-06	8.70556437	SULF1;SULF1;SULF1;SULF1	Body;Body;Body;Body	0	0
cg18844029	0.09	4.12e-07	6.28885017	TRIM27	Body	1	0
cg10149529	0.07	4.37e-07	19.48547314	CABP5	TSS200	0	0
cg15446012	0.08	3.08e-06	5.141554632			0	0
cg15491247	0.07	2.62e-06	1.3230424	PRDM16;PRDM16	Body;Body	0	0
cg12720000	0.09	1.64e-06	1.81679111			1	0
cg15846506	0.09	4.43e-06	10.110612108			0	0
cg26165421	0.05	2.08e-07	17.38805157	SMARCE1	TSS1500	0	1
cg23245289	0.06	2.47e-06	8.37698900	GPR124	Body	1	0
cg10553696	0.06	8.84e-06	18.52454448			0	0
cg19368911	0.13	5.92e-07	1.245541456	KIF26B	Body	0	0
cg04476865	0.06	8.38e-06	13.36223476	MIR548F5;NBEA	Body;Body	0	0
cg25471710	0.12	1.05e-06	4.68459436	STAP1	Body	0	0
cg13070676	0.13	8.44e-07	13.50243946	EBPL;EBPL;EBPL;EBPL	Body;Body;Body;Body	0	0
cg23816594	0.11	3.79e-07	6.43047193	PTK7;PTK7;PTK7;PTK7	Body;Body;Body;Body	0	0
cg09862236	0.06	2.53e-06	19.42398424	ARHGEF1;ARHGEF1;ARHGEF1	Body;Body;Body	0	0
cg27059136	0.07	1.05e-06	20.48185551	PTGIS	TSS1500	0	0
cg13537595	0.12	6.52e-06	7.97495113	ASNS;ASNS;ASNS;ASNS;ASNS;ASNS	Body;Body;Body;Body;5'UTR;5'UTR	0	0
cg26229990	0.08	1.46e-06	14.24801301	ADCY4	Body	0	1
cg14714629	0.06	9.19e-07	7.99495452	TRIM4;TRIM4	Body;Body	1	0
cg23972785	0.07	2.09e-06	8.11611189	GATA4	Body	0	0
cg01291088	0.05	5.32e-07	16.67687648	RLTPR	Body	0	0
cg10385208	0.06	3.76e-07	17.36982030	CCDC49	TSS1500	0	1
cg05114748	0.09	1.17e-06	2.242628842			0	0
cg00723069	0.05	2.4e-06	14.22938770			0	0
cg09959529	0.06	2.83e-07	2.167038265	LOC101929680	Body	0	0
cg05962003	0.05	2.31e-06	19.14397583			0	0
cg14123633	0.08	8.07e-08	15.63196710			0	0
cg04142929	0.09	9.55e-08	12.54558297			0	0
cg13496862	0.08	3.75e-06	15.99069041			1	0
cg14148107	0.06	4.65e-07	1.160642944			1	0
cg09163646	0.18	4.77e-06	9.6566510	GLDC	Body	1	0
cg06840062	0.09	1.24e-08	2.25873395	DTNB;DTNB;DTNB;DTNB;DTNB;DTNB;DTNB;DTNB	TSS1500;Body;Body;Body;Body;Body;Body;Body	1	0
cg04284910	0.08	1.44e-08	5.67294964			0	1
cg07206531	0.06	1.69e-06	13.111199494	RAB20	Body	0	0
cg00835999	0.09	1.14e-07	6.15535246	DTNBP1;DTNBP1;DTNBP1;DTNBP1;DTNBP1;DTNBP1	Body;Body;Body;Body;Body;Body	1	0
cg17431990	0.06	2.75e-07	17.46673615	HOXB6;HOXB-AS3;HOXB-AS3;HOXB-AS3;HOXB-AS3;HOXB-AS3;HOXB-AS3;HOXB-AS3;HOXB-AS3	3'UTR;Body;Body;Body;Body;Body;Body;Body;Body	0	0
cg07524456	0.05	3.38e-06	11.45868501	CRY2;CRY2	TSS1500;TSS200	0	1
cg07234876	0.17	1.92e-06	8.600039			0	0
cg10507346	0.08	2.11e-06	17.73906088			0	0
cg07158505	0.31	5.16e-06	18.51612914			0	0
cg08206881	0.13	2.35e-06	2.12317357			0	0
cg21758314	0.13	1e-05	14.103439105	CDC42BPB	Body	0	0
cg17800960	0.07	2.19e-06	5.149501884	PDGFRB	Body	1	0
cg05038586	0.08	1.48e-06	9.108072064	SLC44A1;SLC44A1	Body;Body	0	0
cg13928794	0.09	4.73e-06	3.122832565	PDIA5;PDIA5	Body;Body	1	0
cg13100238	0.05	7.29e-07	19.18452718	PGPEP1;PGPEP1;PGPEP1	Body;Body;Body	1	0
cg22273474	0.08	1.79e-06	1.1294265	MXRA8;MXRA8;MXRA8;MXRA8;MXRA8	Body;5'UTR;TSS1500;TSS200;TSS200	0	0
cg07264586	0.12	4.04e-07	8.94871988			0	0
cg01142837	0.06	9.54e-06	12.108569519	WSCD2;WSCD2	5'UTR;5'UTR	0	0
cg26446133	0.14	9.29e-07	18.72167187	CNDP2;CNDP2;CNDP2	5'UTR;1stExon;5'UTR	0	1
cg17694130	0.12	1.06e-07	4.14858290			1	0
cg20050877	0.05	2.89e-06	8.17487895	PDGFRL	Body	1	0
cg15105791	0.06	6.76e-06	13.113992283	GRTP1	Body	0	0
cg20336915	0.05	1.05e-07	12.54524490	LOC400043	Body	0	0
cg07823315	0.06	5.78e-06	12.102284884	DRAM1	Body	1	0
cg15240652	0.07	9.39e-06	12.108998273			0	0
cg20966270	0.1	2.37e-08	1.110752047			1	0
cg15738089	0.05	4.73e-07	13.44542704			0	0
cg04298470	0.05	4.22e-06	17.76930417			1	0
cg24220031	0.08	1.28e-05	2.73402428			0	0
cg05302531	0.06	6.94e-07	7.101936362	SH2B2	Body	0	0
cg08433999	0.07	2.19e-06	17.73906034			0	0
cg14714922	0.05	3.66e-07	2.235524731			0	0
cg02879453	0.05	1.09e-05	16.50321818	ADCY7	TSS200	0	0
cg15275313	0.05	1.81e-06	11.3238777	C11orf36	TSS1500	0	0
cg21794496	0.16	6.08e-06	10.105899154	CFAP43	Body	0	0
cg23841186	0.07	9.17e-07	12.53492662	IGFBP6	Body	0	0
cg14320625	0.09	2.19e-05	19.54384186	PRKCG	TSS1500	0	0
cg09327208	0.14	5.23e-06	9.28820858	LINGO2	5'UTR	0	0
cg21336878	0.05	1.58e-06	4.4286680	LYAR;LYAR	5'UTR;5'UTR	0	0
cg03468882	0.09	6.22e-07	1.246280475	SMYD3;SMYD3	Body;Body	0	0
cg00562089	0.06	5.85e-07	21.34777747	IFNGR2	Body	0	0
cg18109527	0.06	1.11e-07	16.11703504			1	0
cg13369488	0.07	1.37e-06	12.53492633	IGFBP6	Body	0	0
cg14516183	0.08	3.91e-07	3.122928186	SEC22A	Body	1	0
cg12063018	0.06	1.92e-06	14.93009431	RIN3	Body	0	0
cg00613258	0.1	1.05e-05	9.4315901			0	0
cg05156120	0.09	1.85e-05	17.41723125	MEOX1;MEOX1;MEOX1	Body;Body;Body	0	0
cg15649760	0.08	3.03e-07	21.10895780			0	0
cg19576697	0.06	1.33e-06	5.176837920	F12	TSS1500	1	0
cg14707716	0.07	1.44e-06	5.76440171	ZBED3-AS1	Body	0	0
cg22978915	0.08	2.7e-06	21.46850449	COL18A1	Body	0	0
cg02845735	0.09	4.54e-07	3.71298545	FOXP1;FOXP1;FOXP1;FOXP1;FOXP1;FOXP1	5'UTR;5'UTR;5'UTR;5'UTR;5'UTR;5'UTR	1	0
cg26517584	0.06	6.05e-06	19.1157683	SBNO2	5'UTR	0	0
cg07400456	0.09	4.98e-06	4.12725837			0	0
cg02878544	0.06	1.14e-07	16.2559709			1	0
cg27291468	0.23	1.78e-06	2.9878816			1	0
cg19339207	0.07	9.8e-07	4.65874095			0	0
cg20241156	0.06	5.16e-06	9.72338498	PTAR1	Body	0	0
cg08381504	0.12	1.88e-06	3.46792357			0	0
cg02270313	0.07	4.04e-06	6.89371980	RNGTT;RNGTT;RNGTT	Body;Body;Body	0	0
cg14004847	0.05	5.16e-07	7.1930337	MAD1L1;MAD1L1;MAD1L1	Body;Body;Body	0	0
cg10604476	0.11	6.4e-06	19.10403908	ICAM5	Body	0	0
cg05254221	0.07	3.38e-06	10.61050062	FAM13C;FAM13C;FAM13C;FAM13C	Body;Body;Body;Body	0	0
cg03505273	0.07	2.37e-06	11.23826623			0	0
cg08538491	0.06	8.13e-07	5.71698874			0	0
cg19642408	0.06	1.22e-05	2.9894335			0	0
cg05235171	0.06	7.78e-06	11.117958104	TMPRSS4;TMPRSS4	Body;Body	0	0
cg24804643	0.07	1.12e-08	1.197455252			0	0
cg09377512	0.08	5.86e-06	17.11786949	DNAH9;DNAH9	5'UTR;Body	0	0
cg21976229	0.08	5.39e-07	6.5133365	LOC100129461;LYRM4;LYRM4;LYRM4;LYRM4	Body;3'UTR;Body;Body;Body	1	0
cg13191951	0.06	1.36e-06	15.71685353	THSD4	Body	0	0
cg14567917	0.09	2.27e-06	10.77542314	C10orf11	TSS1500	0	0
cg00225902	0.09	1.52e-06	3.66444122	LRIG1	Body	0	0
cg02022375	0.16	9.85e-07	17.39197721	KRTAP1-1	TSS200	0	0
cg22128527	0.09	2.8e-06	1.39510999			0	0
cg03535610	0.08	6.05e-06	21.39832552	ERG;ERG;ERG;ERG;ERG;ERG;ERG;ERG	Body;Body;Body;Body;Body;Body;5'UTR;5'UTR	0	0
cg15022173	0.07	1.03e-06	10.102101046			0	0
cg01561259	0.06	5.57e-07	17.78560781	RPTOR;RPTOR	Body;Body	1	0
cg07612655	0.07	2.91e-06	20.48185517	PTGIS	TSS1500	0	0
cg17494199	0.06	4.18e-06	13.106834942			0	0
cg18715878	0.1	3.67e-06	2.242629038			0	0
cg23985447	0.07	4.64e-06	5.118691066	TNFAIP8;TNFAIP8	Body;TSS1500	0	1
cg06722639	0.12	5.7e-06	14.23624377	SLC7A8;SLC7A8	Body;TSS1500	1	0
cg12469366	0.06	1.11e-06	5.134759532			1	0
cg09651654	0.16	1.68e-05	12.7781431			0	0
cg25369632	0.16	2.14e-06	3.123351367	MYLK;MYLK;MYLK;MYLK	Body;Body;Body;Body	1	0
cg18848366	0.13	3.31e-06	2.111906584	BCL2L11;BCL2L11;BCL2L11;BCL2L11;BCL2L11;BCL2L11;BCL2L11;BCL2L11;BCL2L11;BCL2L11;BCL2L11;BCL2L11;BCL2L11;BCL2L11;BCL2L11;BCL2L11	Body;Body;Body;Body;Body;Body;Body;Body;Body;Body;Body;Body;Body;Body;3'UTR;3'UTR	0	0
cg08179817	0.08	2.32e-07	4.4335184			0	0
cg26229043	0.07	7.58e-06	10.24407477	KIAA1217	5'UTR	0	0
cg20446824	0.06	4.81e-06	12.125076771			1	0
cg02211976	0.05	4.91e-06	2.11008186			0	0
cg27663071	0.06	1.94e-05	12.79309206	SYT1;SYT1	5'UTR;5'UTR	0	0
cg03320508	0.06	2.53e-05	3.127043900	LOC101927123	Body	1	0
cg02771260	0.08	4.34e-06	11.59836817	MS4A3;MS4A3;MS4A3	Body;Body;Body	0	0
cg11318251	0.09	5.98e-07	8.104152588	BAALC;C8orf56;BAALC	TSS1500;Body;TSS1500	0	0
cg07627692	0.13	7.96e-06	3.173657179	NLGN1	Body	0	0
cg07533224	0.28	1.9e-06	1.205819345	PM20D1	TSS200	0	1
cg19210176	0.08	1.04e-05	8.6735628	DEFB1	TSS200	1	0
cg19636519	0.13	3.88e-06	7.99541626			0	0
cg25965299	0.1	7.74e-07	6.13611333	SIRT5;SIRT5;SIRT5	Body;Body;Body	1	0
cg03713658	0.1	1.27e-05	6.1535638			0	0
cg02814404	0.08	8.51e-07	3.150400177	ERICH6;ERICH6	Body;Body	0	0
cg21585289	0.06	8.57e-06	5.36073937			0	0
cg01655226	0.08	6.39e-06	17.16955974	MPRIP;MPRIP	Body;Body	1	0
cg08805287	0.14	1.28e-06	2.3802050	DCDC2C	Body	0	0
cg15197125	0.06	1.21e-05	8.128859546			1	0
cg00375132	0.06	4.42e-07	10.22768370			0	0
cg18522231	0.17	1.75e-05	3.196705629			0	0
cg16356856	0.05	2.23e-05	1.74663583	LRRIQ3;TNNI3K;FPGT	5'UTR;TSS1500;TSS1500	0	1
cg03845654	0.11	7.5e-06	2.153492884	FMNL2	Body	0	0
cg24589936	0.16	2.16e-06	1.155180595	MTX1;MTX1	Body;Body	0	1
cg17815933	0.11	9.93e-06	12.8191646	FOXJ2	5'UTR	1	0
cg14802742	0.09	5.69e-07	2.78768994			0	0
cg23824713	0.06	5.88e-06	18.61157738	SERPINB5	Body	0	0
cg06956447	0.1	1.45e-05	19.15131318	CCDC105	Body	0	0
cg01742187	0.19	1.07e-05	9.6566568	GLDC	Body	1	0
cg18647570	0.08	2.56e-06	17.41594616	DHX8	Body	0	0
cg22360016	0.12	1.63e-05	2.105276153			0	0
cg01880551	0.06	1.96e-06	5.1478347	LPCAT1	Body	1	0
cg19841423	0.06	5.34e-07	20.62366755	ZGPAT;ZGPAT;ZGPAT;LIME1	Body;Body;Body;TSS1500	0	0
cg00323915	0.1	9.34e-06	7.150264987	GIMAP4	5'UTR	0	1
cg06586046	0.07	1.62e-06	17.78038103	CCDC40	Body	1	0
cg00479240	0.07	4.04e-06	10.30347670	KIAA1462	5'UTR	0	0
cg02397064	0.06	5.68e-06	17.75462916	SEPT9;SEPT9;SEPT9;SEPT9;SEPT9;SEPT9	Body;5'UTR;Body;Body;Body;Body	1	0
cg13110775	0.07	7.07e-07	5.32028055	PDZD2	Body	1	0
cg18095675	0.07	1.65e-06	3.197272311	BDH1;BDH1;BDH1	Body;Body;Body	1	0
cg25817165	0.21	3.28e-06	18.72167213	CNDP2;CNDP2	1stExon;Body	0	1
cg26530341	0.06	5.62e-07	8.23083353	TNFRSF10A	TSS1500	0	1
cg24933060	0.08	2.39e-06	7.102155527			1	0
cg25823128	0.07	2.39e-06	10.135373647	SYCE1;SYCE1;SYCE1	Body;5'UTR;Body	0	0
cg00686926	0.07	1.86e-06	3.141514782	GRK7	Body	1	0
cg21943599	0.1	1.61e-06	1.179333589	C1orf125	TSS1500	0	0
cg10937408	0.1	4.6e-07	17.77478569	HRNBP3	TSS200	0	0
cg17415382	0.05	1.34e-05	2.97472472	CNNM4	Body	0	0
cg20733761	0.08	2.9e-06	21.47295215	PCBP3;PCBP3	Body;Body	0	0
cg14893161	0.23	3.94e-06	1.205819251	PM20D1;PM20D1	5'UTR;1stExon	0	1
cg17164498	0.06	6.96e-06	9.33238851	SPINK4	TSS1500	0	0
cg15446861	0.09	2.75e-07	2.3653356	COLEC11;COLEC11;COLEC11;COLEC11;COLEC11;COLEC11;COLEC11;COLEC11;COLEC11;COLEC11;COLEC11	TSS1500;TSS1500;TSS1500;TSS1500;Body;Body;Body;Body;Body;Body;Body	0	0
cg22965677	0.05	4.54e-07	17.71820577	LINC00469	Body	0	0
cg05314350	0.09	1.53e-07	6.28874702	TRIM27	Body	1	0
cg12150299	0.07	4.56e-07	1.226054314	TMEM63A	Body	1	0
cg10596692	0.15	5.12e-06	6.10633457			1	0
cg25937230	0.06	1.72e-06	15.29560915	NDNL2;FAM189A1;NDNL2	1stExon;Body;3'UTR	0	1
cg23958373	0.15	7.82e-06	8.599963			0	0
cg13421331	0.22	1.9e-05	17.65693404			0	0
cg18186342	0.07	8.26e-07	6.44266263	TCTE1	TSS1500	0	0
cg14906510	0.17	3.72e-05	12.7781169			0	0
cg04092800	0.05	3.93e-06	5.40681444	PTGER4	Body	0	1
cg13750269	0.11	8.6e-06	14.60573268	PCNXL4	5'UTR	1	0
cg08803535	0.09	4.29e-06	12.89855065	POC1B;POC1B;POC1B;POC1B	Body;Body;Body;Body	1	0
cg21022547	0.07	1.39e-05	9.80091194	GNA14;GNA14-AS1	Body;Body	0	0
cg06632310	0.06	3.16e-05	19.8275229	LASS4	5'UTR	0	0
cg01155092	0.06	3.63e-07	17.53810494	TMEM100	TSS1500	0	0
cg14076239	0.06	2.1e-06	13.53712850			0	0
cg17414318	0.12	1.4e-06	1.61512260			0	0
cg01987309	0.09	4.9e-06	2.112199176	MIR4435-2HG;MIR4435-2HG	Body;Body	0	0
cg00685750	0.08	4.9e-07	12.132866348	GALNT9	Body	0	0
cg20923605	0.18	3.98e-07	13.112978683			0	0
cg17569235	0.1	6.1e-06	4.76837173	NAAA;NAAA	Body;Body	0	0
cg18266472	0.06	9.27e-07	15.78111889	LINGO1;LINGO1;LINGO1;LINGO1;LINGO1;LINGO1	TSS200;TSS200;TSS200;5'UTR;5'UTR;5'UTR	0	0
cg03377939	0.19	2.31e-06	16.31171314			0	0
cg13571479	0.07	2.63e-06	7.2077345	MAD1L1;MAD1L1;MAD1L1	Body;Body;Body	0	0
cg13416381	0.06	5.88e-06	17.46090231			0	0
cg25218220	0.06	1.17e-05	13.46895635			0	1
cg15832029	0.15	1.08e-06	11.61690816			1	0
cg19776793	0.06	2.85e-05	17.79225974	SLC38A10;SLC38A10	Body;Body	0	0
cg15138245	0.21	6.43e-06	9.103132382			0	0
cg25709906	0.09	1.97e-06	9.21832669	MTAP	Body	1	0
cg14535531	0.07	9.57e-06	18.52258182	C18orf26	TSS1500	0	0
cg01082884	0.06	1.69e-06	4.159727390	FNIP2	Body	0	1
cg03080008	0.06	1.43e-05	12.65928450	LOC100507065;LOC100507065;LOC100507065	Body;Body;Body	0	0
cg05678332	0.07	2.43e-06	3.141030001			0	1
cg20942162	0.05	3.11e-06	17.32741121			0	0
cg15750163	0.13	7.79e-06	1.156094824	LMNA;LMNA;LMNA;LMNA;LMNA;LMNA;LMNA	TSS1500;TSS1500;Body;Body;Body;Body;Body	0	0
cg08445696	0.07	2.21e-07	2.100997682			0	0
cg04669889	0.07	2.41e-05	1.57045699	PPAP2B	TSS1500	0	0
cg08842287	0.1	1.54e-05	16.3747018	TRAP1	Body	0	0
cg21556470	0.07	2.89e-06	14.56777451			0	0
cg23464284	0.11	1.1e-06	6.166996837	RPS6KA2;RPS6KA2	Body;Body	1	0
cg12012426	0.25	3.51e-06	4.1366463	KIAA1530	Body	0	0
cg17201438	0.1	5.87e-06	17.74438067	UBE2O	Body	0	0
cg16334093	0.21	3.57e-06	1.205819600	PM20D1	TSS1500	0	1
cg03848129	0.11	1.63e-05	10.27541626	LOC387646	TSS1500	0	1
cg23350716	0.26	5.8e-08	1.147956744	PPIAL4B;PPIAL4A	TSS1500;TSS1500	0	0
cg14789911	0.16	1.41e-05	21.47582049	C21orf56;C21orf56	Body;Body	0	0
cg10184387	0.16	1.92e-07	4.78289079			0	0
cg15480998	0.07	2.59e-06	10.79373438	KCNMA1;KCNMA1;KCNMA1;KCNMA1;KCNMA1;KCNMA1	Body;Body;Body;Body;Body;Body	0	0
cg14159672	0.27	4.46e-06	1.205819179	PM20D1	1stExon	0	0
cg03468132	0.13	3.05e-06	17.463585	VPS53;VPS53	Body;Body	1	0
cg20703261	0.07	5.1e-05	6.41375153			0	0
cg08844879	0.06	8.85e-06	1.244486942			0	1
cg08941639	0.06	2.39e-06	16.84175005	HSDL1;HSDL1	5'UTR;5'UTR	0	0
cg12945832	0.05	3.68e-06	5.150845797	SLC36A1;SLC36A1;SLC36A1	Body;Body;Body	0	0
cg26821543	0.07	5.98e-07	1.3466683	MEGF6	Body	0	0
cg11480769	0.1	2.92e-05	1.28527300	DNAJC8	3'UTR	0	0
cg03177666	0.05	1.64e-06	16.54365103			0	0
cg02334092	0.06	3.58e-07	3.186710762	ST6GAL1;ST6GAL1	5'UTR;5'UTR	1	0
cg11964308	0.07	1.59e-07	12.54535018			0	0
cg00159523	0.05	2.04e-05	10.114713187	TCF7L2;TCF7L2;TCF7L2;TCF7L2;TCF7L2;TCF7L2	Body;Body;Body;Body;Body;Body	0	0
cg03809021	0.07	2.99e-06	16.89831123	FANCA	Body	0	1
cg18808777	0.12	3e-06	6.31431503	HCP5	3'UTR	0	1
cg06613763	0.1	1.26e-05	10.125061286			0	0
cg19133868	0.1	1.04e-06	10.13717022	FRMD4A	Body	0	0
cg20214871	0.12	6.71e-07	17.77478637	HRNBP3	TSS200	0	0
cg07711521	0.07	6.21e-06	12.66543752	TMBIM4;TMBIM4;TMBIM4;TMBIM4	Body;Body;Body;Body	1	0
cg11128862	0.11	1.19e-05	1.204064146	SOX13	5'UTR	0	0
cg16081457	0.09	3.54e-06	12.81103680			0	0
cg16994880	0.05	5.66e-07	20.56140952	PCK1	3'UTR	0	0
cg20802868	0.08	2.3e-06	4.166277404			1	0
cg22792461	0.07	8.64e-06	10.97850322			0	0
cg23502386	0.07	3.57e-07	5.86584068	RASA1;RASA1	Body;Body	0	0
cg07157834	0.19	4.49e-06	1.205819609	PM20D1	TSS1500	1	0
cg23109323	0.08	2.61e-05	4.10052335			0	0
cg24503407	0.24	6.1e-06	1.205819492	PM20D1	TSS1500	0	1
cg01104590	0.08	7.66e-06	11.3073136	CARS;CARS;CARS;CARS	Body;Body;5'UTR;Body	1	0
cg20820280	0.07	5.76e-06	11.65309624	LTBP3;LTBP3;LTBP3	Body;Body;Body	0	0
cg17638213	0.09	3.96e-06	13.114164151	TMCO3	Body	0	0
cg01201279	0.16	6e-07	3.156543471	LEKR1	TSS1500	0	1
cg08936456	0.07	3.08e-06	12.7080860	PHB2;PHB2;EMG1	TSS1500;TSS1500;Body	1	0
cg08808788	0.09	1.89e-06	6.168780797			0	0
cg16466398	0.06	1.73e-05	19.40415616	FCGBP	Body	0	0
cg14784004	0.07	2.67e-06	3.10209086	IRAK2	Body	0	0
cg08887478	0.06	2.86e-06	22.22516233			0	0
cg25777896	0.07	4.19e-06	13.100152910	LINC01232;TM9SF2	TSS1500;TSS1500	1	0
cg02119219	0.06	2.12e-05	13.108022648	FAM155A	Body	0	0
cg10415209	0.06	1.82e-06	12.6182806	VWF	Body	0	0
cg04087084	0.09	4.11e-05	15.33615837	RYR3;RYR3	Body;Body	0	0
cg18140268	0.1	1.37e-06	1.147781827			0	0
cg07490273	0.06	8.22e-06	20.11413222			0	0
cg17066056	0.07	1.39e-06	2.188480316			0	0
cg04041831	0.11	6.38e-06	3.141130499	ZBTB38	5'UTR	1	0
cg03146625	0.1	9.21e-06	12.54448729	HOXC4;HOXC4	Body;Body	0	0
cg00784671	0.14	2.79e-06	22.46762841	CELSR1	Body	0	0
cg09497409	0.13	0.000135	19.8275083	LASS4	5'UTR	0	0
cg05693938	0.08	1.76e-05	2.142943870			0	0
cg10122972	0.09	1.65e-05	3.143906852			0	0
cg24352662	0.06	1.27e-05	15.64243565	DAPK2	Body	0	0
cg16421157	0.09	4e-06	6.5036597			0	0
cg17692251	0.07	4.08e-06	9.3963768	GLIS3;GLIS3	Body;Body	0	0
cg01731049	0.07	4.22e-06	13.46728581	LCP1	Body	0	0
cg19906087	0.05	1.42e-06	1.26194426	PAQR7	5'UTR	0	0
cg18638998	0.19	1.13e-05	15.47656820	SEMA6D	5'UTR	0	0
cg08795898	0.06	2e-06	7.149551908	ZNF862	Body	0	0
cg07837187	0.09	2e-05	5.116113889			0	0
cg06096184	0.07	3.45e-06	3.66549732	LRIG1	Body	0	0
cg07417683	0.08	9.16e-07	1.159440267			0	0
cg05012661	0.06	9.39e-06	4.6891264			1	0
cg04058169	0.07	7.67e-06	10.124913438	BUB3;BUB3	TSS1500;TSS1500	0	0
cg19730600	0.08	1.12e-05	5.108088674	FER	5'UTR	0	0
cg02483641	0.06	8.39e-06	20.37264767	ARHGAP40	Body	0	0
cg10875695	0.09	1.24e-05	13.114966314			0	0
cg26188212	0.05	4.39e-06	1.228967124			0	0
cg07405163	0.06	8.93e-05	9.139137956	QSOX2	TSS1500	1	0
cg23841819	0.06	6.04e-06	1.204970383	NFASC;NFASC;NFASC;NFASC	Body;Body;Body;Body	0	0
cg25669249	0.07	7.14e-06	15.29442169	FAM189A1	Body	0	0
cg26910511	0.06	2.36e-06	19.39799037	LRFN1	Body	0	0
cg15364721	0.08	1.23e-05	14.91295591			1	0
cg08071282	0.08	7.83e-06	16.1306340	TPSD1	1stExon	0	0
cg04198471	0.12	1.6e-06	2.38325317			1	0
cg04941387	0.07	2.98e-05	5.149020695			0	0
cg00736299	0.05	1.41e-06	16.4730465	MGRN1;MGRN1;MGRN1;MGRN1	Body;Body;Body;Body	0	1
cg18562198	0.06	5.42e-05	1.84524127			0	0
cg02725516	0.06	0.000114	19.54383467			0	0
cg12315284	0.06	5.82e-06	7.101936318	SH2B2	Body	0	0
cg05809437	0.18	5.31e-07	8.1450031	DLGAP2	5'UTR	0	0
cg00982521	0.12	6.71e-05	6.41374806			0	0
cg07559942	0.06	1.31e-05	17.70106973	SOX9-AS1;SOX9-AS1	Body;Body	0	0
cg00463859	0.06	1.15e-06	1.23750101	TCEA3	Body	0	0
cg19548763	0.05	7.71e-06	18.13638936	C18orf1;C18orf1;C18orf1;C18orf1;C18orf1;C18orf1	Body;Body;Body;Body;Body;Body	0	0
cg06552810	0.09	7.23e-06	11.31128660			0	0
cg05710391	0.05	0.000125	4.82736925			1	0
cg06175603	0.05	1.17e-05	10.121256107			0	0
cg04545003	0.07	3.31e-07	1.110283342	GSTM3;GSTM3	5'UTR;Body	0	0
cg07767033	0.06	2.8e-05	10.76760957	KAT6B;KAT6B;KAT6B	Body;Body;Body	0	0
cg12439472	0.16	9.12e-06	13.43565399	EPSTI1;EPSTI1	Body;Body	0	1
cg03283486	0.09	8.92e-06	13.37422671	SMAD9;SMAD9	3'UTR;3'UTR	0	0
cg10354614	0.07	1.52e-05	16.81773158			0	1
cg05500904	0.07	2.49e-06	2.10266949	RRM2;RRM2	Body;Body	0	0
cg26168383	0.09	1.28e-05	4.40633572			1	0
cg09714194	0.07	2.13e-05	8.179993	RPL23AP53	Body	0	0
cg11538718	0.07	2.66e-06	2.20560455			1	0
cg02555788	0.06	3.46e-06	16.75550118			0	0
cg26277102	0.08	2.67e-05	3.75834282	ZNF717	TSS200	0	1
cg10866131	0.1	1.55e-05	3.100517298	ABI3BP	Body	0	0
cg03294424	0.07	2.19e-07	8.127866047			0	0
cg23987027	0.1	8.69e-06	17.7003199			0	1
cg25866895	0.11	3.17e-06	11.67350326	GSTP1	TSS1500	1	0
cg01243312	0.11	2.74e-06	2.136422981	MIR128-1;R3HDM1	Body;Body	0	0
cg16506849	0.07	2.82e-05	16.85562447			0	0
cg22637518	0.1	2.23e-05	5.40260640			0	0
cg08830157	0.06	3.86e-05	5.1107192	SLC12A7	Body	1	0
cg19471430	0.09	3.69e-06	7.139287515	HIPK2;HIPK2	Body;Body	0	0
cg20664285	0.11	1.44e-06	16.16181129	ABCC1	Body	0	0
cg10576392	0.19	1.76e-05	16.65759562			1	0
cg00589581	0.07	1.38e-05	7.1883760	MAD1L1;MAD1L1;MAD1L1	Body;Body;Body	0	0
cg00301762	0.09	3.83e-05	7.1714056			0	0
cg04201370	0.06	2.81e-05	5.54130481			1	0
cg01230907	0.08	1.65e-06	2.1522652	TPO;TPO;TPO;TPO;TPO;TPO	Body;Body;Body;Body;Body;Body	0	0
cg09167201	0.12	7.62e-06	3.65392340	MAGI1;MAGI1;MAGI1	Body;Body;Body	0	0
cg02695120	0.06	1.23e-05	5.149658664	CAMK2A;CAMK2A	Body;Body	0	0
cg07970752	0.19	1.52e-05	16.817463	MSLN;MSLN	Body;Body	0	0
cg21873971	0.19	2.17e-05	3.122832670	PDIA5;PDIA5	Body;Body	1	0
cg26588194	0.08	9.18e-06	5.149379518	HMGXB3;TIGD6	TSS1500;5'UTR	1	0
cg01727431	0.1	6.15e-06	1.871057	SAMD11	Body	0	0
cg20166027	0.06	2.44e-05	10.51576452	NCOA4;NCOA4;NCOA4;NCOA4;NCOA4;NCOA4	1stExon;5'UTR;5'UTR;5'UTR;Body;Body	0	1
cg09929238	0.05	4.07e-06	17.78560916	RPTOR;RPTOR	Body;Body	0	0
cg05994974	0.12	6.2e-05	7.139761087	PARP12	Body	1	0
cg15387258	0.09	4.12e-06	15.67458791	SMAD3;SMAD3;SMAD3;SMAD3	5'UTR;Body;Body;Body	0	0
cg07068406	0.18	1.14e-05	3.134647778	EPHB1	Body	0	0
cg16896868	0.24	9.99e-06	13.110319562			0	0
cg17004353	0.06	9.48e-06	11.3073441	CARS;CARS;CARS;CARS	Body;Body;5'UTR;Body	1	0
cg05624396	0.06	2.67e-05	6.166759420			0	0
cg25906096	0.05	7.65e-05	3.114103067	ZBTB20;ZBTB20-AS1;ZBTB20;ZBTB20;ZBTB20;ZBTB20;ZBTB20;ZBTB20;ZBTB20	TSS1500;Body;Body;5'UTR;5'UTR;5'UTR;5'UTR;5'UTR;5'UTR	0	1
cg11646117	0.09	9.27e-06	5.2100661			0	0
cg17586533	0.12	7.94e-05	8.74887999	TMEM70;TMEM70;TMEM70	TSS1500;TSS1500;TSS1500	0	1
cg01952989	0.14	1.57e-06	7.1986334	MAD1L1;MAD1L1;MAD1L1	Body;Body;Body	0	0
cg15865243	0.07	7.92e-06	12.34496342			0	0
cg20173011	0.05	2.59e-05	8.101507705			0	0
cg27636669	0.15	6.72e-05	14.38455290			0	0
cg17011411	0.11	7e-06	7.16308656	ISPD;ISPD;ISPD-AS1;ISPD-AS1	Body;Body;Body;Body	0	0
cg14174912	0.09	3.38e-05	10.3824516	KLF6;KLF6;KLF6;KLF6	Body;Body;Body;Body	0	0
cg18499684	0.05	2.42e-06	5.17186040	LOC285696	Body	0	0
cg05443135	0.12	3.15e-05	1.156083552	LMNA;LMNA;LMNA;LMNA;LMNA	TSS1500;TSS1500;TSS1500;TSS1500;5'UTR	0	0
cg20859453	0.05	5.03e-06	9.16290346			1	0
cg06262043	0.05	6.19e-06	1.206904153	MAPKAPK2;MAPKAPK2	Body;Body	0	0
cg22343476	0.11	1.95e-05	1.225845563			0	0
cg12693101	0.1	3.79e-05	9.96352183	PHF2	Body	0	0
cg17565702	0.08	1.23e-06	8.145691288	KIFC2;CYHR1;CYHR1;CYHR1	TSS1500;TSS1500;TSS1500;TSS1500	0	1
cg25428553	0.11	3.15e-05	2.105275706			0	1
cg12102398	0.11	5.56e-06	1.205792512			0	0
cg11399640	0.1	3.55e-05	15.73285234			0	0
cg10049063	0.22	1.52e-05	15.72930199			0	0
cg25137787	0.15	2.17e-05	1.2863815			0	0
cg04115307	0.06	2.2e-05	14.101539612			0	0
cg05775517	0.06	3.2e-05	15.93158989			0	0
cg08614871	0.08	4.87e-05	10.3824555	KLF6;KLF6;KLF6;KLF6	Body;Body;Body;Body	0	0
cg20357875	0.05	1.04e-06	18.42792737	SLC14A2	TSS1500	0	0
cg07028950	0.14	4.12e-06	8.144302512			1	0
cg02373485	0.07	4.11e-05	8.126841780			1	0
cg20442645	0.06	6.85e-06	1.230418324			0	0
cg07949722	0.14	4.73e-06	17.32576670			1	0
cg17475399	0.05	4.05e-05	17.28663819			0	0
cg19826274	0.07	0.000123	16.80617770			0	0
cg27479617	0.05	5.96e-06	6.45696591			0	0
cg05606455	0.06	6.75e-05	7.43288757	HECW1	Body	0	0
cg20704162	0.05	3.63e-05	1.23291868	LACTBL1	1stExon	0	0
cg19630984	0.14	6.32e-06	8.84737366			0	0
cg04941227	0.06	4.07e-05	1.11828017	C1orf167	Body	0	0
cg06989103	0.08	1.71e-05	3.65388481	MAGI1;MAGI1;MAGI1	Body;Body;Body	0	0
cg08784702	0.05	1.22e-05	7.1099012	C7orf50;C7orf50;C7orf50	Body;Body;Body	0	0
cg21918548	0.13	2.38e-05	8.145956024	ZNF251	Body	0	0
cg25216836	0.07	5.67e-05	14.61969968	PRKCH	Body	1	0
cg14015156	0.08	5.39e-06	10.121011103	GRK5	Body	0	0
cg27423445	0.08	5.36e-05	12.12879764	APOLD1	Body	0	1
cg15878616	0.07	2.6e-06	20.52492209	SUMO1P1	Body	0	0
cg12728606	0.08	4.04e-05	4.7903970	AFAP1;AFAP1	5'UTR;5'UTR	0	0
cg00134539	0.07	1.42e-05	21.43824071	UBASH3A;UBASH3A	1stExon;1stExon	0	0
cg01112636	0.05	3.09e-06	21.31475341			0	0
cg19388411	0.08	5.08e-05	16.85432971			0	0
cg22867719	0.06	8e-06	1.19276236	IFFO2	Body	0	1
cg09743437	0.06	2.01e-07	5.43000790			0	0
cg24102222	0.06	8.02e-07	12.129280449	SLC15A4	Body	1	0
cg14665958	0.06	0.000116	3.29287159			1	0
cg09698634	0.05	1.09e-06	21.14982080	POTED	TSS1500	0	0
cg15592492	0.06	1.85e-05	3.15314531	SH3BP5;SH3BP5	Body;5'UTR	1	0
cg17616407	0.1	3.9e-06	3.197111033			0	0
cg21401642	0.07	7.12e-06	4.174421114			0	0
cg20728490	0.07	5.99e-05	10.98064175	DNTT;DNTT;DNTT;DNTT	5'UTR;1stExon;1stExon;5'UTR	0	0
cg09765538	0.08	3.9e-06	8.18797459	PSD3	Body	0	0
cg06949812	0.07	7.52e-06	17.38517993	GJD3;GJD3	1stExon;3'UTR	0	0
cg11586220	0.12	3.91e-05	16.83282735	CDH13;CDH13;CDH13;CDH13	5'UTR;Body;Body;Body	0	0
cg16336651	0.07	4.3e-05	16.1583391	TMEM204;TMEM204;IFT140	5'UTR;TSS1500;Body	0	0
cg07008029	0.14	5.12e-06	3.38778453	SCN10A;SCN10A;SCN10A	Body;Body;Body	0	0
cg03893701	0.1	7.29e-06	3.139395765	NMNAT3	5'UTR	1	0
cg09179723	0.12	7.14e-06	6.30704955	FLOT1	Body	1	0
cg19678392	0.1	2.67e-05	7.94953810	PON1;PON1	1stExon;5'UTR	0	0
cg25430281	0.05	6.92e-06	17.76364558	LOC101928674	Body	0	0
cg22315844	0.09	2.17e-05	6.69342841			1	0
cg12361951	0.08	1.36e-06	20.36005666	SRC;SRC	5'UTR;5'UTR	0	0
cg02612332	0.06	2.67e-05	17.73906040			0	0
cg01695994	0.05	6.43e-06	17.80246403			0	0
cg06224017	0.11	1.78e-05	10.15126559	ACBD7	Body	0	0
cg02775897	0.07	3.89e-05	6.6856820			1	0
cg11766577	0.15	3.93e-05	21.47581405	C21orf56;C21orf56	Body;Body	0	0
cg00366252	0.07	2.63e-05	16.85436841			0	0
cg19538677	0.07	4.85e-05	3.27575726			1	0
cg00840791	0.16	0.000192	19.16453259			1	0
cg12046048	0.06	6.06e-05	12.117364230	FBXW8;FBXW8	Body;Body	0	0
cg01312883	0.13	2.62e-05	11.45479609			0	0
cg22277154	0.08	1.69e-05	13.31020468			0	0
cg25777422	0.09	6.92e-05	9.71320464	PIP5K1B;PIP5K1B;PIP5K1B;PIP5K1B	1stExon;1stExon;5'UTR;5'UTR	0	1
cg16993108	0.11	2.83e-06	7.1986301	MAD1L1;MAD1L1;MAD1L1	Body;Body;Body	0	0
cg19375096	0.09	6.37e-06	8.142366340			0	0
cg11748187	0.12	7.21e-05	10.114713108	TCF7L2;TCF7L2;TCF7L2;TCF7L2;TCF7L2;TCF7L2	Body;Body;Body;Body;Body;Body	0	0
cg09977703	0.06	3.73e-05	19.46854563	PPP5C	Body	1	0
cg11023668	0.06	7.95e-05	2.25095040	ADCY3	Body	0	0
cg23433008	0.08	0.000101	5.179634578	RASGEF1C	5'UTR	0	0
cg01050273	0.06	5.44e-05	14.101120705			0	0
cg09066676	0.18	3.02e-05	16.819526	MIR662	TSS1500	0	0
cg01709189	0.06	2.76e-05	1.3158842	PRDM16;PRDM16	Body;Body	0	0
cg18171855	0.11	5.27e-06	10.2543474			0	0
cg13574411	0.11	1.19e-05	17.13834464			1	0
cg10925265	0.07	2.26e-05	7.127681482	SND1	Body	1	0
cg20240091	0.06	4.18e-05	1.175044916	TNN	5'UTR	0	0
cg26451724	0.06	2.16e-05	22.18326352	MICAL3;MICAL3	Body;Body	0	0
cg22315922	0.05	1.02e-05	6.56622531	DST;DST;DST;DST	Body;Body;Body;Body	1	0
cg19873923	0.13	2.28e-05	14.92301922	TC2N;TC2N;TC2N	5'UTR;5'UTR;5'UTR	0	0
cg01041674	0.07	2.15e-05	18.29365491			0	0
cg15377409	0.12	1.21e-06	6.27730551	LOC100131289	Body	0	0
cg21341821	0.14	3.01e-05	10.587122	DIP2C	Body	0	0
cg03331238	0.12	2.11e-05	5.176329724			1	0
cg15033511	0.07	8.22e-06	17.54994023			1	0
cg15204487	0.24	8.3e-05	4.62355802			0	0
cg09613192	0.05	9.69e-06	2.181388538			1	0
cg08571918	0.14	6.55e-05	2.105275920			0	1
cg13392957	0.07	8.06e-06	1.147782279			0	0
cg03680873	0.06	3.3e-06	3.148844300			0	0
cg24120153	0.08	5.19e-05	10.122610486	WDR11	TSS200	0	1
cg06737308	0.12	5.78e-06	4.185021514	ENPP6	Body	0	0
cg13425335	0.06	8.03e-06	12.132920348			0	0
cg21378582	0.07	4.77e-06	11.72470381	STARD10	Body	1	0
cg23416923	0.12	7.77e-06	19.48231706	EHD2	Body	0	0
cg03744763	0.07	3.49e-05	7.27184737	HOXA5	TSS1500	0	0
cg23062357	0.06	0.000106	14.22938675			0	0
cg18209808	0.07	3.51e-05	12.27993787			1	0
cg00878274	0.06	2.43e-05	5.130405077			1	0
cg16220770	0.07	5.09e-06	5.171845490	SH3PXD2B;SH3PXD2B	Body;Body	1	0
cg13731877	0.13	0.000195	6.22043778	CASC15	Body	0	0
cg02275226	0.22	6.4e-05	11.134608598			0	0
cg19621877	0.07	5.79e-05	4.1393418			0	0
cg23017826	0.1	1.78e-05	13.22027670	ZDHHC20;ZDHHC20;ZDHHC20;ZDHHC20	Body;Body;Body;5'UTR	1	0
cg18597411	0.08	3.04e-05	7.148394542	CUL1	TSS1500	1	0
cg02151816	0.07	1.9e-05	6.146863878	RAB32	TSS1500	1	0
cg27508620	0.07	1.48e-05	7.21209725			0	0
cg24986868	0.11	9.67e-06	2.159312599	PKP4;CCDC148;PKP4;CCDC148	TSS1500;5'UTR;TSS1500;Body	0	0
cg03680507	0.07	3.51e-05	14.93006426	RIN3	Body	1	0
cg19346084	0.13	2.09e-05	22.50496499			0	0
cg13713218	0.16	5.98e-06	9.100000033	KIAA1529	TSS1500	0	1
cg26507353	0.13	7.26e-06	10.30843032			1	0
cg25763542	0.09	1.57e-06	19.310512	MIER2	Body	0	0
cg09571950	0.07	4.17e-05	3.46792364			0	0
cg17423900	0.06	8.31e-06	14.52537003	NID2	TSS1500	0	0
cg19163171	0.05	0.000358	8.121085384			0	0
cg06630137	0.11	8.1e-07	7.94696136	PPP1R9A;PPP1R9A;PPP1R9A;PPP1R9A;PPP1R9A	Body;Body;Body;Body;Body	0	0
cg07848764	0.05	2.18e-05	10.89635218	PTEN;PTEN;PTEN	5'UTR;Body;Body	0	0
cg22215678	0.07	0.000151	18.19191718	SNRPD1	TSS1500	1	0
cg21040096	0.15	4.13e-05	17.182928	RPH3AL	5'UTR	0	0
cg14566095	0.07	1.1e-05	16.55876964			0	0
cg25670864	0.06	7.31e-06	7.73457080	ELN;ELN;ELN;ELN;ELN;ELN;ELN;ELN;ELN;ELN;ELN;ELN;ELN	Body;Body;Body;Body;Body;Body;Body;Body;Body;Body;Body;Body;Body	0	0
cg12714305	0.05	0.00012	10.92510835	HTR7;HTR7;HTR7	Body;Body;Body	0	0
cg27489916	0.06	7.58e-05	2.160793204			0	0
cg17249049	0.07	4.29e-05	4.78115328			0	1
cg23211960	0.07	1.18e-05	2.6053949			0	0
cg27641880	0.07	1.45e-05	12.117490663	TESC;TESC;TESC	Body;Body;Body	1	0
cg19995539	0.06	2.16e-06	12.120539137	RAB35;RAB35	Body;Body	0	0
cg02569718	0.06	7.61e-05	16.85540731			0	0
cg07547859	0.07	0.000147	16.71011407	HYDIN	Body	0	0
cg23204752	0.08	4.02e-05	2.119694164			1	0
cg25713558	0.08	0.000212	14.80678153	DIO2;DIO2;DIO2;DIO2;DIO2;DIO2-AS1	TSS200;TSS1500;TSS1500;TSS1500;5'UTR;Body	0	0
cg23308222	0.08	6.78e-05	5.121728072	SNCAIP;SNCAIP;SNCAIP;SNCAIP;SNCAIP;SNCAIP;SNCAIP;SNCAIP;SNCAIP;SNCAIP	5'UTR;Body;Body;Body;Body;Body;Body;Body;Body;Body	0	0
cg08370178	0.06	6.26e-05	5.43034043			0	0
cg11426726	0.09	0.000112	15.63845726	USP3	Body	0	0
cg24112000	0.09	1.62e-05	20.60950667			0	0
cg05992786	0.06	4.77e-05	12.54446308	HOXC4;HOXC4	5'UTR;TSS1500	0	0
cg03211552	0.07	8.76e-06	2.25873029	DTNB;DTNB;DTNB;DTNB;DTNB;DTNB;DTNB;DTNB;DTNB	1stExon;5'UTR;Body;Body;Body;Body;Body;Body;Body	1	0
cg02052527	0.07	7.06e-05	18.61662355			0	0
cg24172774	0.07	2.36e-05	2.148671346	ACVR2A;ACVR2A;ACVR2A	Body;Body;Body	0	0
cg18290871	0.08	4.26e-05	13.92756448	GPC5	Body	0	0
cg01027305	0.08	0.000145	1.92013964			0	0
cg25924746	0.05	2.4e-05	13.110432935	IRS2	Body	0	1
cg16725984	0.07	3.01e-06	16.89735184	C16orf55	Body	0	0
cg25310780	0.09	2.22e-06	2.74071618	STAMBP;STAMBP;STAMBP	Body;Body;Body	0	0
cg09586646	0.05	1.01e-05	9.123605570	PSMD5;LOC253039	TSS1500;Body	0	1
cg23206461	0.11	1.21e-05	1.147782116			0	0
cg01742263	0.06	5.27e-05	5.138714339	SLC23A1;SLC23A1	Body;Body	0	0
cg13081670	0.06	3.41e-05	15.79607401	TMED3;TMED3;TMED3	Body;Body;Body	0	0
cg27162705	0.05	0.000192	10.114713024	TCF7L2;TCF7L2;TCF7L2;TCF7L2;TCF7L2;TCF7L2	Body;Body;Body;Body;Body;Body	0	0
cg23914694	0.06	1.25e-05	12.132832250	GALNT9	Body	0	0
cg00765233	0.06	0.000145	2.235877260	SH3BP4	5'UTR	0	0
cg00329615	0.09	2.21e-05	3.118706648	IGSF11;IGSF11	Body;Body	0	0
cg19912956	0.1	1.37e-05	17.48563099	RSAD1	3'UTR	0	0
cg08779649	0.3	5.25e-05	13.50194554			0	0
cg12133423	0.09	0.000139	8.1094575			0	0
cg06529371	0.12	8.24e-05	8.38408370			0	0
cg27170227	0.07	8.3e-05	2.56561344	CCDC85A	Body	0	0
cg16665029	0.1	0.000114	3.195581726			0	0
cg07370361	0.07	1.51e-06	6.36395612	PXT1	5'UTR	0	0
cg16793483	0.11	2.33e-05	5.179751165	GFPT2	Body	0	0
cg02464551	0.05	4.6e-05	2.232482571			0	0
cg06850189	0.05	4.09e-05	2.235933057	SH3BP4	5'UTR	0	0
cg24745940	0.07	1.22e-05	2.69201485	GKN1	TSS1500	0	0
cg08701183	0.06	4.81e-06	7.21209781			0	0
cg02898678	0.1	5.99e-05	10.104748915	CNNM2;CNNM2	Body;Body	0	0
cg13455448	0.05	3.13e-05	3.25510471	RARB;RARB;RARB;RARB;RARB;RARB;RARB;RARB;RARB;RARB	5'UTR;5'UTR;5'UTR;Body;Body;Body;Body;Body;Body;Body	0	0
cg14107488	0.07	7.08e-06	4.7033722	TBC1D14;TBC1D14;TBC1D14	3'UTR;3'UTR;3'UTR	0	0
cg14678622	0.06	6.02e-05	18.76400706			0	0
cg20467658	0.06	1.42e-05	15.89933347	LOC254559	Body	0	0
cg01582437	0.06	4.66e-05	17.34455570			1	0
cg06322011	0.05	5.71e-05	10.69931595	MYPN;MYPN;MYPN;MYPN;MYPN	Body;Body;Body;Body;Body	0	0
cg19067854	0.07	7.44e-05	1.173272600	LOC100506023	Body	0	0
cg21268422	0.06	4.29e-06	21.42620091	BACE2;BACE2;BACE2	Body;Body;Body	0	0
cg25794455	0.24	0.000109	5.149595582			0	0
cg24435996	0.08	5.84e-05	1.205557160	MFSD4	Body	0	0
cg17298925	0.11	1.25e-05	5.6828054			1	0
cg21243944	0.13	3.15e-05	9.137118148			1	0
cg12938436	0.08	7.36e-05	5.106608874			0	0
cg03700780	0.1	5.56e-05	14.76005972	BATF	Body	0	0
cg15793246	0.06	3.65e-05	12.64299398	SRGAP1	Body	0	0
cg04142296	0.1	7.31e-05	8.38757532	PLEKHA2	TSS1500	0	0
cg00045114	0.06	1.85e-05	1.172674159			0	0
cg10742917	0.09	3.24e-05	7.56242801			0	0
cg23972735	0.05	3.37e-05	12.121890311	KDM2B;KDM2B	Body;Body	1	0
cg23731595	0.09	5.72e-05	10.30346789	KIAA1462	5'UTR	0	0
cg27408471	0.18	6.74e-05	15.73940201			0	0
cg04072767	0.07	5.03e-06	19.6372374	ALKBH7	TSS200	0	1
cg26354017	0.23	4.94e-05	1.205819088	PM20D1	1stExon	0	0
cg03085549	0.08	4.15e-06	16.75150819	LDHD;LDHD	TSS200;TSS200	0	0
cg24053914	0.07	3.05e-05	17.71852289			0	0
cg23337647	0.13	0.000182	2.114359736	MGC13005;MGC13005	TSS1500;Body	0	0
cg15088752	0.07	0.000232	11.121628573			0	0
cg20324959	0.12	5.45e-05	2.235862401	SH3BP4	5'UTR	0	0
cg14010550	0.07	9.99e-05	19.1009642	GRIN3B	3'UTR	0	0
cg02572891	0.08	3.97e-05	17.56991728	PPM1E;PPM1E	Body;Body	0	0
cg07389305	0.07	6.97e-06	2.231809311			0	0
cg15244786	0.08	0.000144	12.54446279	HOXC4;HOXC4	5'UTR;TSS1500	0	0
cg11989256	0.06	9.49e-07	2.169952127	DHRS9;DHRS9;DHRS9;DHRS9	Body;Body;Body;Body	1	0
cg18036273	0.07	1.21e-05	13.49228883	CYSLTR2;CYSLTR2;CYSLTR2;CYSLTR2;CYSLTR2;CYSLTR2;CYSLTR2;CYSLTR2	5'UTR;5'UTR;5'UTR;5'UTR;5'UTR;5'UTR;5'UTR;5'UTR	0	1
cg13126279	0.15	7.99e-05	21.47581558	C21orf56;C21orf56	Body;Body	0	0
cg14464975	0.22	3.99e-05	3.188223899	LPP;LPP;LPP	Body;Body;Body	1	0
cg17544539	0.07	1.13e-05	21.22400862	NCAM2	Body	1	0
cg17376712	0.1	1.32e-05	11.44802564	TSPAN18	5'UTR	0	0
cg20620307	0.11	0.000664	1.84011474			0	0
cg25600383	0.1	7.86e-05	6.54905231			1	0
cg02827175	0.09	1.13e-05	7.1986245	MAD1L1;MAD1L1;MAD1L1	Body;Body;Body	0	0
cg04621103	0.11	2.28e-05	6.37321149	RNF8;RNF8;RNF8	TSS1500;TSS1500;TSS1500	0	0
cg10690747	0.06	3.89e-05	21.43823835	UBASH3A;UBASH3A	TSS200;TSS200	0	0
cg00223569	0.1	5.88e-05	12.25064560	BCAT1;BCAT1;BCAT1	Body;Body;Body	1	0
cg19033780	0.07	2.5e-05	11.73498584	MRPL48	TSS1500	1	0
cg21842999	0.11	3.28e-05	15.45475008	SHF	Body	0	0
cg16359696	0.08	5.12e-05	4.25333208	ZCCHC4	Body	0	0
cg11800812	0.06	4.18e-06	16.1538664	PTX4	TSS200	1	0
cg05107036	0.11	9.04e-05	8.141663760			0	0
cg14630856	0.06	1.42e-05	1.153031951			0	0
cg02524346	0.1	6.29e-05	8.600233			0	0
cg07677850	0.06	1.36e-05	17.15847412	ADORA2B	TSS1500	1	0
cg01439754	0.07	0.000183	2.112293267			1	0
cg09681675	0.09	6.4e-06	16.3481785			0	0
cg06657455	0.05	6.14e-05	10.375691	DIP2C	Body	1	0
cg18899018	0.08	3.42e-05	2.119006923			0	0
cg01875467	0.07	1.22e-05	5.149493008	CSF1R	TSS200	1	0
cg27161197	0.06	2.32e-05	12.47224649			0	0
cg18786224	0.06	8.01e-05	11.69830436			0	0
cg11615509	0.09	8.29e-06	4.77528588	SHROOM3	Body	0	0
cg05631182	0.08	6.39e-05	7.26318375			1	0
cg09084477	0.06	1.34e-05	13.41768978	KBTBD7	TSS1500	0	1
cg08124986	0.05	0.000217	4.148039868			0	0
cg26088680	0.07	0.000158	14.95359766			0	0
cg02826608	0.06	2.66e-05	5.14290578	TRIO	Body	0	0
cg09822192	0.09	9.2e-05	14.24801191	ADCY4	Body	1	0
cg02964085	0.05	8.72e-05	5.131808970	C5orf56	Body	1	0
cg04972575	0.05	2.07e-05	6.25890594			0	0
cg03291835	0.06	8.74e-06	13.110802745	COL4A1	Body	0	0
cg24592500	0.14	9.43e-05	1.2863801			0	0
cg04023196	0.09	5.13e-05	18.74071663	ZNF516	3'UTR	0	0
cg07840532	0.06	3.36e-05	5.16618061	FAM134B;LOC101929524	TSS1500;Body	0	0
cg20110678	0.14	6.81e-05	6.17493813	CAP2	Body	0	0
cg19805943	0.09	0.000201	2.85933069			1	0
cg02372677	0.05	0.000133	2.201560854	AOX2P	Body	1	0
cg02648658	0.05	0.000194	14.31591685	HECTD1	Body	0	0
cg15812322	0.05	0.000165	11.45868398	CRY2;CRY2	TSS1500;TSS1500	1	0
cg13011109	0.06	9.51e-05	5.167955758	FBLL1	TSS1500	0	0
cg15513868	0.06	7.71e-05	1.2105154	PRKCZ;PRKCZ;PRKCZ	Body;Body;Body	0	0
cg22739441	0.08	0.00015	5.54334104			0	0
cg07986378	0.09	0.000277	12.11898284	ETV6	Body	1	0
cg22309949	0.05	8.98e-05	3.46792192			0	0
cg26733338	0.06	0.000332	12.79282618	SYT1;SYT1;SYT1	5'UTR;5'UTR;5'UTR	0	0
cg25279747	0.23	0.000261	6.43354368			1	0
cg02054232	0.12	2.35e-05	13.113585713			0	0
cg25035485	0.08	5.07e-05	2.21266500	APOB	Body	0	0
cg10071929	0.12	3.27e-05	9.130955135	CIZ1;CIZ1;CIZ1;CIZ1;CIZ1	TSS1500;5'UTR;TSS1500;5'UTR;TSS1500	0	0
cg02122327	0.29	0.000108	13.50194322			0	0
cg12286006	0.2	0.000138	9.93563033	SYK;SYK;SYK	TSS1500;TSS1500;TSS1500	1	0
cg19935065	0.08	0.000125	10.98062687	DNTT;DNTT	TSS1500;TSS1500	0	0
cg01967448	0.06	6.27e-05	7.2733730	AMZ1;AMZ1	5'UTR;5'UTR	1	0
cg06873980	0.06	1.3e-05	8.140676074	KCNK9	Body	0	0
cg27539233	0.07	0.000384	14.88846229			0	0
cg14321936	0.08	0.000131	3.50664738	MAPKAPK3	Body	1	0
cg12685693	0.07	0.00021	7.35074682	DPY19L1	Body	1	0
cg20344730	0.05	4.94e-05	12.128081693			0	0
cg14398247	0.14	1.37e-05	22.43216462	ARFGAP3;ARFGAP3	Body;Body	0	0
cg15791719	0.1	0.000172	1.90354310	LRRC8D;LRRC8D	5'UTR;5'UTR	0	0
cg11935287	0.15	1.61e-05	9.4138322	GLIS3;GLIS3	5'UTR;Body	1	0
cg10003262	0.05	5.1e-05	17.1106589			1	0
cg27633580	0.08	2.21e-05	3.124355701	KALRN;KALRN	Body;Body	0	0
cg12336537	0.05	3.38e-05	17.46848392	TTLL6;TTLL6	Body;Body	0	0
cg13662290	0.06	0.000218	7.150264311	GIMAP4	TSS200	0	1
cg17273845	0.05	0.000166	2.234294036	DGKD	Body	1	0
cg25120210	0.05	0.000526	4.3464653	DOK7;DOK7	TSS1500;TSS1500	0	0
cg06459104	0.1	6.09e-06	18.5456880	EPB41L3	Body	0	1
cg09035930	0.2	7.13e-06	12.129282057	SLC15A4	Body	1	0
cg09794343	0.07	2.9e-05	16.11461389			0	0
cg19727188	0.1	4.03e-05	3.126185804	ZXDC;ZXDC;ZXDC	Body;Body;Body	1	0
cg08880347	0.06	0.000134	22.49860548	C22orf34;C22orf34	Body;Body	1	0
cg17149495	0.08	7.8e-05	1.530959			0	0
cg07444487	0.12	1.29e-05	10.123688279	ATE1;ATE1;ATE1;ATE1;ATE1;ATE1;ATE1-AS1;ATE1	TSS1500;TSS1500;TSS1500;TSS1500;1stExon;5'UTR;Body;Body	0	1
cg20169791	0.07	0.00021	5.17282675			1	0
cg02754890	0.05	0.000234	17.62064081			1	0
cg23257638	0.07	1.09e-05	4.171619310			0	0
cg26788044	0.07	4.13e-05	10.21483729			0	0
cg03877706	0.06	1.97e-05	21.22572632	NCAM2	Body	0	0
cg25532390	0.05	6.32e-05	22.22516555			0	0
cg05711036	0.06	5.23e-06	7.5527927	FBXL18	Body	0	0
cg07266910	0.06	3.61e-05	3.178745575	ZMAT3;ZMAT3	Body;Body	0	0
cg07183775	0.14	0.000182	7.65108621			0	0
cg25796017	0.06	8.14e-05	10.23361177			0	0
cg19536401	0.09	4.54e-05	19.6504797			0	0
cg05002093	0.1	2.36e-05	17.72897623			0	0
cg10104534	0.11	0.000114	6.90857226	BACH2;BACH2	5'UTR;5'UTR	1	0
cg26872780	0.06	0.000105	2.149478494	EPC2	Body	1	0
cg10213875	0.12	0.000208	7.48129814	UPP1;UPP1	5'UTR;5'UTR	0	1
cg25821168	0.06	1.28e-05	1.32281703	SPOCD1	TSS200	0	0
cg27485751	0.09	7.45e-05	2.35137405			0	0
cg18546236	0.05	5.1e-06	21.37255384			0	0
cg02505588	0.09	3.56e-05	5.105753028			0	0
cg10985914	0.05	8.92e-05	1.212769641	ATF3	5'UTR	1	0
cg04152643	0.1	4.29e-05	4.17494161	QDPR;QDPR	Body;Body	0	0
cg11795198	0.06	0.000171	3.4906590			0	0
cg09905935	0.07	4.2e-05	18.20713999	CABLES1;CABLES1	TSS1500;TSS1500	0	0
cg07037750	0.07	7.7e-05	14.105992115	TMEM121	TSS1500	0	0
cg25534756	0.1	7.43e-05	2.109859424	SH3RF3	Body	1	0
cg12818023	0.07	2.37e-05	12.124070206	LOC101927415;TMED2	TSS1500;Body	1	0
cg17929959	0.12	9.17e-05	18.19873627			1	0
cg10236324	0.06	0.000169	11.61957511	SCGB1D1	TSS200	0	0
cg04811706	0.11	6.74e-05	16.55686715			0	0
cg08558138	0.06	0.000323	2.242490871	BOK-AS1	Body	0	0
cg05750110	0.09	9.53e-05	13.48000468			0	0
cg07839071	0.09	3.38e-05	6.126267697			1	0
cg04342881	0.08	3.14e-05	4.56268848	TMEM165	Body	0	0
cg04654299	0.06	2.83e-05	17.2308689			1	0
cg09958192	0.06	2.36e-06	16.67926607	PSKH1	TSS1500	0	1
cg18807144	0.12	0.000116	2.111906697	BCL2L11;BCL2L11;BCL2L11;BCL2L11;BCL2L11;BCL2L11;BCL2L11;BCL2L11;BCL2L11;BCL2L11;BCL2L11;BCL2L11;BCL2L11;BCL2L11;BCL2L11;BCL2L11	Body;Body;Body;Body;Body;Body;Body;Body;Body;Body;Body;Body;Body;Body;3'UTR;3'UTR	0	0
cg02781074	0.07	0.000166	13.101241206	GGACT	TSS200	1	0
cg26370022	0.07	4.05e-05	17.41278429	BRCA1;NBR2;BRCA1;BRCA1;BRCA1;BRCA1	TSS1500;Body;TSS1500;TSS1500;TSS1500;TSS1500	1	0
cg01253805	0.05	0.000141	13.78385477			1	0
cg13731800	0.1	6.65e-05	13.101167901	PCCA;PCCA	Body;Body	0	0
cg27231850	0.1	0.000173	2.207956157	KLF7;KLF7;KLF7;KLF7;KLF7	Body;Body;Body;Body;Body	1	0
cg07633256	0.09	4.33e-05	5.167395310	TENM2	Body	0	0
cg05531482	0.1	0.000376	7.124430753			0	0
cg07145783	0.06	3.91e-05	1.160855077	ITLN1	TSS200	1	0
cg14964336	0.09	0.000243	4.1523275			0	0
cg09865593	0.05	8.43e-06	7.645796	PRKAR1B;PRKAR1B;PRKAR1B;PRKAR1B;PRKAR1B;PRKAR1B	Body;Body;Body;Body;Body;Body	0	0
cg07835443	0.06	1.39e-05	16.89734986	C16orf55	Body	0	0
cg15903421	0.05	0.000642	9.117267460	DFNB31;DFNB31	5'UTR;1stExon	0	0
cg14546268	0.06	0.000225	10.88960957			1	0
cg20040747	0.07	2.74e-05	15.74715105	SEMA7A;SEMA7A;SEMA7A	Body;Body;5'UTR	0	0
cg10024486	0.05	0.000217	9.88449612	LOC389765	Body	0	0
cg07748963	0.1	9.2e-05	1.82627662			0	1
cg07968906	0.05	0.000149	17.40822942	PLEKHH3	Body	0	0
cg17698332	0.06	5.21e-05	18.3639526	DLGAP1;DLGAP1;DLGAP1;DLGAP1;DLGAP1;DLGAP1;DLGAP1;DLGAP1;DLGAP1	Body;Body;Body;Body;Body;Body;Body;Body;Body	0	0
cg26587870	0.15	4.41e-06	6.27730563			0	0
cg11323483	0.18	1.99e-05	7.142828068	PIP	TSS1500	0	0
cg25273084	0.08	1.88e-05	4.37903858	TBC1D1;TBC1D1	Body;Body	0	0
cg19675496	0.09	1.04e-05	8.10663827	PINX1;PINX1	Body;Body	1	0
cg22896107	0.05	0.000442	1.201024882	CACNA1S	Body	0	0
cg24437408	0.11	0.00011	10.134661502			0	0
cg19681037	0.18	3.25e-05	10.97736105	ENTPD1-AS1	Body	0	0
cg07729608	0.07	0.000125	10.97185189	SORBS1;SORBS1;SORBS1;SORBS1;SORBS1;SORBS1;SORBS1;SORBS1;SORBS1;SORBS1;SORBS1;SORBS1	Body;Body;Body;Body;Body;Body;Body;Body;Body;Body;Body;Body	0	0
cg03165356	0.06	7.32e-05	2.216882347			0	0
cg09267467	0.11	6.91e-06	1.178914986			0	0
cg26167301	0.23	2.54e-05	22.30308934	MTMR3;MTMR3;MTMR3	5'UTR;5'UTR;5'UTR	1	0
cg27320968	0.05	5.45e-05	11.709182	EPS8L2	5'UTR	0	0
cg02208432	0.05	0.00035	11.76571458	ACER3	TSS1500	0	1
cg07112131	0.06	0.000248	12.14926909	H2AFJ;H2AFJ	TSS1500;TSS1500	0	1
cg10441379	0.06	7.77e-05	5.72793693	BTF3;BTF3	TSS1500;TSS1500	0	1
cg09022607	0.07	0.00072	10.114712695	TCF7L2;TCF7L2;TCF7L2;TCF7L2;TCF7L2;TCF7L2	Body;Body;Body;Body;Body;Body	0	0
cg02341645	0.24	4.16e-05	17.71756141	C17orf54	Body	0	0
cg13553915	0.06	4.28e-05	6.142331054			0	0
cg05541727	0.05	0.000157	9.140277740	EXD3;EXD3;EXD3	Body;Body;Body	0	0
cg21141410	0.06	2.42e-05	17.76819395	USP36	Body	0	0
cg09932507	0.06	0.000279	17.47643410	LOC100288866	Body	0	0
cg01847718	0.06	0.000179	12.14926763	H2AFJ;H2AFJ	TSS1500;TSS1500	0	1
cg22395761	0.05	4.86e-05	12.6553937	CD27;CD27-AS1	TSS200;Body	0	0
cg00461022	0.07	3.37e-05	5.16618052	FAM134B	TSS1500	0	0
cg20507276	0.13	0.000186	1.248100600	OR2L13;OR2L13	1stExon;5'UTR	0	1
cg15975806	0.22	9.4e-05	13.110319607			1	0
cg03651054	0.19	0.000147	13.50194643			0	0
cg16810626	0.08	4.46e-05	8.11594003	GATA4	Body	0	0
cg02404974	0.07	0.00121	6.41376295			0	0
cg05919744	0.05	8.71e-05	11.2924158	SLC22A18AS;SLC22A18;SLC22A18;SLC22A18AS	5'UTR;5'UTR;5'UTR;5'UTR	0	1
cg19448065	0.06	0.000462	3.11703612	VGLL4;VGLL4	Body;Body	0	0
cg00125768	0.06	0.000322	22.46264625			0	0
cg06269342	0.09	1.92e-05	19.6261842	MLLT1	Body	0	0
cg10096018	0.07	5.84e-05	1.70964618			1	0
cg22737154	0.06	0.0002	2.64631614			1	0
cg05765921	0.1	0.000166	10.536980	DIP2C	Body	0	0
cg20983618	0.05	0.000429	12.92469610	C12orf79;C12orf79;C12orf79;C12orf79;C12orf79	Body;Body;5'UTR;5'UTR;5'UTR	1	0
cg21535942	0.05	0.000391	1.75199100	CRYZ;TYW3;CRYZ;CRYZ;CRYZ;TYW3;TYW3	TSS200;1stExon;TSS200;TSS200;TSS200;1stExon;Body	0	1
cg17087302	0.05	1.85e-05	16.56975738	HERPUD1;HERPUD1;HERPUD1	Body;Body;Body	0	0
cg01723420	0.23	0.000345	16.48593613	MIR5095;N4BP1	Body;Body	1	0
cg19539638	0.07	5.26e-05	2.231799976			0	0
cg08393937	0.05	0.000232	5.78277492	ARSB;ARSB	Body;Body	1	0
cg25250968	0.06	2.66e-05	6.11318770	NEDD9	5'UTR	1	0
cg18825594	0.12	0.0002	2.10184650	KLF11	Body	0	1
cg14399790	0.07	0.000615	8.1094484			0	0
cg21133433	0.08	0.000171	4.169991796			0	0
cg25221975	0.06	0.000159	3.13663444	FBLN2;FBLN2;FBLN2	Body;Body;Body	0	0
cg09088050	0.06	9.62e-05	11.8090206	TUB	Body	0	0
cg10447977	0.07	0.000432	3.64598405	ADAMTS9	Body	0	0
cg20013151	0.09	0.000248	11.3009702	NAP1L4	5'UTR	1	0
cg04035553	0.14	0.000104	8.143757498			1	0
cg09255514	0.05	2.93e-05	16.16181832	ABCC1;ABCC1;ABCC1;ABCC1;ABCC1	Body;Body;Body;Body;Body	0	0
cg19041857	0.13	6.75e-06	6.27730383			0	0
cg03968791	0.07	0.000137	4.53273856			0	0
cg27293155	0.07	5.32e-05	2.38044012			1	0
cg02370334	0.07	0.000101	19.17955786	JAK3	5'UTR	1	0
cg16874583	0.13	0.0011	12.7781004			0	0
cg08008072	0.06	0.000175	16.1524255	CLCN7;CLCN7	Body;Body	0	1
cg02824120	0.05	0.000399	15.21182910			0	0
cg05547895	0.16	0.000677	3.196705855			0	0
cg10620439	0.05	0.000315	2.9894538			0	0
cg18328334	0.05	1e-05	2.218808652	TNS1;TNS1	1stExon;5'UTR	1	0
cg04087740	0.06	0.000114	3.71804142	GPR27;EIF4E3;EIF4E3	1stExon;TSS1500;TSS1500	0	0
cg07259219	0.08	2.05e-05	5.162835416			1	0
cg10195687	0.05	0.000571	14.74926396			0	0
cg06217763	0.07	0.000465	2.112292603			1	0
cg00316420	0.09	0.000237	17.2593957	KIAA0664	Body	0	0
cg22370252	0.05	0.000214	12.54446289	HOXC4;HOXC4	5'UTR;TSS1500	0	0
cg12489353	0.13	4.14e-05	19.48231499	EHD2	Body	0	0
cg07737038	0.09	0.000243	1.156094663	LMNA;LMNA;LMNA;LMNA;LMNA;LMNA;LMNA	TSS1500;TSS1500;Body;Body;Body;Body;Body	0	0
cg24644448	0.07	0.000478	2.114383268	RPL23AP7;RPL23AP7;RPL23AP7;RPL23AP7;RPL23AP7	Body;Body;Body;Body;Body	0	0
cg05452432	0.06	0.000693	12.73067770			1	0
cg01895504	0.08	4.48e-05	11.132891713	OPCML	Body	0	0
cg18781968	0.2	6.47e-05	3.29805756	RBMS3;RBMS3;RBMS3;RBMS3;RBMS3	Body;Body;Body;Body;Body	1	0
cg11488033	0.1	0.000646	3.196705898			0	0
cg19102250	0.07	2.72e-05	3.39485138			0	0
cg26125082	0.08	6.35e-05	11.45868418	CRY2;CRY2	TSS1500;TSS1500	0	1
cg02536721	0.09	0.00096	12.115206293			1	0
cg04541114	0.06	0.000162	8.142411551			0	0
cg15817199	0.06	0.000495	14.22938722			0	0
cg03517284	0.11	9.67e-05	6.25882590			0	0
cg20356878	0.16	0.000763	3.121714668	ILDR1	Body	1	0
cg05224280	0.06	0.000221	17.65372550	PITPNC1;PITPNC1	TSS1500;TSS1500	1	0
cg11795114	0.07	0.000646	1.112052280	TMIGD3;TMIGD3	Body;Body	1	0
cg10578938	0.07	2.78e-05	5.156695410	CYFIP2;CYFIP2;CYFIP2	5'UTR;TSS1500;5'UTR	1	0
cg09572514	0.05	1.83e-05	7.100052615			0	0
cg05914034	0.07	6.3e-05	7.5528179	FBXL18	Body	0	0
cg24009232	0.06	0.000125	14.23654509			0	0
cg26913836	0.09	7.26e-05	16.86542923	FOXF1;FENDRR;FENDRR	TSS1500;TSS1500;TSS1500	0	0
cg00943809	0.13	0.000777	7.139542265	TBXAS1;TBXAS1;TBXAS1;TBXAS1;TBXAS1;TBXAS1	5'UTR;Body;Body;Body;Body;Body	1	0
cg17305762	0.05	6.34e-05	15.69715433	KIF23;KIF23;KIF23	Body;Body;Body	0	0
cg23106378	0.08	2.37e-05	8.144631921			1	0
cg14485744	0.05	0.000167	8.119086710	EXT1	Body	0	0
cg06511149	0.07	3.51e-05	19.30469222	URI1;URI1;URI1	Body;Body;Body	1	0
cg00889790	0.05	9.38e-05	7.111921228	ZNF277	Body	0	0
cg27338840	0.05	0.000124	4.181478727			0	0
cg16257763	0.07	0.000127	15.75816632	PTPN9;PTPN9	ExonBnd;Body	0	0
cg17429457	0.07	3.7e-05	12.109534470	UNG	TSS1500	0	0
cg01710450	0.08	4.73e-05	16.89662404	CPNE7;CPNE7	Body;Body	0	0
cg20509013	0.14	0.000241	4.10182075			1	0
cg20219891	0.14	0.00107	2.121496875			0	0
cg01874867	0.12	0.00049	7.94954059	PON1	TSS200	0	0
cg06362971	0.14	0.000245	19.11255957			0	0
cg00119770	0.06	9e-05	15.90625971			0	0
cg23192614	0.12	5.61e-05	13.113585804			0	0
cg01374206	0.07	0.000337	2.213930958	IKZF2;IKZF2	Body;Body	0	0
cg25715429	0.16	4.26e-05	2.206628747	NRP2;NRP2;NRP2;NRP2;NRP2	Body;Body;Body;Body;Body	0	0
cg27345144	0.08	3.25e-05	3.99137655			0	0
cg10585061	0.05	0.000164	8.122796893			0	0
cg03173570	0.07	0.000341	21.33031392	SOD1	TSS1500	0	0
cg09986316	0.05	0.000556	6.6001118	NRN1	Body	0	0
cg21100167	0.07	0.000273	21.47295375	PCBP3;PCBP3	Body;Body	0	0
cg12910234	0.07	0.000236	7.2973994	CARD11	Body	0	0
cg16637458	0.11	5.02e-05	13.113585948			0	0
cg13872005	0.06	0.00109	2.105275613			0	1
cg08435323	0.05	8.03e-07	12.105592468	APPL2;APPL2;APPL2	Body;Body;Body	0	0
cg06911348	0.07	2.9e-05	13.49001082	LPAR6;LPAR6;RB1	TSS200;5'UTR;Body	1	0
cg11963464	0.06	3.35e-05	8.63976334	TTPA	Body	0	0
cg02198513	0.12	0.000262	4.38987121	TMEM156	Body	1	0
cg06853489	0.12	0.000271	1.73531614			0	0
cg10807027	0.08	3.73e-05	2.206628773	NRP2;NRP2;NRP2;NRP2;NRP2	Body;Body;Body;Body;Body	0	0
cg08944170	0.13	0.00033	1.248100614	OR2L13;OR2L13	1stExon;5'UTR	0	1
cg00293940	0.06	0.000114	12.60044871			0	0
cg24302752	0.07	0.000335	6.80853625	BCKDHB;BCKDHB	Body;Body	0	0
cg12756718	0.06	0.000264	4.2047292			0	0
cg21586152	0.05	5.73e-05	19.853540	ELANE	Body	0	0
cg05376227	0.05	0.0012	1.171111193	FMO6P	Body	0	0
cg11884704	0.07	0.000171	9.130854313	SLC25A25;SLC25A25	Body;1stExon	1	0
cg19264957	0.05	8.43e-05	17.76819358	USP36	Body	0	0
cg01615050	0.15	0.000113	6.25882559			0	0
cg00104484	0.05	4.5e-05	11.5617851	TRIM6;TRIM6;TRIM6;TRIM6-TRIM34;TRIM6	TSS200;TSS200;TSS200;TSS200;5'UTR	0	1
cg03079917	0.07	0.000272	15.84422632	ADAMTSL3;ADAMTSL3	Body;Body	0	0
cg15959871	0.06	0.000374	13.101020611	PCCA;PCCA;PCCA	Body;Body;Body	0	0
cg22587855	0.06	0.000382	1.149215474			0	0
cg18622663	0.07	0.000526	1.223656373			1	0
cg16732475	0.06	0.000924	4.2245035	HAUS3;HAUS3;POLN	TSS1500;TSS1500;TSS1500	1	0
cg14067007	0.16	7.03e-05	5.43873081			0	0
cg15709435	0.05	7.01e-05	5.180612719			0	0
cg00471371	0.06	0.000161	18.74114728	ZNF516	Body	1	0
cg04913265	0.1	0.000218	11.133939627	JAM3	Body	0	0
cg17009807	0.07	0.00013	2.182003823	LOC101927156	Body	0	0
cg07041681	0.05	4.46e-05	16.87737091	LOC100129637	Body	1	0
cg10522035	0.08	0.000157	5.74317197			0	0
cg07070658	0.07	0.000164	10.63815109	ARID5B;ARID5B	Body;Body	1	0
cg05023526	0.06	0.00129	4.41695014	LIMCH1;LIMCH1;LIMCH1;LIMCH1;LIMCH1;LIMCH1;LIMCH1	Body;Body;Body;Body;Body;Body;Body	0	0
cg03920003	0.09	0.000932	1.154582007	ADAR;ADAR;ADAR;ADAR	5'UTR;TSS1500;TSS1500;TSS1500	1	0
cg11288428	0.09	8.24e-05	6.90033604			1	0
cg09228095	0.22	0.000177	2.234143023			0	0
cg12806103	0.07	0.000128	7.1099035	C7orf50;C7orf50;C7orf50	Body;Body;Body	0	0
cg06630425	0.08	0.000162	16.818451	MSLN;MSLN	Body;Body	0	0
cg12562417	0.08	0.000144	15.64757256			0	0
cg20627754	0.07	0.000196	2.232582394			0	0
cg10126788	0.09	4.96e-05	2.206628727	NRP2;NRP2;NRP2;NRP2;NRP2	Body;Body;Body;Body;Body	0	0
cg04586126	0.06	0.000484	5.176734633	MXD3;MXD3	Body;Body	0	1
cg15218293	0.06	0.000397	16.77771284	NUDT7;NUDT7;NUDT7;NUDT7	Body;Body;Body;Body	0	0
cg06418013	0.1	0.000262	2.24161954	UBXN2A	TSS1500	1	0
cg16259423	0.07	0.000199	7.108237524			0	0
cg12628550	0.09	0.00078	14.91817627	CCDC88C	Body	0	1
cg24003508	0.07	0.000781	10.3824387	KLF6;KLF6;KLF6;KLF6	Body;Body;Body;Body	0	0
cg01394339	0.08	0.000327	6.73972288	KHDC1	5'UTR	0	0
cg16886414	0.06	6.81e-05	17.78851149	RPTOR;RPTOR	Body;Body	0	0
cg03486669	0.07	0.000323	22.16407026			0	0
cg20931972	0.06	0.000175	4.15850232	CD38	3'UTR	0	0
cg20237752	0.05	0.000268	5.124080227	ZNF608	1stExon	0	0
cg13786567	0.11	9.87e-05	9.137258920	RXRA	Body	1	0
cg02792921	0.06	0.000141	11.2407258	CD81;CD81	5'UTR;Body	0	0
cg02823823	0.06	0.000376	8.73019786			0	0
cg12120251	0.06	0.00035	3.75631426			0	0
cg22661306	0.05	0.000271	20.5137551	CDS2	Body	1	0
cg14625636	0.13	0.000213	9.100000026	KIAA1529	TSS1500	0	1
cg10403212	0.05	6.24e-05	11.133045308	OPCML	Body	0	0
cg06672859	0.1	9.26e-05	18.19279421	ABHD3;ABHD3	Body;Body	1	0
cg10644701	0.06	8.03e-05	12.34532907			0	0
cg11594147	0.06	6.26e-05	17.77198861	RBFOX3	5'UTR	0	0
cg27008562	0.06	8.29e-05	17.73258648	GGA3;GGA3;GGA3;GGA3;MRPS7;GGA3;GGA3	TSS1500;TSS1500;TSS1500;TSS1500;Body;TSS200;TSS200	1	0
cg14903826	0.05	0.00137	20.11562117			1	0
cg11769062	0.07	0.000328	1.2162893	SKI	Body	0	1
cg02175321	0.14	0.00161	11.103930844	PDGFD;PDGFD	Body;Body	1	0
cg15122439	0.07	0.000326	2.200469026			0	0
cg19567415	0.08	0.000301	17.61327103	TANC2	Body	0	0
cg24525238	0.06	0.000213	8.130305094			0	0
cg08224569	0.05	1.22e-05	8.142369705	GPR20	5'UTR	1	0
cg03289264	0.1	0.000138	2.12424709	LOC100506457	Body	0	0
cg18326616	0.08	0.000196	2.74010554	C2orf78	TSS1500	0	0
cg06931065	0.06	0.000247	2.85727279			1	0
cg23496321	0.06	3.95e-05	4.182397326			0	0
cg25476565	0.11	6.24e-05	5.125930017	ALDH7A1	Body	0	0
cg21579107	0.07	0.000626	12.49783192	SPATS2	5'UTR	1	0
cg08528795	0.07	6.32e-05	12.9524901	LOC101928030;LOC101930452	Body;Body	0	0
cg15907480	0.1	0.000751	8.104123140			0	0
cg11310425	0.05	0.000188	21.44561454			0	0
cg20107506	0.05	8.55e-05	4.100874826			0	0
cg04374767	0.12	0.00023	6.158071219	ZDHHC14;ZDHHC14	Body;Body	0	0
cg14585186	0.09	0.00112	12.104974102	CHST11;CHST11	Body;Body	1	0
cg21484940	0.06	0.000839	7.48129992	UPP1;UPP1	5'UTR;5'UTR	0	1
cg03184001	0.05	0.000898	5.53386708	ARL15	Body	0	0
cg12594803	0.15	0.000284	3.196908930	DLG1;DLG1	Body;Body	1	0
cg25038330	0.06	0.000276	10.463561	DIP2C	Body	0	0
[truncated: 869 more rows]
