# Supplementary material for: Exploring the genetic basis of human population differences in DNA methylation and their causal impact on immune gene regulation
Source: Genome Biol. 2018 Dec 18;19:222. doi: 10.1186/s13059-018-1601-3 (PMC6299574; doi:10.1186/s13059-018-1601-3)
Supplement: Supplementary file 4 — Table S2. (XLSX 75 kb) [file 13059_2018_1601_MOESM4_ESM.xlsx]

## Sheet: Table_S2
Table S2. List of trans-meQTLs (FDR = 5%)
Legend
a For each trans-meQTL, the nearest transcription factor is shown
b For each distant SNP-CpG association the physical distance in bp is indicated if both are located on the same chromosome.
c For each distant SNP-CpG association the pvalue of the association as calculated by MatrixEQTL is shown.
SNP	Associated TFa	Chromosome (SNP)	CpG	Chromosome (CpG)	Distanceb	Pvaluec
rs181749943	AHR	7	cg17232551	14		1.02e-10
rs142926248	ATF6B	6	cg06136573	11		1.33e-10
rs142926248	ATF6B	6	cg12398079	5		4.18e-10
rs142926248	ATF6B	6	cg12637615	15		4.31e-12
rs142926248	ATF6B	6	cg18774447	2		6.42e-12
rs142926248	ATF6B	6	cg19523036	14		6.11e-11
rs142926248	ATF6B	6	cg22097004	16		6.32e-10
rs146697887	ATF6B	6	ch.4.255198F	4		7.39e-11
rs148051311	BLZF1	1	cg17232551	14		5.55e-10
rs74121629	BLZF1	1	cg17232551	14		5.55e-10
rs74121658	BLZF1	1	cg17232551	14		5.55e-10
rs73262422	CEBPB	20	cg05073325	11		5.71e-10
rs73262422	CEBPB	20	cg06136573	11		5.19e-11
rs73262422	CEBPB	20	cg08042643	9		5.41e-10
rs73262422	CEBPB	20	cg11868247	7		7.01e-10
rs73262422	CEBPB	20	cg12398079	5		2.72e-10
rs73262422	CEBPB	20	cg12637615	15		3.76e-12
rs73262422	CEBPB	20	cg18774447	2		6.28e-12
rs73262422	CEBPB	20	cg19523036	14		5.09e-11
rs73262422	CEBPB	20	cg22097004	16		5.58e-10
rs201675547	CNBP	3	cg16546976	3	42714963	9.47e-10
rs3776984	CNOT8	5	cg17232551	14		3.28e-10
rs75323029	CNOT8	5	cg17232551	14		3.28e-10
rs77977226	CNOT8	5	cg17232551	14		4.16e-10
rs17169482	CREB3L2	7	cg17232551	14		2.6e-10
rs57964278	CREB3L2	7	cg17232551	14		2.6e-10
rs112427077	CREBRF	5	cg01632017	2		5.48e-10
rs113177070	CREBRF	5	cg01632017	2		3.58e-10
rs141178159	CREBRF	5	cg01632017	2		6.49e-10
rs141796393	CREBRF	5	cg01632017	2		6.44e-10
rs201874639	CREBRF	5	cg01632017	2		6.01e-10
rs72814167	CREBRF	5	cg01632017	2		6.49e-10
rs72814178	CREBRF	5	cg01632017	2		5.97e-10
rs72814179	CREBRF	5	cg01632017	2		6.44e-10
rs76823586	CREBRF	5	cg01632017	2		5.97e-10
rs7902166	CREM	10	cg17232551	14		3.13e-10
rs7203742	CTCF	16	cg00103075	11		3.89e-10
rs7203742	CTCF	16	cg01114497	1		6.17e-11
rs7203742	CTCF	16	cg01297530	21		3.94e-16
rs7203742	CTCF	16	cg01959652	18		5.16e-11
rs7203742	CTCF	16	cg06024215	17		4.88e-18
rs7203742	CTCF	16	cg07408456	19		5.76e-14
rs7203742	CTCF	16	cg07551395	5		4.39e-12
rs7203742	CTCF	16	cg08515370	12		8.63e-12
rs7203742	CTCF	16	cg08661972	20		4.62e-10
rs7203742	CTCF	16	cg10124993	14		6.6e-10
rs7203742	CTCF	16	cg10189247	22		2.94e-10
rs7203742	CTCF	16	cg12194041	21		1.89e-14
rs7203742	CTCF	16	cg12347757	7		3.35e-16
rs7203742	CTCF	16	cg12401086	1		5.77e-11
rs7203742	CTCF	16	cg13518852	1		6.65e-11
rs7203742	CTCF	16	cg14091256	1		1.05e-10
rs7203742	CTCF	16	cg14258501	6		2.29e-12
rs7203742	CTCF	16	cg14579902	2		2.75e-16
rs7203742	CTCF	16	cg15712177	1		8.71e-11
rs7203742	CTCF	16	cg19076161	13		1.88e-12
rs7203742	CTCF	16	cg19154466	13		5.37e-12
rs7203742	CTCF	16	cg19218264	11		3.43e-11
rs7203742	CTCF	16	cg20133890	6		1e-10
rs7203742	CTCF	16	cg20381398	5		7.04e-14
rs7203742	CTCF	16	cg21306738	1		1.84e-10
rs7203742	CTCF	16	cg21648260	17		5.35e-11
rs7203742	CTCF	16	cg21730334	12		3.09e-11
rs7203742	CTCF	16	cg24542704	8		6.87e-11
rs7203742	CTCF	16	cg25289106	1		4.33e-17
rs7203742	CTCF	16	cg26545918	15		2.88e-11
rs10609752	DRAP1	11	cg17712092	4		1.02e-10
rs500161	DRAP1	11	cg17712092	4		3.53e-21
rs526631	DRAP1	11	cg17712092	4		1.31e-11
rs575479	DRAP1	11	cg17712092	4		3.53e-21
rs58201537	DRAP1	11	cg17712092	4		3.53e-21
rs589253	DRAP1	11	cg17712092	4		3.53e-21
rs590318	DRAP1	11	cg17712092	4		1.02e-10
rs61893932	DRAP1	11	cg17712092	4		1.02e-10
rs653236	DRAP1	11	cg17712092	4		3.53e-21
rs677029	DRAP1	11	cg17712092	4		1.6e-28
rs694156	DRAP1	11	cg17712092	4		1.02e-10
rs4245717	ELK4	1	cg03079840	1	28602358	3.49e-10
rs80084370	ESRRA	11	cg06136573	11	45779243	5.2e-11
rs80084370	ESRRA	11	cg11868247	7		2.12e-10
rs80084370	ESRRA	11	cg12398079	5		3.08e-10
rs80084370	ESRRA	11	cg12637615	15		1.12e-12
rs80084370	ESRRA	11	cg16033645	2		6.53e-10
rs80084370	ESRRA	11	cg18774447	2		4.5e-12
rs80084370	ESRRA	11	cg19523036	14		1.04e-10
rs80084370	ESRRA	11	cg22097004	16		3.32e-10
rs10160792	FOSL1	11	cg17712092	4		2.05e-16
rs1058068	FOSL1	11	cg17712092	4		1.07e-16
rs1151523	FOSL1	11	cg17712092	4		1.57e-11
rs556872	FOSL1	11	cg17712092	4		1.31e-11
rs590871	FOSL1	11	cg17712092	4		3.84e-13
rs634534	FOSL1	11	cg17712092	4		3.49e-16
rs653914	FOSL1	11	cg17712092	4		1.6e-28
rs669371	FOSL1	11	cg17712092	4		1.31e-11
rs689274	FOSL1	11	cg17712092	4		1.57e-11
rs111500544	FOSL2	2	cg17232551	14		5.55e-10
rs150587677	FOSL2	2	cg17232551	14		5.36e-10
rs77355274	FOSL2	2	cg17232551	14		5.55e-10
rs201502877	FOXD4	9	cg21544437	2		2.46e-15
rs2492215	FOXD4	9	cg21544437	2		9.24e-15
rs71509932	FOXD4	9	cg21544437	2		2.7e-17
rs10063424	FOXI1	5	cg06136573	11		7.24e-11
rs10063424	FOXI1	5	cg08042643	9		4.93e-10
rs10063424	FOXI1	5	cg11868247	7		2.62e-10
rs10063424	FOXI1	5	cg12398079	5	76312605	4e-10
rs10063424	FOXI1	5	cg12637615	15		4.39e-12
rs10063424	FOXI1	5	cg15195267	11		7.41e-10
rs10063424	FOXI1	5	cg15835713	5	95388442	4.9e-10
rs10063424	FOXI1	5	cg18774447	2		6.42e-12
rs10063424	FOXI1	5	cg19523036	14		5.85e-11
rs10063424	FOXI1	5	cg22097004	16		5.45e-10
rs2879269	FOXI1	5	cg06136573	11		6.24e-11
rs2879269	FOXI1	5	cg08042643	9		2.5e-10
rs2879269	FOXI1	5	cg11868247	7		6.07e-10
rs2879269	FOXI1	5	cg12398079	5	76311616	2.53e-10
rs2879269	FOXI1	5	cg12637615	15		4.46e-12
rs2879269	FOXI1	5	cg15195267	11		4.64e-10
rs2879269	FOXI1	5	cg15835713	5	95387453	1.32e-10
rs2879269	FOXI1	5	cg18774447	2		6.1e-12
rs2879269	FOXI1	5	cg19523036	14		4.61e-11
rs2879269	FOXI1	5	cg19910147	8		8.05e-10
rs2879269	FOXI1	5	cg22097004	16		5.92e-10
rs4867914	FOXI1	5	cg06136573	11		9.73e-12
rs4867914	FOXI1	5	cg08042643	9		8.19e-10
rs4867914	FOXI1	5	cg11868247	7		3.58e-10
rs4867914	FOXI1	5	cg12398079	5	76300255	3.48e-10
rs4867914	FOXI1	5	cg12637615	15		4.53e-12
rs4867914	FOXI1	5	cg15195267	11		2.74e-10
rs4867914	FOXI1	5	cg18774447	2		6.18e-12
rs4867914	FOXI1	5	cg19523036	14		3.16e-11
rs4867914	FOXI1	5	cg22097004	16		6.33e-10
rs7725347	FOXI1	5	cg00103609	14		7.9e-10
rs7725347	FOXI1	5	cg03179020	8		7.2e-10
rs7725347	FOXI1	5	cg06136573	11		1.24e-11
rs7725347	FOXI1	5	cg12398079	5	76315367	4.43e-10
rs7725347	FOXI1	5	cg12637615	15		4.49e-12
rs7725347	FOXI1	5	cg15195267	11		3.93e-10
rs7725347	FOXI1	5	cg18774447	2		5.63e-12
rs7725347	FOXI1	5	cg19523036	14		4.64e-11
rs7725347	FOXI1	5	cg22097004	16		6.1e-10
rs116671297	FOXK1	7	cg03079840	1		5.74e-10
rs56204202	FOXO1	13	cg06136573	11		9.54e-11
rs56204202	FOXO1	13	cg12398079	5		1.63e-10
rs56204202	FOXO1	13	cg12637615	15		4.27e-12
rs56204202	FOXO1	13	cg15195267	11		4.12e-10
rs56204202	FOXO1	13	cg15835713	5		3.47e-10
rs56204202	FOXO1	13	cg18774447	2		5.19e-12
rs56204202	FOXO1	13	cg19523036	14		9.88e-11
rs56204202	FOXO1	13	cg22097004	16		5.66e-10
rs113909807	FUBP1	1	cg17232551	14		3.24e-10
rs56669494	FUBP1	1	cg17232551	14		4.03e-10
rs10465956	GATAD2B	1	cg01257345	17		6.43e-10
rs10465956	GATAD2B	1	cg05073325	11		6.34e-10
rs10465956	GATAD2B	1	cg06136573	11		1.33e-10
rs10465956	GATAD2B	1	cg11868247	7		9.23e-10
rs10465956	GATAD2B	1	cg12398079	5		1.85e-10
rs10465956	GATAD2B	1	cg12637615	15		7.59e-13
rs10465956	GATAD2B	1	cg18774447	2		6.11e-12
rs10465956	GATAD2B	1	cg19523036	14		1.04e-10
rs10465956	GATAD2B	1	cg22097004	16		5.64e-10
rs13374471	GATAD2B	1	cg01257345	17		6.43e-10
rs13374471	GATAD2B	1	cg05073325	11		6.34e-10
rs13374471	GATAD2B	1	cg06136573	11		1.33e-10
rs13374471	GATAD2B	1	cg11868247	7		9.23e-10
rs13374471	GATAD2B	1	cg12398079	5		1.85e-10
rs13374471	GATAD2B	1	cg12637615	15		7.59e-13
rs13374471	GATAD2B	1	cg18774447	2		6.11e-12
rs13374471	GATAD2B	1	cg19523036	14		1.04e-10
rs13374471	GATAD2B	1	cg22097004	16		5.64e-10
rs13374878	GATAD2B	1	cg01257345	17		6.43e-10
rs13374878	GATAD2B	1	cg05073325	11		6.34e-10
rs13374878	GATAD2B	1	cg06136573	11		1.33e-10
rs13374878	GATAD2B	1	cg11868247	7		9.23e-10
rs13374878	GATAD2B	1	cg12398079	5		1.85e-10
rs13374878	GATAD2B	1	cg12637615	15		7.59e-13
rs13374878	GATAD2B	1	cg18774447	2		6.11e-12
rs13374878	GATAD2B	1	cg19523036	14		1.04e-10
rs13374878	GATAD2B	1	cg22097004	16		5.64e-10
rs74861029	GATAD2B	1	cg01257345	17		6.43e-10
rs74861029	GATAD2B	1	cg05073325	11		6.34e-10
rs74861029	GATAD2B	1	cg06136573	11		1.33e-10
rs74861029	GATAD2B	1	cg11868247	7		9.23e-10
rs74861029	GATAD2B	1	cg12398079	5		1.85e-10
rs74861029	GATAD2B	1	cg12637615	15		7.59e-13
rs74861029	GATAD2B	1	cg18774447	2		6.11e-12
rs74861029	GATAD2B	1	cg19523036	14		1.04e-10
rs74861029	GATAD2B	1	cg22097004	16		5.64e-10
rs76809384	GATAD2B	1	cg01257345	17		6.43e-10
rs76809384	GATAD2B	1	cg05073325	11		6.34e-10
rs76809384	GATAD2B	1	cg06136573	11		1.33e-10
rs76809384	GATAD2B	1	cg11868247	7		9.23e-10
rs76809384	GATAD2B	1	cg12398079	5		1.85e-10
rs76809384	GATAD2B	1	cg12637615	15		7.59e-13
rs76809384	GATAD2B	1	cg18774447	2		6.11e-12
rs76809384	GATAD2B	1	cg19523036	14		1.04e-10
rs76809384	GATAD2B	1	cg22097004	16		5.64e-10
rs2293923	GLI4	8	cg25392970	7		1.76e-10
rs3812433	GLI4	8	cg25392970	7		1.81e-11
rs3829015	GLI4	8	cg25392970	7		4.24e-10
rs7387207	GLI4	8	cg25392970	7		1.76e-10
rs7838319	GLI4	8	cg25392970	7		2.55e-10
rs73744848	HMGA1	6	cg17232551	14		5.56e-10
rs12425965	HMGA2	12	cg14741939	3		7.58e-10
rs111699857	HNF1B	17	cg17232551	14		4.8e-10
rs150893083	HNF1B	17	cg17232551	14		5.49e-10
rs17138380	HNF1B	17	cg17232551	14		4.8e-10
rs76340090	HNF1B	17	cg17232551	14		4.8e-10
rs197694	HSF2	6	cg06268305	15		5.45e-09
rs137941562	IRF1	5	cg06136573	11		1.2e-10
rs137941562	IRF1	5	cg11868247	7		6.63e-11
rs137941562	IRF1	5	cg12398079	5	38598592	4.51e-10
rs137941562	IRF1	5	cg12637615	15		4.4e-12
rs137941562	IRF1	5	cg18774447	2		6.42e-12
rs137941562	IRF1	5	cg19523036	14		1.04e-10
rs137941562	IRF1	5	cg22097004	16		6.32e-10
rs35912346	IRF2	4	cg06888756	2		6.57e-09
rs3066853	IRF8	16	cg20625165	6		6.77e-10
rs9308363	IRF8	16	cg20625165	6		3.99e-10
rs113451170	JUND	19	cg09602922	5		6.55e-10
rs41446250	JUND	19	cg09602922	5		6.55e-10
rs57734410	JUND	19	cg09602922	5		9.25e-10
rs58997823	JUND	19	cg09602922	5		9.25e-10
rs58469163	KLF16	19	cg06136573	11		8.13e-11
rs58469163	KLF16	19	cg11868247	7		6.95e-10
rs58469163	KLF16	19	cg12398079	5		4.4e-10
rs58469163	KLF16	19	cg12637615	15		1.52e-12
rs58469163	KLF16	19	cg18774447	2		6.33e-12
rs58469163	KLF16	19	cg19523036	14		1.03e-10
rs58469163	KLF16	19	cg22097004	16		5.68e-10
rs61590573	L3MBTL1	20	cg06136573	11		1.32e-10
rs61590573	L3MBTL1	20	cg12398079	5		3.35e-10
rs61590573	L3MBTL1	20	cg12637615	15		3.43e-12
rs61590573	L3MBTL1	20	cg18774447	2		5.5e-12
rs61590573	L3MBTL1	20	cg19523036	14		8.22e-11
rs61590573	L3MBTL1	20	cg22097004	16		4.42e-10
rs13334136	MKL2	16	cg06136573	11		1.11e-10
rs13334136	MKL2	16	cg11868247	7		8.51e-10
rs13334136	MKL2	16	cg12398079	5		1.34e-10
rs13334136	MKL2	16	cg12637615	15		1.94e-12
rs13334136	MKL2	16	cg15195267	11		6.83e-11
rs13334136	MKL2	16	cg18774447	2		1.79e-12
rs13334136	MKL2	16	cg19523036	14		5.88e-11
rs13334136	MKL2	16	cg22097004	16	64274347	6.33e-10
rs75932638	MKL2	16	cg06136573	11		8.92e-11
rs75932638	MKL2	16	cg08042643	9		8.56e-10
rs75932638	MKL2	16	cg11868247	7		9.96e-10
rs75932638	MKL2	16	cg12398079	5		1.34e-10
rs75932638	MKL2	16	cg12637615	15		3.54e-12
rs75932638	MKL2	16	cg15195267	11		1.01e-10
rs75932638	MKL2	16	cg15835713	5		7.03e-10
rs75932638	MKL2	16	cg18774447	2		2.18e-12
rs75932638	MKL2	16	cg19523036	14		2.02e-11
rs75932638	MKL2	16	cg22097004	16	64269913	6.1e-10
rs60264385	MTA1	14	cg05538359	17		9.24e-10
rs75594484	MTA1	14	cg05538359	17		9.24e-10
rs6509240	MYPOP	19	cg00978203	1		2.65e-11
rs141887102	MZF1	19	cg26151851	21		5.79e-16
rs55987239	MZF1	19	cg26151851	21		1.14e-15
rs73068325	MZF1	19	cg26151851	21		4.26e-17
rs73068329	MZF1	19	cg26151851	21		5.49e-17
rs73068335	MZF1	19	cg26151851	21		5.49e-17
rs735278	MZF1	19	cg22037779	5		6.47e-18
rs111966498	NACC2	9	cg06136573	11		1.28e-10
rs111966498	NACC2	9	cg11868247	7		5.32e-10
rs111966498	NACC2	9	cg12398079	5		3.99e-10
rs111966498	NACC2	9	cg12637615	15		4.51e-12
rs111966498	NACC2	9	cg18774447	2		6.08e-12
rs111966498	NACC2	9	cg19523036	14		9.13e-11
rs111966498	NACC2	9	cg22097004	16		6.06e-10
rs60426293	NACC2	9	cg06136573	11		8.64e-11
rs60426293	NACC2	9	cg12398079	5		3.27e-10
rs60426293	NACC2	9	cg12637615	15		4.36e-12
rs60426293	NACC2	9	cg15835713	5		7.74e-10
rs60426293	NACC2	9	cg16033645	2		6.46e-10
rs60426293	NACC2	9	cg18774447	2		5.79e-12
rs60426293	NACC2	9	cg19523036	14		9.83e-11
rs60426293	NACC2	9	cg22097004	16		4.49e-10
rs72773729	NACC2	9	cg06136573	11		8.64e-11
rs72773729	NACC2	9	cg12398079	5		3.27e-10
rs72773729	NACC2	9	cg12637615	15		4.36e-12
rs72773729	NACC2	9	cg15835713	5		7.74e-10
rs72773729	NACC2	9	cg16033645	2		6.46e-10
rs72773729	NACC2	9	cg18774447	2		5.79e-12
rs72773729	NACC2	9	cg19523036	14		9.83e-11
rs72773729	NACC2	9	cg22097004	16		4.49e-10
rs151104718	NCOR1	17	cg06136573	11		9.49e-11
rs151104718	NCOR1	17	cg12398079	5		4.44e-10
rs151104718	NCOR1	17	cg12637615	15		4.35e-12
rs151104718	NCOR1	17	cg15835713	5		2.34e-10
rs151104718	NCOR1	17	cg18774447	2		5.48e-12
rs151104718	NCOR1	17	cg19523036	14		1.98e-11
rs151104718	NCOR1	17	cg20295671	22		2.29e-10
rs151104718	NCOR1	17	cg22097004	16		3.03e-10
rs112781888	NFATC1	18	cg03894102	5		4.49e-10
rs112781888	NFATC1	18	cg06136573	11		1.32e-10
rs112781888	NFATC1	18	cg12398079	5		4.33e-10
rs112781888	NFATC1	18	cg12637615	15		2.72e-12
rs112781888	NFATC1	18	cg18774447	2		2.8e-12
rs112781888	NFATC1	18	cg19523036	14		7.26e-11
rs112781888	NFATC1	18	cg22097004	16		3.56e-10
rs11660685	NFATC1	18	cg03894102	5		4.49e-10
rs11660685	NFATC1	18	cg06136573	11		1.32e-10
rs11660685	NFATC1	18	cg12398079	5		4.33e-10
rs11660685	NFATC1	18	cg12637615	15		2.72e-12
rs11660685	NFATC1	18	cg18774447	2		2.8e-12
rs11660685	NFATC1	18	cg19523036	14		7.26e-11
rs11660685	NFATC1	18	cg22097004	16		3.56e-10
rs28380036	NFATC1	18	cg06136573	11		1.15e-10
rs28380036	NFATC1	18	cg08042643	9		5.28e-10
rs28380036	NFATC1	18	cg11868247	7		8.49e-10
rs28380036	NFATC1	18	cg12398079	5		4.5e-10
rs28380036	NFATC1	18	cg12637615	15		3.42e-12
rs28380036	NFATC1	18	cg16033645	2		1.43e-10
rs28380036	NFATC1	18	cg18774447	2		5.83e-13
rs28380036	NFATC1	18	cg19523036	14		5.82e-11
rs28380036	NFATC1	18	cg22097004	16		1.17e-10
rs2850724	NFATC1	18	cg03894102	5		7.16e-10
rs2850724	NFATC1	18	cg06136573	11		1.31e-10
rs2850724	NFATC1	18	cg12398079	5		4.13e-10
rs2850724	NFATC1	18	cg12637615	15		3.2e-12
rs2850724	NFATC1	18	cg18774447	2		2.73e-12
rs2850724	NFATC1	18	cg19523036	14		6.86e-11
rs2850724	NFATC1	18	cg22097004	16		4.01e-10
rs557325	NFATC1	18	cg03894102	5		4.49e-10
rs557325	NFATC1	18	cg06136573	11		1.32e-10
rs557325	NFATC1	18	cg12398079	5		4.33e-10
rs557325	NFATC1	18	cg12637615	15		2.72e-12
rs557325	NFATC1	18	cg18774447	2		2.8e-12
rs557325	NFATC1	18	cg19523036	14		7.26e-11
rs557325	NFATC1	18	cg22097004	16		3.56e-10
rs649774	NFATC1	18	cg03894102	5		4.49e-10
rs649774	NFATC1	18	cg06136573	11		1.32e-10
rs649774	NFATC1	18	cg12398079	5		4.33e-10
rs649774	NFATC1	18	cg12637615	15		2.72e-12
rs649774	NFATC1	18	cg18774447	2		2.8e-12
rs649774	NFATC1	18	cg19523036	14		7.26e-11
rs649774	NFATC1	18	cg22097004	16		3.56e-10
rs61027813	NFIL3	9	cg05073325	11		5.1e-10
rs61027813	NFIL3	9	cg06136573	11		1.27e-10
rs61027813	NFIL3	9	cg08042643	9	5348615	3.55e-10
rs61027813	NFIL3	9	cg11868247	7		3.76e-10
rs61027813	NFIL3	9	cg12398079	5		4.23e-10
rs61027813	NFIL3	9	cg12637615	15		4.42e-12
rs61027813	NFIL3	9	cg18774447	2		3.28e-12
rs61027813	NFIL3	9	cg19523036	14		7.58e-11
rs61027813	NFIL3	9	cg22097004	16		2.03e-10
rs36226954	NFKB2	10	cg17232551	14		5.42e-10
rs10015582	NFXL1	4	cg05538359	17		2.51e-09
rs10015582	NFXL1	4	cg05822495	1		6.95e-09
rs10015582	NFXL1	4	cg07039149	14		7.15e-09
rs10015582	NFXL1	4	cg21816336	2		8.65e-09
rs16860680	NFXL1	4	cg05538359	17		2.51e-09
rs16860680	NFXL1	4	cg05822495	1		6.95e-09
rs16860680	NFXL1	4	cg07039149	14		7.15e-09
rs16860680	NFXL1	4	cg21816336	2		8.65e-09
rs77514338	NFXL1	4	cg05538359	17		2.51e-09
rs77514338	NFXL1	4	cg05822495	1		6.95e-09
rs77514338	NFXL1	4	cg07039149	14		7.15e-09
rs77514338	NFXL1	4	cg21816336	2		8.65e-09
rs9998800	NFXL1	4	cg05538359	17		2.51e-09
rs9998800	NFXL1	4	cg05822495	1		6.95e-09
rs9998800	NFXL1	4	cg07039149	14		7.15e-09
rs9998800	NFXL1	4	cg21816336	2		8.65e-09
rs111446046	NFYB	12	cg06136573	11		8.2e-11
rs111446046	NFYB	12	cg12398079	5		3.55e-10
rs111446046	NFYB	12	cg12637615	15		3.81e-12
rs111446046	NFYB	12	cg18774447	2		2.64e-13
rs111446046	NFYB	12	cg19523036	14		9.51e-11
rs111446046	NFYB	12	cg22097004	16		5.73e-10
rs73392510	NFYB	12	cg06136573	11		1.17e-10
rs73392510	NFYB	12	cg11868247	7		9.81e-10
rs73392510	NFYB	12	cg12398079	5		4.04e-10
rs73392510	NFYB	12	cg12637615	15		4.4e-12
rs73392510	NFYB	12	cg18774447	2		3.32e-13
rs73392510	NFYB	12	cg19523036	14		6.71e-11
rs73392510	NFYB	12	cg22097004	16		5.97e-10
rs112559381	PCGF6	10	cg17232551	14		9.22e-11
rs77848347	SMAD1	4	cg01257345	17		4.45e-10
rs77848347	SMAD1	4	cg06136573	11		6.92e-11
rs77848347	SMAD1	4	cg12398079	5		4.51e-10
rs77848347	SMAD1	4	cg12637615	15		1.16e-12
rs77848347	SMAD1	4	cg15835713	5		3.63e-10
rs77848347	SMAD1	4	cg18774447	2		6.36e-12
rs77848347	SMAD1	4	cg19523036	14		2.28e-11
rs77848347	SMAD1	4	cg22097004	16		6.33e-10
rs114536223	SOLH	16	cg17232551	14		5.2e-10
rs115811665	SOLH	16	cg17232551	14		3.8e-10
rs115955817	SOLH	16	cg17232551	14		5.2e-10
rs116515524	SOLH	16	cg17232551	14		5.2e-10
rs116698525	SOLH	16	cg03279076	17		9.33e-11
rs11864655	SOLH	16	cg03279076	17		2.47e-09
rs192060618	SOLH	16	cg17232551	14		9.06e-11
rs2239488	SOLH	16	cg03279076	17		7.9e-09
rs3760049	SOLH	16	cg03279076	17		7.9e-09
rs73481349	SOLH	16	cg17232551	14		5.28e-10
rs76772307	SOLH	16	cg17232551	14		5.2e-10
rs78834549	SOLH	16	cg17232551	14		5.2e-10
rs8063034	SOLH	16	cg03279076	17		7.9e-09
rs2659860	TAF10	11	cg21816336	2		7.33e-10
rs185804241	TAF5	10	cg17232551	14		3.2e-10
rs36203382	TCF7	5	cg06136573	11		1.3e-10
rs36203382	TCF7	5	cg12398079	5	40226685	4.48e-10
rs36203382	TCF7	5	cg12637615	15		4.1e-12
rs36203382	TCF7	5	cg15195267	11		4.49e-10
rs36203382	TCF7	5	cg18774447	2		3.56e-12
rs36203382	TCF7	5	cg19523036	14		2.91e-11
rs36203382	TCF7	5	cg22097004	16		6.06e-10
rs36203383	TCF7	5	cg06136573	11		1.3e-10
rs36203383	TCF7	5	cg12398079	5	40226715	4.48e-10
rs36203383	TCF7	5	cg12637615	15		4.1e-12
rs36203383	TCF7	5	cg15195267	11		4.49e-10
rs36203383	TCF7	5	cg18774447	2		3.56e-12
rs36203383	TCF7	5	cg19523036	14		2.91e-11
rs36203383	TCF7	5	cg22097004	16		6.06e-10
rs36203744	TCF7	5	cg06136573	11		1.3e-10
rs36203744	TCF7	5	cg12398079	5	40226744	4.48e-10
rs36203744	TCF7	5	cg12637615	15		4.1e-12
rs36203744	TCF7	5	cg15195267	11		4.49e-10
rs36203744	TCF7	5	cg18774447	2		3.56e-12
rs36203744	TCF7	5	cg19523036	14		2.91e-11
rs36203744	TCF7	5	cg22097004	16		6.06e-10
rs36203745	TCF7	5	cg06136573	11		1.3e-10
rs36203745	TCF7	5	cg12398079	5	40226778	4.48e-10
rs36203745	TCF7	5	cg12637615	15		4.1e-12
rs36203745	TCF7	5	cg15195267	11		4.49e-10
rs36203745	TCF7	5	cg18774447	2		3.56e-12
rs36203745	TCF7	5	cg19523036	14		2.91e-11
rs36203745	TCF7	5	cg22097004	16		6.06e-10
rs36203746	TCF7	5	cg06136573	11		1.3e-10
rs36203746	TCF7	5	cg12398079	5	40226821	4.48e-10
rs36203746	TCF7	5	cg12637615	15		4.1e-12
rs36203746	TCF7	5	cg15195267	11		4.49e-10
rs36203746	TCF7	5	cg18774447	2		3.56e-12
rs36203746	TCF7	5	cg19523036	14		2.91e-11
rs36203746	TCF7	5	cg22097004	16		6.06e-10
rs55979988	TCF7	5	cg06136573	11		1.28e-10
rs55979988	TCF7	5	cg12398079	5	40224711	4.5e-10
rs55979988	TCF7	5	cg12637615	15		2.77e-12
rs55979988	TCF7	5	cg15195267	11		2.79e-10
rs55979988	TCF7	5	cg18774447	2		4.23e-12
rs55979988	TCF7	5	cg19523036	14		2.26e-11
rs55979988	TCF7	5	cg22097004	16		5.7e-10
rs9577578	TFDP1	13	cg09344607	5		1.34e-10
rs76838222	TGIF1	18	cg17232551	14		5.5e-10
rs112897166	TRIM22	11	cg04489946	7		6.64e-10
rs11669345	TRIM28	19	cg26151851	21		6.72e-14
rs190509159	TRIM28	19	cg26151851	21		1.71e-14
rs2305122	TRIM28	19	cg26151851	21		4.74e-16
rs3816329	TRIM28	19	cg26151851	21		2.92e-11
rs55716128	TRIM28	19	cg26151851	21		1.14e-15
rs7257669	TRIM28	19	cg22037779	5		7.05e-20
rs12879827	ZBTB25	14	cg04709266	5		1.18e-11
rs12879827	ZBTB25	14	cg25250374	5		5.1e-19
rs13329053	ZBTB25	14	cg25250374	5		2.51e-19
rs1453008	ZBTB25	14	cg25250374	5		2.51e-19
rs74056441	ZBTB25	14	cg06136573	11		1.26e-10
rs74056441	ZBTB25	14	cg11868247	7		9.77e-10
rs74056441	ZBTB25	14	cg12398079	5		2.59e-10
rs74056441	ZBTB25	14	cg12637615	15		4.44e-12
rs74056441	ZBTB25	14	cg18774447	2		6.1e-12
rs74056441	ZBTB25	14	cg19523036	14	9710974	8.25e-11
rs74056441	ZBTB25	14	cg22097004	16		4.84e-10
rs74056443	ZBTB25	14	cg01257345	17		9.45e-10
rs74056443	ZBTB25	14	cg06136573	11		9.98e-11
rs74056443	ZBTB25	14	cg11868247	7		8.69e-10
rs74056443	ZBTB25	14	cg12398079	5		3.32e-10
rs74056443	ZBTB25	14	cg12637615	15		4.53e-12
rs74056443	ZBTB25	14	cg18774447	2		6.37e-12
rs74056443	ZBTB25	14	cg19523036	14	9710623	1.01e-10
rs74056443	ZBTB25	14	cg19910147	8		7.56e-10
rs74056443	ZBTB25	14	cg22097004	16		4.26e-10
rs75060079	ZBTB25	14	cg06136573	11		1.33e-10
rs75060079	ZBTB25	14	cg12398079	5		2.76e-10
rs75060079	ZBTB25	14	cg12637615	15		4.45e-12
rs75060079	ZBTB25	14	cg18531227	8		5.77e-10
rs75060079	ZBTB25	14	cg18774447	2		5.35e-12
rs75060079	ZBTB25	14	cg19523036	14	9721631	1.03e-10
rs75060079	ZBTB25	14	cg22097004	16		6.06e-10
rs75073055	ZBTB25	14	cg06136573	11		1.33e-10
rs75073055	ZBTB25	14	cg12398079	5		2.76e-10
rs75073055	ZBTB25	14	cg12637615	15		4.45e-12
rs75073055	ZBTB25	14	cg18531227	8		5.77e-10
rs75073055	ZBTB25	14	cg18774447	2		5.35e-12
rs75073055	ZBTB25	14	cg19523036	14	9721991	1.03e-10
rs75073055	ZBTB25	14	cg22097004	16		6.06e-10
rs761546	ZBTB25	14	cg25250374	5		7.08e-19
rs79885046	ZBTB25	14	cg06136573	11		1.33e-10
rs79885046	ZBTB25	14	cg12398079	5		2.76e-10
rs79885046	ZBTB25	14	cg12637615	15		4.45e-12
rs79885046	ZBTB25	14	cg18531227	8		5.77e-10
rs79885046	ZBTB25	14	cg18774447	2		5.35e-12
rs79885046	ZBTB25	14	cg19523036	14	9721423	1.03e-10
rs79885046	ZBTB25	14	cg22097004	16		6.06e-10
rs12461077	ZNF146	19	cg14695492	8		1.64e-10
rs199635286	ZNF146	19	cg17232551	14		4.94e-10
rs73038028	ZNF146	19	cg14695492	8		1.64e-10
rs200045320	ZNF155	19	cg25134938	3		1.39e-10
rs200999128	ZNF155	19	cg25134938	3		1.39e-10
rs397706	ZNF155	19	cg25134938	3		2.7e-09
rs398981	ZNF155	19	cg25134938	3		1.19e-12
rs62116613	ZNF155	19	cg18137120	4		6.84e-09
rs71171207	ZNF155	19	cg25134938	3		1.39e-10
rs78759164	ZNF155	19	cg25134938	3		9.52e-10
rs12546794	ZNF16	8	cg21304619	7		6.39e-10
rs12677039	ZNF16	8	cg21304619	7		6.26e-10
rs200111807	ZNF16	8	cg21304619	7		2.92e-10
rs34577979	ZNF16	8	cg21304619	7		6.83e-10
rs35623186	ZNF16	8	cg21304619	7		1.06e-10
rs3824110	ZNF16	8	cg21304619	7		5.37e-10
rs10212378	ZNF197	3	cg02625371	20		6.72e-13
rs11130032	ZNF197	3	cg02625371	20		6.72e-13
rs12108134	ZNF197	3	cg02625371	20		3.28e-13
rs12489887	ZNF197	3	cg02625371	20		3.12e-13
rs12635624	ZNF197	3	cg02625371	20		5.04e-14
rs13319803	ZNF197	3	cg02625371	20		5.04e-14
rs13321717	ZNF197	3	cg02625371	20		4.9e-13
rs1402751	ZNF197	3	cg02625371	20		2.1e-14
rs2009473	ZNF197	3	cg02625371	20		8.86e-11
rs201770032	ZNF197	3	cg02625371	20		6.33e-12
rs2135530	ZNF197	3	cg02625371	20		3.42e-10
rs2293600	ZNF197	3	cg02625371	20		1.01e-14
rs2888410	ZNF197	3	cg02625371	20		1.74e-14
rs34042835	ZNF197	3	cg02625371	20		3.51e-12
rs4682749	ZNF197	3	cg02625371	20		2.15e-13
rs4682987	ZNF197	3	cg02625371	20		5.04e-14
rs56231820	ZNF197	3	cg02625371	20		5.31e-15
rs62244186	ZNF197	3	cg02625371	20		1.74e-12
rs62251383	ZNF197	3	cg02625371	20		7.27e-14
rs6441861	ZNF197	3	cg02625371	20		1.74e-14
rs6766334	ZNF197	3	cg02625371	20		3.1e-12
rs6778410	ZNF197	3	cg02625371	20		1.27e-13
rs7640654	ZNF197	3	cg02625371	20		4.03e-10
rs77629753	ZNF197	3	cg02625371	20		2.22e-13
rs9284880	ZNF197	3	cg02625371	20		4.03e-10
rs9311358	ZNF197	3	cg02625371	20		3.28e-13
rs9835270	ZNF197	3	cg02625371	20		7.27e-14
rs9850129	ZNF197	3	cg02625371	20		2.54e-14
rs9870634	ZNF197	3	cg02625371	20		1.95e-10
rs73575911	ZNF23	16	cg17232551	14		1.29e-10
rs201732179	ZNF251	8	cg17232551	14		5.18e-10
rs3960272	ZNF28	19	cg14006798	20		3.27e-10
rs3960272	ZNF28	19	cg23092885	6		5.7e-10
rs4801939	ZNF28	19	cg14006798	20		3.27e-10
rs4801939	ZNF28	19	cg23092885	6		5.7e-10
rs4801941	ZNF28	19	cg04320629	2		8.15e-10
rs4801941	ZNF28	19	cg23092885	6		6.48e-10
rs4801942	ZNF28	19	cg14006798	20		3.27e-10
rs4801942	ZNF28	19	cg23092885	6		5.7e-10
rs4803008	ZNF28	19	cg04320629	2		8.15e-10
rs4803008	ZNF28	19	cg23092885	6		6.48e-10
rs4803009	ZNF28	19	cg04320629	2		8.15e-10
rs4803009	ZNF28	19	cg23092885	6		6.48e-10
rs7256165	ZNF28	19	cg23092885	6		3.68e-11
rs7256855	ZNF28	19	cg14006798	20		8.83e-10
rs7256855	ZNF28	19	cg23092885	6		2.45e-10
rs78494624	ZNF286A	17	cg24805434	17	2978046	6.82e-13
rs2257186	ZNF33A	10	cg17830980	10	4755621	6.96e-12
rs2472150	ZNF33A	10	cg17830980	10	4757420	6.96e-12
rs639479	ZNF33A	10	cg17830980	10	4750292	6.96e-12
rs9865162	ZNF35	3	cg02625371	20		4.55e-13
rs111949542	ZNF354B	5	cg17232551	14		2.2e-10
rs11955077	ZNF354B	5	cg17232551	14		2.2e-10
rs200424740	ZNF354B	5	cg17232551	14		1.22e-10
rs11951738	ZNF354C	5	cg19964040	2		2.84e-12
rs11951738	ZNF354C	5	cg24110433	1		7.6e-24
rs13160086	ZNF354C	5	cg19964040	2		2.83e-11
rs13160086	ZNF354C	5	cg24110433	1		1.89e-18
rs13188724	ZNF354C	5	cg19964040	2		1.96e-12
rs13188724	ZNF354C	5	cg24110433	1		1.55e-21
rs34431447	ZNF354C	5	cg19964040	2		5.18e-13
rs34431447	ZNF354C	5	cg24110433	1		2.32e-23
rs6601008	ZNF354C	5	cg17232551	14		2.62e-10
rs6886245	ZNF354C	5	cg17232551	14		3.25e-10
rs73342567	ZNF354C	5	cg17232551	14		5.51e-10
rs7711420	ZNF354C	5	cg24110433	1		2.07e-19
rs7731215	ZNF354C	5	cg17232551	14		5.49e-10
rs1010729	ZNF37A	10	cg17830980	10	4669128	2.97e-10
rs1033669	ZNF37A	10	cg17830980	10	4673952	3.12e-28
rs1033670	ZNF37A	10	cg17830980	10	4673865	2.97e-10
rs10709171	ZNF37A	10	cg17830980	10	4661707	3.12e-28
rs113142948	ZNF37A	10	cg17830980	10	4666883	3.12e-28
rs139645413	ZNF37A	10	cg17830980	10	4672306	4.57e-20
rs139645413	ZNF37A	10	cg23533926	12		2.2e-10
rs2021649	ZNF37A	10	cg17830980	10	4656176	3.12e-28
rs2021650	ZNF37A	10	cg17830980	10	4656381	1.34e-18
rs2021650	ZNF37A	10	cg23533926	12		1.23e-11
rs2023299	ZNF37A	10	cg17830980	10	4669287	1.34e-18
rs2023299	ZNF37A	10	cg23533926	12		1.23e-11
rs2023351	ZNF37A	10	cg17830980	10	4669484	3.12e-28
rs2178962	ZNF37A	10	cg17830980	10	4656735	1.34e-18
rs2178962	ZNF37A	10	cg23533926	12		1.23e-11
rs2263162	ZNF37A	10	cg17830980	10	4658451	1.34e-18
rs2263162	ZNF37A	10	cg23533926	12		1.23e-11
rs2263163	ZNF37A	10	cg17830980	10	4658411	3.12e-28
rs2263164	ZNF37A	10	cg17830980	10	4658400	1.34e-18
rs2263164	ZNF37A	10	cg23533926	12		1.23e-11
rs2384730	ZNF37A	10	cg17830980	10	4658493	3.12e-28
rs2384731	ZNF37A	10	cg17830980	10	4657553	2.72e-18
rs2384731	ZNF37A	10	cg23533926	12		3.96e-11
rs2472173	ZNF37A	10	cg17830980	10	4673660	3.12e-28
rs2472174	ZNF37A	10	cg17830980	10	4672916	3.12e-28
rs2472175	ZNF37A	10	cg17830980	10	4665397	3.12e-28
rs2472176	ZNF37A	10	cg17830980	10	4665377	3.12e-28
rs2472177	ZNF37A	10	cg17830980	10	4664283	4.57e-20
rs2472177	ZNF37A	10	cg23533926	12		2.2e-10
rs2472178	ZNF37A	10	cg17830980	10	4663548	4.57e-20
rs2472178	ZNF37A	10	cg23533926	12		2.2e-10
rs2472180	ZNF37A	10	cg17830980	10	4661792	3.12e-28
rs2472181	ZNF37A	10	cg17830980	10	4661534	3.12e-28
rs2472182	ZNF37A	10	cg17830980	10	4659433	3.12e-28
rs2472183	ZNF37A	10	cg17830980	10	4655803	3.12e-28
rs2474561	ZNF37A	10	cg17830980	10	4674754	5.37e-15
rs2474563	ZNF37A	10	cg17830980	10	4672360	3.12e-28
rs2474564	ZNF37A	10	cg17830980	10	4667637	1.34e-18
rs2474564	ZNF37A	10	cg23533926	12		1.23e-11
rs2474565	ZNF37A	10	cg17830980	10	4667470	3.12e-28
rs2474566	ZNF37A	10	cg17830980	10	4665922	3.12e-28
rs2474567	ZNF37A	10	cg17830980	10	4665806	3.12e-28
rs2474568	ZNF37A	10	cg17830980	10	4665151	3.12e-28
rs2474569	ZNF37A	10	cg17830980	10	4664807	3.12e-28
rs2474570	ZNF37A	10	cg17830980	10	4664541	5.34e-19
rs2474570	ZNF37A	10	cg23533926	12		5.53e-12
rs2474571	ZNF37A	10	cg17830980	10	4663659	3.12e-28
rs2474572	ZNF37A	10	cg17830980	10	4662982	4.57e-20
rs2474572	ZNF37A	10	cg23533926	12		2.2e-10
rs2474573	ZNF37A	10	cg17830980	10	4662857	1.34e-18
rs2474573	ZNF37A	10	cg23533926	12		1.23e-11
rs2474574	ZNF37A	10	cg17830980	10	4661003	3.12e-28
rs2474575	ZNF37A	10	cg17830980	10	4660397	3.12e-28
rs2504127	ZNF37A	10	cg17830980	10	4655905	1.34e-18
rs2504127	ZNF37A	10	cg23533926	12		1.23e-11
rs2504139	ZNF37A	10	cg17830980	10	4659977	1.34e-18
rs2504139	ZNF37A	10	cg23533926	12		1.23e-11
rs2504140	ZNF37A	10	cg17830980	10	4660719	3.12e-28
rs2504141	ZNF37A	10	cg17830980	10	4661607	1.34e-18
rs2504141	ZNF37A	10	cg23533926	12		1.23e-11
rs2504142	ZNF37A	10	cg17830980	10	4664505	3.1e-29
rs2504143	ZNF37A	10	cg17830980	10	4664592	3.12e-28
rs2504145	ZNF37A	10	cg17830980	10	4664913	5.89e-14
rs2505198	ZNF37A	10	cg17830980	10	4655115	4.57e-20
rs2505198	ZNF37A	10	cg23533926	12		2.2e-10
rs2505200	ZNF37A	10	cg17830980	10	4668404	5.37e-15
rs2983343	ZNF37A	10	cg17830980	10	4664966	3.12e-28
rs35696075	ZNF37A	10	cg17830980	10	4668017	3.12e-28
rs371424835	ZNF37A	10	cg17830980	10	4665012	1.09e-19
rs377219439	ZNF37A	10	cg17830980	10	4665010	1.09e-19
rs4385831	ZNF37A	10	cg17830980	10	4671652	1.34e-18
rs4385831	ZNF37A	10	cg23533926	12		1.23e-11
rs61858917	ZNF37A	10	cg17830980	10	4666579	5.37e-15
rs66842526	ZNF37A	10	cg17830980	10	4665018	1.17e-20
rs78810455	ZNF37A	10	cg17830980	10	4666092	3.12e-28
rs7905492	ZNF37A	10	cg17830980	10	4671929	1.19e-16
rs7905492	ZNF37A	10	cg23533926	12		1.86e-10
rs7915062	ZNF37A	10	cg17830980	10	4666419	1.34e-18
rs7915062	ZNF37A	10	cg23533926	12		1.23e-11
rs9299760	ZNF37A	10	cg17830980	10	4670378	3.12e-28
rs932538	ZNF37A	10	cg17830980	10	4666984	4.57e-20
rs932538	ZNF37A	10	cg23533926	12		2.2e-10
rs9418322	ZNF37A	10	cg17830980	10	4671002	3.12e-28
rs10406612	ZNF383;ZNF585B	19	cg24637308	11		7.02e-09
rs10406612	ZNF383;ZNF585B	19	cg27159719	8		3.36e-09
rs10411236	ZNF383;ZNF585B	19	cg06482967	2		3.63e-13
rs112664666	ZNF383;ZNF585B	19	cg06482967	2		3.27e-13
rs112664666	ZNF383;ZNF585B	19	cg10971669	12		3.77e-10
rs1234259	ZNF383;ZNF585B	19	cg06482967	2		6.28e-13
rs172786	ZNF383;ZNF585B	19	cg06482967	2		6.28e-13
rs200517323	ZNF383;ZNF585B	19	cg06482967	2		3.27e-13
rs200517323	ZNF383;ZNF585B	19	cg10971669	12		3.77e-10
rs11085455	ZNF429	19	cg17283857	10		2.98e-09
rs117047235	ZNF429	19	cg00103609	14		9.89e-09
rs117047235	ZNF429	19	cg01257345	17		2.02e-09
rs117047235	ZNF429	19	cg03179020	8		5.77e-09
rs117047235	ZNF429	19	cg05073325	11		2.44e-09
rs117047235	ZNF429	19	cg05283551	14		3.24e-10
rs117047235	ZNF429	19	cg06136573	11		1.29e-10
rs117047235	ZNF429	19	cg08042643	9		1.96e-09
rs117047235	ZNF429	19	cg11392689	1		3.71e-09
rs117047235	ZNF429	19	cg11868247	7		9.99e-10
rs117047235	ZNF429	19	cg12398079	5		3.14e-10
rs117047235	ZNF429	19	cg12637615	15		4.2e-12
rs117047235	ZNF429	19	cg15195267	11		1.62e-09
rs117047235	ZNF429	19	cg15835713	5		1.41e-09
rs117047235	ZNF429	19	cg16033645	2		7.41e-10
rs117047235	ZNF429	19	cg17283857	10		1.43e-10
rs117047235	ZNF429	19	cg17767931	3		2.83e-09
rs117047235	ZNF429	19	cg18531227	8		2.24e-09
rs117047235	ZNF429	19	cg18774447	2		3.57e-12
rs117047235	ZNF429	19	cg19523036	14		1.03e-10
rs117047235	ZNF429	19	cg19910147	8		2.38e-09
rs117047235	ZNF429	19	cg20972740	2		5.34e-09
rs117047235	ZNF429	19	cg21711368	10		4.74e-09
rs117047235	ZNF429	19	cg22097004	16		1.7e-10
rs12974019	ZNF429	19	cg00103609	14		9.26e-09
rs12974019	ZNF429	19	cg01257345	17		2.24e-09
rs12974019	ZNF429	19	cg03179020	8		5.64e-09
rs12974019	ZNF429	19	cg05073325	11		2.28e-09
rs12974019	ZNF429	19	cg05283551	14		2.1e-10
rs12974019	ZNF429	19	cg06136573	11		1.24e-10
rs12974019	ZNF429	19	cg08042643	9		1.87e-09
rs12974019	ZNF429	19	cg11392689	1		4.8e-10
rs12974019	ZNF429	19	cg11868247	7		8.72e-10
rs12974019	ZNF429	19	cg12398079	5		3.05e-10
rs12974019	ZNF429	19	cg12637615	15		4.37e-12
rs12974019	ZNF429	19	cg15195267	11		1.58e-09
rs12974019	ZNF429	19	cg15835713	5		1.1e-09
rs12974019	ZNF429	19	cg16033645	2		1.29e-09
rs12974019	ZNF429	19	cg17283857	10		1.76e-11
rs12974019	ZNF429	19	cg17767931	3		1.72e-09
rs12974019	ZNF429	19	cg18531227	8		2.42e-09
rs12974019	ZNF429	19	cg18774447	2		4.96e-12
rs12974019	ZNF429	19	cg19523036	14		1.05e-10
rs12974019	ZNF429	19	cg19910147	8		2.8e-09
rs12974019	ZNF429	19	cg20972740	2		4.54e-09
rs12974019	ZNF429	19	cg21711368	10		4.95e-09
rs12974019	ZNF429	19	cg22097004	16		2.01e-10
rs12982768	ZNF429	19	cg00103609	14		9.89e-09
rs12982768	ZNF429	19	cg01257345	17		2.02e-09
rs12982768	ZNF429	19	cg03179020	8		5.77e-09
rs12982768	ZNF429	19	cg05073325	11		2.44e-09
rs12982768	ZNF429	19	cg05283551	14		3.24e-10
rs12982768	ZNF429	19	cg06136573	11		1.29e-10
rs12982768	ZNF429	19	cg08042643	9		1.96e-09
rs12982768	ZNF429	19	cg11392689	1		3.71e-09
rs12982768	ZNF429	19	cg11868247	7		9.99e-10
rs12982768	ZNF429	19	cg12398079	5		3.14e-10
rs12982768	ZNF429	19	cg12637615	15		4.2e-12
rs12982768	ZNF429	19	cg15195267	11		1.62e-09
rs12982768	ZNF429	19	cg15835713	5		1.41e-09
rs12982768	ZNF429	19	cg16033645	2		7.41e-10
rs12982768	ZNF429	19	cg17283857	10		1.43e-10
rs12982768	ZNF429	19	cg17767931	3		2.83e-09
rs12982768	ZNF429	19	cg18531227	8		2.24e-09
rs12982768	ZNF429	19	cg18774447	2		3.57e-12
rs12982768	ZNF429	19	cg19523036	14		1.03e-10
rs12982768	ZNF429	19	cg19910147	8		2.38e-09
rs12982768	ZNF429	19	cg20972740	2		5.34e-09
rs12982768	ZNF429	19	cg21711368	10		4.74e-09
rs12982768	ZNF429	19	cg22097004	16		1.7e-10
rs12983787	ZNF429	19	cg10409981	8		4.03e-09
rs144238909	ZNF429	19	cg17283857	10		2.98e-09
rs145104920	ZNF429	19	cg04577096	21		8.23e-09
rs145104920	ZNF429	19	cg18434367	6		5.88e-09
rs145104920	ZNF429	19	cg26737948	11		3.34e-09
rs149205019	ZNF429	19	cg17283857	10		2.98e-09
rs1533675	ZNF429	19	cg00103609	14		9.88e-09
rs1533675	ZNF429	19	cg01257345	17		1.95e-09
rs1533675	ZNF429	19	cg03179020	8		5.05e-09
rs1533675	ZNF429	19	cg04397593	16		8.75e-09
rs1533675	ZNF429	19	cg05073325	11		2.58e-09
rs1533675	ZNF429	19	cg05283551	14		3.86e-11
rs1533675	ZNF429	19	cg06136573	11		1.19e-10
rs1533675	ZNF429	19	cg08042643	9		2.08e-09
rs1533675	ZNF429	19	cg11868247	7		7.33e-10
rs1533675	ZNF429	19	cg12398079	5		2.8e-10
rs1533675	ZNF429	19	cg12637615	15		2.4e-12
rs1533675	ZNF429	19	cg15195267	11		1.47e-09
rs1533675	ZNF429	19	cg15835713	5		3.21e-10
rs1533675	ZNF429	19	cg16033645	2		4.88e-09
rs1533675	ZNF429	19	cg17767931	3		9.03e-09
rs1533675	ZNF429	19	cg18531227	8		5.41e-09
rs1533675	ZNF429	19	cg18774447	2		5.03e-12
rs1533675	ZNF429	19	cg19523036	14		1.04e-10
rs1533675	ZNF429	19	cg19910147	8		2.83e-09
rs1533675	ZNF429	19	cg20972740	2		6.31e-09
rs1533675	ZNF429	19	cg21711368	10		8.07e-09
rs1533675	ZNF429	19	cg22097004	16		4.26e-10
rs1533676	ZNF429	19	cg00103609	14		9.56e-09
rs1533676	ZNF429	19	cg01257345	17		2.31e-09
rs1533676	ZNF429	19	cg03179020	8		7.76e-09
rs1533676	ZNF429	19	cg05073325	11		1.63e-09
rs1533676	ZNF429	19	cg05283551	14		1.46e-10
rs1533676	ZNF429	19	cg06136573	11		1.33e-10
rs1533676	ZNF429	19	cg08042643	9		2.06e-09
rs1533676	ZNF429	19	cg08070163	2		5.1e-09
rs1533676	ZNF429	19	cg11392689	1		5.54e-09
rs1533676	ZNF429	19	cg11868247	7		1.01e-09
rs1533676	ZNF429	19	cg12398079	5		2.21e-10
rs1533676	ZNF429	19	cg12637615	15		3.95e-12
rs1533676	ZNF429	19	cg15195267	11		1.54e-09
rs1533676	ZNF429	19	cg15835713	5		6.4e-10
rs1533676	ZNF429	19	cg16033645	2		1.61e-09
rs1533676	ZNF429	19	cg17767931	3		3.38e-09
rs1533676	ZNF429	19	cg18531227	8		2.47e-09
rs1533676	ZNF429	19	cg18774447	2		3.88e-12
rs1533676	ZNF429	19	cg19523036	14		1.04e-10
rs1533676	ZNF429	19	cg19910147	8		2.87e-09
rs1533676	ZNF429	19	cg20972740	2		5.39e-09
rs1533676	ZNF429	19	cg21711368	10		6.59e-09
rs1533676	ZNF429	19	cg22097004	16		1.12e-10
rs2681380	ZNF429	19	cg26737948	11		2.99e-09
rs2681384	ZNF429	19	cg04577096	21		8.23e-09
rs2681384	ZNF429	19	cg18434367	6		5.88e-09
rs2681384	ZNF429	19	cg26737948	11		3.34e-09
rs34006898	ZNF429	19	cg17283857	10		2.98e-09
rs34024668	ZNF429	19	cg26737948	11		2.99e-09
rs34152818	ZNF429	19	cg10409981	8		2.43e-09
rs34332442	ZNF429	19	cg00103609	14		9.26e-09
rs34332442	ZNF429	19	cg01257345	17		2.24e-09
rs34332442	ZNF429	19	cg03179020	8		5.64e-09
rs34332442	ZNF429	19	cg05073325	11		2.28e-09
rs34332442	ZNF429	19	cg05283551	14		2.1e-10
rs34332442	ZNF429	19	cg06136573	11		1.24e-10
rs34332442	ZNF429	19	cg08042643	9		1.87e-09
rs34332442	ZNF429	19	cg11392689	1		4.8e-10
rs34332442	ZNF429	19	cg11868247	7		8.72e-10
rs34332442	ZNF429	19	cg12398079	5		3.05e-10
rs34332442	ZNF429	19	cg12637615	15		4.37e-12
rs34332442	ZNF429	19	cg15195267	11		1.58e-09
rs34332442	ZNF429	19	cg15835713	5		1.1e-09
rs34332442	ZNF429	19	cg16033645	2		1.29e-09
rs34332442	ZNF429	19	cg17283857	10		1.76e-11
rs34332442	ZNF429	19	cg17767931	3		1.72e-09
rs34332442	ZNF429	19	cg18531227	8		2.42e-09
rs34332442	ZNF429	19	cg18774447	2		4.96e-12
rs34332442	ZNF429	19	cg19523036	14		1.05e-10
rs34332442	ZNF429	19	cg19910147	8		2.8e-09
rs34332442	ZNF429	19	cg20972740	2		4.54e-09
rs34332442	ZNF429	19	cg21711368	10		4.95e-09
rs34332442	ZNF429	19	cg22097004	16		2.01e-10
rs35595475	ZNF429	19	cg00103609	14		9.26e-09
rs35595475	ZNF429	19	cg01257345	17		2.24e-09
rs35595475	ZNF429	19	cg03179020	8		5.64e-09
rs35595475	ZNF429	19	cg05073325	11		2.28e-09
rs35595475	ZNF429	19	cg05283551	14		2.1e-10
rs35595475	ZNF429	19	cg06136573	11		1.24e-10
rs35595475	ZNF429	19	cg08042643	9		1.87e-09
rs35595475	ZNF429	19	cg11392689	1		4.8e-10
rs35595475	ZNF429	19	cg11868247	7		8.72e-10
rs35595475	ZNF429	19	cg12398079	5		3.05e-10
rs35595475	ZNF429	19	cg12637615	15		4.37e-12
rs35595475	ZNF429	19	cg15195267	11		1.58e-09
rs35595475	ZNF429	19	cg15835713	5		1.1e-09
rs35595475	ZNF429	19	cg16033645	2		1.29e-09
rs35595475	ZNF429	19	cg17283857	10		1.76e-11
rs35595475	ZNF429	19	cg17767931	3		1.72e-09
rs35595475	ZNF429	19	cg18531227	8		2.42e-09
rs35595475	ZNF429	19	cg18774447	2		4.96e-12
rs35595475	ZNF429	19	cg19523036	14		1.05e-10
rs35595475	ZNF429	19	cg19910147	8		2.8e-09
rs35595475	ZNF429	19	cg20972740	2		4.54e-09
rs35595475	ZNF429	19	cg21711368	10		4.95e-09
rs35595475	ZNF429	19	cg22097004	16		2.01e-10
rs35761227	ZNF429	19	cg10409981	8		1.22e-09
rs56764276	ZNF429	19	cg17283857	10		7.58e-09
rs5827509	ZNF429	19	cg00103609	14		9.56e-09
rs5827509	ZNF429	19	cg01257345	17		2.31e-09
rs5827509	ZNF429	19	cg03179020	8		7.76e-09
rs5827509	ZNF429	19	cg05073325	11		1.63e-09
rs5827509	ZNF429	19	cg05283551	14		1.46e-10
rs5827509	ZNF429	19	cg06136573	11		1.33e-10
rs5827509	ZNF429	19	cg08042643	9		2.06e-09
rs5827509	ZNF429	19	cg08070163	2		5.1e-09
rs5827509	ZNF429	19	cg11392689	1		5.54e-09
rs5827509	ZNF429	19	cg11868247	7		1.01e-09
rs5827509	ZNF429	19	cg12398079	5		2.21e-10
rs5827509	ZNF429	19	cg12637615	15		3.95e-12
rs5827509	ZNF429	19	cg15195267	11		1.54e-09
rs5827509	ZNF429	19	cg15835713	5		6.4e-10
rs5827509	ZNF429	19	cg16033645	2		1.61e-09
rs5827509	ZNF429	19	cg17767931	3		3.38e-09
rs5827509	ZNF429	19	cg18531227	8		2.47e-09
rs5827509	ZNF429	19	cg18774447	2		3.88e-12
rs5827509	ZNF429	19	cg19523036	14		1.04e-10
rs5827509	ZNF429	19	cg19910147	8		2.87e-09
rs5827509	ZNF429	19	cg20972740	2		5.39e-09
rs5827509	ZNF429	19	cg21711368	10		6.59e-09
rs5827509	ZNF429	19	cg22097004	16		1.12e-10
rs58767410	ZNF429	19	cg00103609	14		9.83e-09
rs58767410	ZNF429	19	cg01257345	17		1.81e-09
rs58767410	ZNF429	19	cg03179020	8		8.14e-09
rs58767410	ZNF429	19	cg05073325	11		9.47e-10
rs58767410	ZNF429	19	cg05283551	14		6.69e-10
rs58767410	ZNF429	19	cg06136573	11		1.25e-10
rs58767410	ZNF429	19	cg08042643	9		1.32e-09
rs58767410	ZNF429	19	cg08070163	2		1.56e-09
rs58767410	ZNF429	19	cg11392689	1		7.76e-10
rs58767410	ZNF429	19	cg11868247	7		9.61e-10
rs58767410	ZNF429	19	cg12398079	5		4.14e-10
rs58767410	ZNF429	19	cg12637615	15		4.53e-12
rs58767410	ZNF429	19	cg15195267	11		1.22e-09
rs58767410	ZNF429	19	cg15835713	5		1.62e-09
rs58767410	ZNF429	19	cg16033645	2		9.61e-10
rs58767410	ZNF429	19	cg17767931	3		6.01e-09
rs58767410	ZNF429	19	cg18531227	8		1.47e-09
rs58767410	ZNF429	19	cg18774447	2		6.23e-12
rs58767410	ZNF429	19	cg19523036	14		1.04e-10
rs58767410	ZNF429	19	cg19910147	8		2.57e-09
rs58767410	ZNF429	19	cg20400651	12		7.18e-09
rs58767410	ZNF429	19	cg20972740	2		6.75e-09
rs58767410	ZNF429	19	cg21711368	10		5.31e-09
rs58767410	ZNF429	19	cg22097004	16		1.05e-10
rs59654184	ZNF429	19	cg17283857	10		2.98e-09
rs60519456	ZNF429	19	cg00103609	14		9.84e-09
rs60519456	ZNF429	19	cg01257345	17		2.39e-09
rs60519456	ZNF429	19	cg03179020	8		7.2e-09
rs60519456	ZNF429	19	cg05073325	11		2.03e-09
rs60519456	ZNF429	19	cg05283551	14		2.46e-10
rs60519456	ZNF429	19	cg06136573	11		1.28e-10
rs60519456	ZNF429	19	cg08042643	9		1.79e-09
rs60519456	ZNF429	19	cg11392689	1		4.21e-10
rs60519456	ZNF429	19	cg11868247	7		9.95e-10
rs60519456	ZNF429	19	cg12398079	5		3.54e-10
rs60519456	ZNF429	19	cg12637615	15		4.03e-12
rs60519456	ZNF429	19	cg15195267	11		1.52e-09
rs60519456	ZNF429	19	cg15835713	5		1.18e-09
rs60519456	ZNF429	19	cg16033645	2		1.6e-09
rs60519456	ZNF429	19	cg17283857	10		2.51e-10
rs60519456	ZNF429	19	cg17767931	3		2.03e-09
rs60519456	ZNF429	19	cg18531227	8		3.01e-09
rs60519456	ZNF429	19	cg18774447	2		5.56e-12
rs60519456	ZNF429	19	cg19523036	14		1.04e-10
rs60519456	ZNF429	19	cg19910147	8		2.64e-09
rs60519456	ZNF429	19	cg20972740	2		4.7e-09
rs60519456	ZNF429	19	cg21711368	10		6.22e-09
rs60519456	ZNF429	19	cg22097004	16		2.36e-10
rs62108331	ZNF429	19	cg17283857	10		2.98e-09
rs62108335	ZNF429	19	cg17283857	10		2.98e-09
rs62110212	ZNF429	19	cg00103609	14		9.3e-09
rs62110212	ZNF429	19	cg01257345	17		2.42e-09
rs62110212	ZNF429	19	cg03179020	8		9.28e-09
rs62110212	ZNF429	19	cg05073325	11		2.95e-09
rs62110212	ZNF429	19	cg05283551	14		2.19e-10
rs62110212	ZNF429	19	cg06136573	11		5.25e-11
rs62110212	ZNF429	19	cg08042643	9		2.27e-09
rs62110212	ZNF429	19	cg08070163	2		7.25e-09
rs62110212	ZNF429	19	cg11868247	7		6.86e-10
rs62110212	ZNF429	19	cg12398079	5		1.15e-10
rs62110212	ZNF429	19	cg12637615	15		4.13e-12
rs62110212	ZNF429	19	cg15195267	11		1.22e-09
rs62110212	ZNF429	19	cg15429780	1		7.91e-09
rs62110212	ZNF429	19	cg15835713	5		1.62e-09
rs62110212	ZNF429	19	cg16033645	2		2.85e-09
rs62110212	ZNF429	19	cg17283857	10		1.3e-09
rs62110212	ZNF429	19	cg17767931	3		1.8e-09
rs62110212	ZNF429	19	cg18531227	8		1.2e-09
rs62110212	ZNF429	19	cg18774447	2		4.56e-12
rs62110212	ZNF429	19	cg19523036	14		7.43e-11
rs62110212	ZNF429	19	cg19910147	8		1.72e-09
rs62110212	ZNF429	19	cg20972740	2		4.83e-09
rs62110212	ZNF429	19	cg21711368	10		5.96e-09
rs62110212	ZNF429	19	cg22097004	16		1.79e-10
rs6511261	ZNF429	19	cg17283857	10		2.98e-09
rs67818952	ZNF429	19	cg17283857	10		2.97e-10
rs68016680	ZNF429	19	cg00103609	14		9.89e-09
rs68016680	ZNF429	19	cg01257345	17		2.02e-09
rs68016680	ZNF429	19	cg03179020	8		5.77e-09
rs68016680	ZNF429	19	cg05073325	11		2.44e-09
rs68016680	ZNF429	19	cg05283551	14		3.24e-10
rs68016680	ZNF429	19	cg06136573	11		1.29e-10
rs68016680	ZNF429	19	cg08042643	9		1.96e-09
rs68016680	ZNF429	19	cg11392689	1		3.71e-09
rs68016680	ZNF429	19	cg11868247	7		9.99e-10
rs68016680	ZNF429	19	cg12398079	5		3.14e-10
rs68016680	ZNF429	19	cg12637615	15		4.2e-12
rs68016680	ZNF429	19	cg15195267	11		1.62e-09
rs68016680	ZNF429	19	cg15835713	5		1.41e-09
rs68016680	ZNF429	19	cg16033645	2		7.41e-10
rs68016680	ZNF429	19	cg17283857	10		1.43e-10
rs68016680	ZNF429	19	cg17767931	3		2.83e-09
rs68016680	ZNF429	19	cg18531227	8		2.24e-09
rs68016680	ZNF429	19	cg18774447	2		3.57e-12
rs68016680	ZNF429	19	cg19523036	14		1.03e-10
rs68016680	ZNF429	19	cg19910147	8		2.38e-09
rs68016680	ZNF429	19	cg20972740	2		5.34e-09
rs68016680	ZNF429	19	cg21711368	10		4.74e-09
rs68016680	ZNF429	19	cg22097004	16		1.7e-10
rs7254872	ZNF429	19	cg17283857	10		2.98e-09
rs74167858	ZNF429	19	cg17283857	10		2.97e-10
rs74167860	ZNF429	19	cg17283857	10		7.58e-09
rs74174016	ZNF429	19	cg17283857	10		2.97e-10
rs8102854	ZNF429	19	cg17283857	10		2.98e-09
rs8103967	ZNF429	19	cg00103609	14		9.26e-09
rs8103967	ZNF429	19	cg01257345	17		2.24e-09
rs8103967	ZNF429	19	cg03179020	8		5.64e-09
rs8103967	ZNF429	19	cg05073325	11		2.28e-09
rs8103967	ZNF429	19	cg05283551	14		2.1e-10
rs8103967	ZNF429	19	cg06136573	11		1.24e-10
rs8103967	ZNF429	19	cg08042643	9		1.87e-09
rs8103967	ZNF429	19	cg11392689	1		4.8e-10
rs8103967	ZNF429	19	cg11868247	7		8.72e-10
rs8103967	ZNF429	19	cg12398079	5		3.05e-10
rs8103967	ZNF429	19	cg12637615	15		4.37e-12
rs8103967	ZNF429	19	cg15195267	11		1.58e-09
rs8103967	ZNF429	19	cg15835713	5		1.1e-09
rs8103967	ZNF429	19	cg16033645	2		1.29e-09
rs8103967	ZNF429	19	cg17283857	10		1.76e-11
rs8103967	ZNF429	19	cg17767931	3		1.72e-09
rs8103967	ZNF429	19	cg18531227	8		2.42e-09
rs8103967	ZNF429	19	cg18774447	2		4.96e-12
rs8103967	ZNF429	19	cg19523036	14		1.05e-10
rs8103967	ZNF429	19	cg19910147	8		2.8e-09
rs8103967	ZNF429	19	cg20972740	2		4.54e-09
rs8103967	ZNF429	19	cg21711368	10		4.95e-09
rs8103967	ZNF429	19	cg22097004	16		2.01e-10
rs8106433	ZNF429	19	cg17283857	10		2.98e-09
rs880896	ZNF429	19	cg00103609	14		9.56e-09
rs880896	ZNF429	19	cg01257345	17		2.31e-09
rs880896	ZNF429	19	cg03179020	8		7.76e-09
rs880896	ZNF429	19	cg05073325	11		1.63e-09
rs880896	ZNF429	19	cg05283551	14		1.46e-10
rs880896	ZNF429	19	cg06136573	11		1.33e-10
rs880896	ZNF429	19	cg08042643	9		2.06e-09
rs880896	ZNF429	19	cg08070163	2		5.1e-09
rs880896	ZNF429	19	cg11392689	1		5.54e-09
rs880896	ZNF429	19	cg11868247	7		1.01e-09
rs880896	ZNF429	19	cg12398079	5		2.21e-10
rs880896	ZNF429	19	cg12637615	15		3.95e-12
rs880896	ZNF429	19	cg15195267	11		1.54e-09
rs880896	ZNF429	19	cg15835713	5		6.4e-10
rs880896	ZNF429	19	cg16033645	2		1.61e-09
rs880896	ZNF429	19	cg17767931	3		3.38e-09
rs880896	ZNF429	19	cg18531227	8		2.47e-09
rs880896	ZNF429	19	cg18774447	2		3.88e-12
rs880896	ZNF429	19	cg19523036	14		1.04e-10
rs880896	ZNF429	19	cg19910147	8		2.87e-09
rs880896	ZNF429	19	cg20972740	2		5.39e-09
rs880896	ZNF429	19	cg21711368	10		6.59e-09
rs880896	ZNF429	19	cg22097004	16		1.12e-10
rs939301	ZNF429	19	cg00103609	14		9.59e-09
rs939301	ZNF429	19	cg01257345	17		2.46e-09
rs939301	ZNF429	19	cg03179020	8		7.82e-09
rs939301	ZNF429	19	cg03894102	5		9.95e-09
rs939301	ZNF429	19	cg05073325	11		2.72e-09
rs939301	ZNF429	19	cg05283551	14		3.04e-10
rs939301	ZNF429	19	cg06136573	11		1.32e-10
rs939301	ZNF429	19	cg08042643	9		1.82e-09
rs939301	ZNF429	19	cg08070163	2		4.06e-09
rs939301	ZNF429	19	cg11868247	7		9.26e-10
rs939301	ZNF429	19	cg12398079	5		2.68e-10
rs939301	ZNF429	19	cg12637615	15		3.72e-12
rs939301	ZNF429	19	cg15195267	11		1.54e-09
rs939301	ZNF429	19	cg15835713	5		6.85e-10
rs939301	ZNF429	19	cg16033645	2		1.62e-09
rs939301	ZNF429	19	cg17767931	3		4.15e-09
rs939301	ZNF429	19	cg18531227	8		2.76e-09
rs939301	ZNF429	19	cg18774447	2		4.43e-12
rs939301	ZNF429	19	cg19523036	14		1.01e-10
rs939301	ZNF429	19	cg19910147	8		2.86e-09
rs939301	ZNF429	19	cg20972740	2		5.61e-09
rs939301	ZNF429	19	cg21711368	10		6.5e-09
rs939301	ZNF429	19	cg22097004	16		1.61e-10
rs10419569	ZNF432	19	cg11678820	3		1.93e-09
rs11667001	ZNF432	19	cg11678820	3		2.79e-09
rs11673398	ZNF432	19	cg11678820	3		5.39e-11
rs11673450	ZNF432	19	cg11678820	3		5.39e-11
rs12460118	ZNF432	19	cg11678820	3		5.39e-11
rs12460617	ZNF432	19	cg11678820	3		3.96e-13
rs12460617	ZNF432	19	cg20576539	5		9.55e-09
rs12462359	ZNF432	19	cg11678820	3		5.39e-11
rs138548048	ZNF432	19	cg11678820	3		3.51e-09
rs146639154	ZNF432	19	cg11678820	3		1.2e-10
rs17779341	ZNF432	19	cg11678820	3		9.86e-15
rs17779341	ZNF432	19	cg20576539	5		1.06e-09
rs17835716	ZNF432	19	cg11678820	3		5.39e-11
rs200902624	ZNF432	19	cg11678820	3		3.68e-13
rs200902624	ZNF432	19	cg20576539	5		2.3e-09
rs28379522	ZNF432	19	cg11678820	3		3.96e-13
rs28379522	ZNF432	19	cg20576539	5		9.55e-09
rs3450	ZNF432	19	cg11678820	3		4.19e-11
rs3752119	ZNF432	19	cg11678820	3		4.19e-11
rs3840908	ZNF432	19	cg11678820	3		4.19e-11
rs58112450	ZNF432	19	cg11678820	3		4.19e-11
rs58329304	ZNF432	19	cg11678820	3		5.39e-11
rs59104696	ZNF432	19	cg11678820	3		1.12e-10
rs6509619	ZNF432	19	cg11678820	3		5.32e-10
rs71689753	ZNF432	19	cg11678820	3		4.19e-11
rs7254131	ZNF432	19	cg11678820	3		4.7e-14
rs7254131	ZNF432	19	cg20576539	5		4.42e-10
rs7258261	ZNF432	19	cg11678820	3		4.19e-11
rs7258471	ZNF432	19	cg11678820	3		1.98e-10
rs73052102	ZNF432	19	cg11678820	3		5.62e-21
rs73052102	ZNF432	19	cg20576539	5		1.9e-10
rs73053909	ZNF432	19	cg11678820	3		1.1e-14
rs73053909	ZNF432	19	cg20576539	5		5.96e-10
rs74637129	ZNF432	19	cg11678820	3		5.39e-11
rs75722407	ZNF432	19	cg11678820	3		3.51e-09
rs9636140	ZNF432	19	cg11678820	3		4.03e-10
rs2904137	ZNF432;ZNF841	19	cg11678820	3		8.04e-12
rs8113376	ZNF432;ZNF841	19	cg11678820	3		9.35e-10
rs12186073	ZNF445	3	cg02625371	20		5.31e-15
rs13313937	ZNF445	3	cg02625371	20		2.54e-14
rs1806579	ZNF445	3	cg02625371	20		2.54e-14
rs200501311	ZNF445	3	cg02625371	20		1.6e-11
rs2888390	ZNF445	3	cg02625371	20		8.97e-14
rs4431151	ZNF445	3	cg02625371	20		8.97e-14
rs56234157	ZNF445	3	cg02625371	20		2.54e-14
rs6769609	ZNF445	3	cg02625371	20		4.48e-13
rs9819766	ZNF445	3	cg02625371	20		8.97e-14
rs9873072	ZNF445	3	cg02625371	20		2.54e-14
rs419990	ZNF45	19	cg19743666	2		1.23e-12
rs4925620	ZNF496	1	cg24461063	12		4.91e-11
rs111594658	ZNF514	2	cg17232551	14		3.9e-10
rs113259652	ZNF514	2	cg17232551	14		3.9e-10
rs113351690	ZNF514	2	cg17232551	14		3.9e-10
rs200642759	ZNF514	2	cg17232551	14		3.9e-10
rs76433362	ZNF514	2	cg17232551	14		3.9e-10
rs77155089	ZNF514	2	cg17232551	14		3.9e-10
rs79504500	ZNF514	2	cg17232551	14		3.9e-10
rs79641586	ZNF514	2	cg17232551	14		3.9e-10
rs145715699	ZNF565	19	cg14695492	8		1.82e-11
rs4806293	ZNF565	19	cg14695492	8		1.64e-10
rs4806295	ZNF565	19	cg14695492	8		1.64e-10
rs4806303	ZNF565	19	cg14695492	8		6.92e-12
rs62113146	ZNF565	19	cg14695492	8		1.35e-11
rs62113148	ZNF565	19	cg14695492	8		1.82e-11
rs73040107	ZNF565	19	cg14695492	8		1.64e-10
rs73040113	ZNF565	19	cg14695492	8		1.82e-11
rs10420224	ZNF577	19	cg06672859	18		1.06e-10
rs113434125	ZNF577	19	cg06672859	18		3.17e-10
rs11879436	ZNF577	19	cg06672859	18		1.06e-10
rs1433081	ZNF577	19	cg06672859	18		6.91e-11
rs1433082	ZNF577	19	cg06672859	18		5.57e-10
rs17778790	ZNF577	19	cg06672859	18		1.06e-10
rs2867319	ZNF577	19	cg06672859	18		9.07e-10
rs2903547	ZNF577	19	cg06672859	18		3.31e-10
rs3217384	ZNF577	19	cg06672859	18		9.07e-10
rs4584941	ZNF577	19	cg06672859	18		3.31e-10
rs7247017	ZNF577	19	cg06672859	18		1.06e-10
rs7256926	ZNF577	19	cg06672859	18		1.06e-10
rs75647161	ZNF577	19	cg06672859	18		1.06e-10
rs79180893	ZNF577	19	cg06672859	18		1.06e-10
rs892039	ZNF577	19	cg06672859	18		9.07e-10
rs10402050	ZNF585A	19	cg24637308	11		7.02e-09
rs10402050	ZNF585A	19	cg27159719	8		3.36e-09
rs10402144	ZNF585A	19	cg06482967	2		3.46e-10
rs11299786	ZNF585A	19	cg24637308	11		7.02e-09
rs11299786	ZNF585A	19	cg27159719	8		3.36e-09
rs113679931	ZNF585A	19	cg06482967	2		2.29e-13
rs1234250	ZNF585A	19	cg00126008	11		1.58e-10
rs1234250	ZNF585A	19	cg06482967	2		4.78e-18
rs146355540	ZNF585A	19	cg24637308	11		7.02e-09
rs146355540	ZNF585A	19	cg27159719	8		3.36e-09
rs1664694	ZNF585A	19	cg06482967	2		5.81e-14
rs200085813	ZNF585A	19	cg06482967	2		5.81e-14
rs320887	ZNF585A	19	cg00126008	11		6.14e-12
rs320887	ZNF585A	19	cg06482967	2		2.41e-19
rs320888	ZNF585A	19	cg00126008	11		3.29e-10
rs320888	ZNF585A	19	cg06482967	2		3.85e-15
rs320889	ZNF585A	19	cg06482967	2		3.65e-10
rs34213131	ZNF585A	19	cg24637308	11		7.02e-09
rs34213131	ZNF585A	19	cg27159719	8		3.36e-09
rs9304880	ZNF585A	19	cg06482967	2		1.97e-10
rs1657506	ZNF585A;ZNF383;ZNF585B	19	cg06482967	2		5.18e-13
rs1664696	ZNF585A;ZNF383;ZNF585B	19	cg06482967	2		1.08e-13
rs1717069	ZNF585A;ZNF383;ZNF585B	19	cg06482967	2		4.25e-13
rs188877	ZNF585A;ZNF383;ZNF585B	19	cg06482967	2		2.29e-13
rs28613334	ZNF585A;ZNF383;ZNF585B	19	cg06482967	2		1.08e-13
rs320891	ZNF585A;ZNF383;ZNF585B	19	cg06482967	2		3.13e-11
rs10405372	ZNF585B	19	cg27159719	8		9.33e-10
rs10407224	ZNF585B	19	cg27159719	8		5.52e-09
rs10411176	ZNF585B	19	cg24637308	11		5.22e-09
rs10411176	ZNF585B	19	cg27159719	8		1.05e-09
rs10414983	ZNF585B	19	cg27159719	8		9.33e-10
rs10425441	ZNF585B	19	cg27159719	8		9.33e-10
rs10426297	ZNF585B	19	cg01833234	11		7.7e-14
rs10426297	ZNF585B	19	cg10208301	11		3.86e-12
rs10426297	ZNF585B	19	cg11084035	11		1.8e-10
rs10426297	ZNF585B	19	cg14449473	11		3.12e-13
rs10426297	ZNF585B	19	cg24637308	11		4.58e-16
rs12982333	ZNF585B	19	cg01833234	11		7.7e-14
rs12982333	ZNF585B	19	cg10208301	11		3.86e-12
rs12982333	ZNF585B	19	cg11084035	11		1.8e-10
rs12982333	ZNF585B	19	cg14449473	11		3.12e-13
rs12982333	ZNF585B	19	cg24637308	11		4.58e-16
rs1823061	ZNF585B	19	cg01833234	11		7.7e-14
rs1823061	ZNF585B	19	cg10208301	11		3.86e-12
rs1823061	ZNF585B	19	cg11084035	11		1.8e-10
rs1823061	ZNF585B	19	cg14449473	11		3.12e-13
rs1823061	ZNF585B	19	cg24637308	11		4.58e-16
rs199867217	ZNF585B	19	cg01833234	11		2.6e-12
rs199867217	ZNF585B	19	cg10208301	11		7.12e-11
rs199867217	ZNF585B	19	cg11084035	11		2.63e-10
rs199867217	ZNF585B	19	cg14449473	11		1.21e-11
rs199867217	ZNF585B	19	cg24637308	11		1.47e-14
rs28701616	ZNF585B	19	cg27159719	8		9.33e-10
rs3752726	ZNF585B	19	cg24637308	11		5.41e-09
rs4805207	ZNF585B	19	cg27159719	8		9.33e-10
rs4806414	ZNF585B	19	cg24637308	11		5.74e-09
rs58613764	ZNF585B	19	cg01833234	11		4.08e-13
rs58613764	ZNF585B	19	cg10208301	11		3.38e-11
rs58613764	ZNF585B	19	cg11084035	11		4.33e-10
rs58613764	ZNF585B	19	cg14449473	11		1.14e-12
rs58613764	ZNF585B	19	cg24637308	11		1.25e-15
rs6508710	ZNF585B	19	cg01833234	11		1.06e-13
rs6508710	ZNF585B	19	cg10208301	11		1.53e-12
rs6508710	ZNF585B	19	cg11084035	11		1.45e-10
rs6508710	ZNF585B	19	cg14449473	11		1.25e-12
rs6508710	ZNF585B	19	cg24637308	11		2.21e-15
rs7408446	ZNF585B	19	cg01833234	11		7.7e-14
rs7408446	ZNF585B	19	cg10208301	11		3.86e-12
rs7408446	ZNF585B	19	cg11084035	11		1.8e-10
rs7408446	ZNF585B	19	cg14449473	11		3.12e-13
rs7408446	ZNF585B	19	cg24637308	11		4.58e-16
rs8111936	ZNF585B	19	cg27159719	8		9.33e-10
rs10404514	ZNF600	19	cg03177100	12		8.23e-21
rs10404514	ZNF600	19	cg11735780	3		5.48e-26
rs10404514	ZNF600	19	cg22243260	3		7.69e-24
rs10404514	ZNF600	19	cg27075774	3		2.28e-10
rs10404881	ZNF600	19	cg11735780	3		1.34e-12
rs10404881	ZNF600	19	cg22243260	3		6.45e-11
rs10404881	ZNF600	19	cg27075774	3		3.05e-12
rs11665680	ZNF600	19	cg03177100	12		5.47e-12
rs11665680	ZNF600	19	cg11735780	3		1.8e-14
rs11665680	ZNF600	19	cg22243260	3		9.1e-13
rs11665680	ZNF600	19	cg27075774	3		7.74e-12
rs11666670	ZNF600	19	cg03177100	12		3.54e-12
rs11666670	ZNF600	19	cg11735780	3		3.92e-14
rs11666670	ZNF600	19	cg22243260	3		3.32e-12
rs11666670	ZNF600	19	cg27075774	3		3.96e-11
rs11670369	ZNF600	19	cg03177100	12		1.04e-12
rs11670369	ZNF600	19	cg11735780	3		1.86e-15
rs11670369	ZNF600	19	cg22243260	3		1.02e-13
rs11670369	ZNF600	19	cg27075774	3		1e-11
rs11670436	ZNF600	19	cg11735780	3		3e-10
rs11670436	ZNF600	19	cg22243260	3		1.25e-09
rs12972723	ZNF600	19	cg03177100	12		5e-12
rs12972723	ZNF600	19	cg11735780	3		1.19e-13
rs12972723	ZNF600	19	cg22243260	3		1.11e-13
rs12973596	ZNF600	19	cg03177100	12		7.24e-11
rs12973596	ZNF600	19	cg11735780	3		5.96e-10
rs12973596	ZNF600	19	cg22243260	3		5.76e-10
rs12974375	ZNF600	19	cg03177100	12		4.13e-11
rs12974375	ZNF600	19	cg11735780	3		1.77e-11
rs12974375	ZNF600	19	cg22243260	3		1.25e-11
rs12983988	ZNF600	19	cg03177100	12		1.6e-16
rs12983988	ZNF600	19	cg11735780	3		2.09e-19
rs12983988	ZNF600	19	cg22243260	3		3.87e-17
rs12983988	ZNF600	19	cg27075774	3		9.55e-09
rs34748465	ZNF600	19	cg03177100	12		6.4e-11
rs34748465	ZNF600	19	cg11735780	3		2.95e-14
rs34748465	ZNF600	19	cg22243260	3		9.76e-13
rs34748465	ZNF600	19	cg27075774	3		1.72e-11
rs35968777	ZNF600	19	cg03177100	12		1.04e-16
rs35968777	ZNF600	19	cg11735780	3		2.72e-20
rs35968777	ZNF600	19	cg22243260	3		2.24e-18
rs62119624	ZNF600	19	cg03177100	12		1.81e-23
rs62119624	ZNF600	19	cg11735780	3		3.62e-28
rs62119624	ZNF600	19	cg18668578	3		6.84e-09
rs62119624	ZNF600	19	cg22243260	3		2.38e-25
rs62119624	ZNF600	19	cg27075774	3		1.88e-11
rs10714016	ZNF615	19	cg11678820	3		2.55e-14
rs11084130	ZNF615	19	cg11678820	3		6.55e-14
rs11084131	ZNF615	19	cg11678820	3		3.51e-09
rs11084132	ZNF615	19	cg11678820	3		3.51e-09
rs11665783	ZNF615	19	cg11678820	3		1.47e-11
rs11671702	ZNF615	19	cg11678820	3		1.47e-11
rs12459079	ZNF615	19	cg11678820	3		2.55e-14
rs12459268	ZNF615	19	cg11678820	3		2.55e-14
rs12459762	ZNF615	19	cg11678820	3		3.51e-09
rs12459778	ZNF615	19	cg11678820	3		1.22e-24
rs12459778	ZNF615	19	cg20576539	5		6.16e-13
rs12461141	ZNF615	19	cg11678820	3		2.55e-14
rs12461226	ZNF615	19	cg11678820	3		2.55e-14
rs12461230	ZNF615	19	cg11678820	3		2.55e-14
rs1433089	ZNF615	19	cg11678820	3		3.51e-09
rs199565619	ZNF615	19	cg11678820	3		1.47e-11
rs199772073	ZNF615	19	cg11678820	3		2.55e-14
rs2002362	ZNF615	19	cg11678820	3		6.55e-14
rs2867966	ZNF615	19	cg11678820	3		2.55e-14
rs2903710	ZNF615	19	cg11678820	3		2.55e-14
rs35135782	ZNF615	19	cg11678820	3		3.51e-09
rs35158177	ZNF615	19	cg11678820	3		9.98e-14
rs4516337	ZNF615	19	cg11678820	3		2.55e-14
rs57061790	ZNF615	19	cg11678820	3		2.55e-14
rs5828503	ZNF615	19	cg11678820	3		2.55e-14
rs58715071	ZNF615	19	cg11678820	3		3.51e-09
rs59635832	ZNF615	19	cg11678820	3		2.55e-14
rs61287503	ZNF615	19	cg11678820	3		1.22e-24
rs61287503	ZNF615	19	cg20576539	5		6.16e-13
rs6509611	ZNF615	19	cg11678820	3		1.58e-14
rs7257363	ZNF615	19	cg11678820	3		8.32e-14
rs7257830	ZNF615	19	cg11678820	3		2.55e-14
rs73052076	ZNF615	19	cg11678820	3		6.86e-25
rs73052076	ZNF615	19	cg20576539	5		9.25e-13
rs77913400	ZNF615	19	cg11678820	3		1.72e-11
rs8104890	ZNF615	19	cg11678820	3		6.86e-25
rs8104890	ZNF615	19	cg20576539	5		9.25e-13
rs8109854	ZNF615	19	cg11678820	3		2.55e-14
rs8109948	ZNF615	19	cg11678820	3		2.55e-14
rs8109964	ZNF615	19	cg11678820	3		2.55e-14
rs8111873	ZNF615	19	cg11678820	3		1.22e-24
rs8111873	ZNF615	19	cg20576539	5		6.16e-13
rs9636139	ZNF615	19	cg11678820	3		6.55e-14
rs141696925	ZNF641	12	cg21690709	19		3.57e-09
rs201170239	ZNF641	12	cg21690709	19		3.57e-09
rs2130095	ZNF641	12	cg11063282	19		4.74e-09
rs7304709	ZNF641	12	cg21690709	19		6.57e-09
rs10402374	ZNF699	19	cg15405672	5		3.31e-12
rs10402374	ZNF699	19	cg24243568	5		5.62e-11
rs10403073	ZNF699	19	cg15405672	5		3.31e-12
rs10403073	ZNF699	19	cg24243568	5		5.62e-11
rs10418910	ZNF699	19	cg15405672	5		4.66e-18
rs10418910	ZNF699	19	cg16269196	4		2.99e-14
rs10418910	ZNF699	19	cg22761903	1		3.32e-11
rs10418910	ZNF699	19	cg24243568	5		8.1e-10
rs10745023	ZNF699	19	cg15405672	5		1.54e-11
rs10854142	ZNF699	19	cg00620426	9		6.42e-11
rs10854142	ZNF699	19	cg14813485	2		5.79e-11
rs10854142	ZNF699	19	cg15405672	5		1.52e-27
rs10854142	ZNF699	19	cg16269196	4		2.94e-15
rs10854142	ZNF699	19	cg22761903	1		1.54e-14
rs10854142	ZNF699	19	cg24243568	5		1.48e-13
rs11670243	ZNF699	19	cg15405672	5		4.66e-18
rs11670243	ZNF699	19	cg16269196	4		2.99e-14
rs11670243	ZNF699	19	cg22761903	1		3.32e-11
rs11670243	ZNF699	19	cg24243568	5		8.1e-10
rs12150874	ZNF699	19	cg15405672	5		6.82e-10
rs12150875	ZNF699	19	cg15405672	5		1.41e-12
rs12150880	ZNF699	19	cg15405672	5		9.63e-11
rs12460279	ZNF699	19	cg15405672	5		1.87e-14
rs1808654	ZNF699	19	cg15405672	5		4.66e-18
rs1808654	ZNF699	19	cg16269196	4		2.99e-14
rs1808654	ZNF699	19	cg22761903	1		3.32e-11
rs1808654	ZNF699	19	cg24243568	5		8.1e-10
rs2033482	ZNF699	19	cg15405672	5		3.9e-18
rs2033482	ZNF699	19	cg16269196	4		6.01e-14
rs2033482	ZNF699	19	cg22761903	1		1.38e-10
rs2033482	ZNF699	19	cg24243568	5		8.35e-11
rs2082427	ZNF699	19	cg15405672	5		4.66e-18
rs2082427	ZNF699	19	cg16269196	4		2.99e-14
rs2082427	ZNF699	19	cg22761903	1		3.32e-11
rs2082427	ZNF699	19	cg24243568	5		8.1e-10
rs2099336	ZNF699	19	cg15405672	5		1.82e-11
rs34659910	ZNF699	19	cg15405672	5		2.68e-11
rs34853303	ZNF699	19	cg15405672	5		3.43e-12
rs34853303	ZNF699	19	cg24243568	5		1.15e-10
rs4804430	ZNF699	19	cg15405672	5		3.31e-12
rs4804430	ZNF699	19	cg24243568	5		5.62e-11
rs4804431	ZNF699	19	cg15405672	5		3.43e-12
rs4804431	ZNF699	19	cg24243568	5		1.15e-10
rs4804432	ZNF699	19	cg15405672	5		3.43e-12
rs4804432	ZNF699	19	cg24243568	5		1.15e-10
rs58371828	ZNF699	19	cg15405672	5		2.68e-11
rs62104786	ZNF699	19	cg15405672	5		1.41e-12
rs7251343	ZNF699	19	cg15405672	5		4.66e-18
rs7251343	ZNF699	19	cg16269196	4		2.99e-14
rs7251343	ZNF699	19	cg22761903	1		3.32e-11
rs7251343	ZNF699	19	cg24243568	5		8.1e-10
rs7252865	ZNF699	19	cg15405672	5		1.87e-14
rs8112682	ZNF699	19	cg15405672	5		4.66e-18
rs8112682	ZNF699	19	cg16269196	4		2.99e-14
rs8112682	ZNF699	19	cg22761903	1		3.32e-11
rs8112682	ZNF699	19	cg24243568	5		8.1e-10
rs2727234	ZNF7	8	cg05822495	1		5.41e-10
rs77161060	ZNF7	8	cg05822495	1		5.41e-10
rs4801179	ZNF71	19	cg17232551	14		4.1e-10
rs77893499	ZNF71	19	cg17232551	14		4.1e-10
rs11417582	ZNF780A	19	cg09154591	2		6.77e-09
rs185434905	ZNF780A	19	cg03377528	2		8.64e-12
rs1926931	ZNF780A	19	cg03377528	2		6.79e-12
rs1926932	ZNF780A	19	cg03377528	2		6.79e-12
rs1926933	ZNF780A	19	cg03377528	2		6.79e-12
rs1926934	ZNF780A	19	cg03377528	2		7.17e-13
rs200817318	ZNF780A	19	cg03377528	2		1.04e-11
rs202019734	ZNF780A	19	cg03377528	2		8.64e-12
rs202239619	ZNF780A	19	cg03377528	2		1.04e-11
rs24135	ZNF780A	19	cg03377528	2		6.79e-12
rs24136	ZNF780A	19	cg03377528	2		6.79e-12
rs24137	ZNF780A	19	cg03377528	2		6.79e-12
rs337784	ZNF780A	19	cg03377528	2		8.6e-12
rs337785	ZNF780A	19	cg03377528	2		8.6e-12
rs337786	ZNF780A	19	cg03377528	2		8.6e-12
rs337787	ZNF780A	19	cg03377528	2		6.79e-12
rs337788	ZNF780A	19	cg03377528	2		1.22e-12
rs337789	ZNF780A	19	cg03377528	2		8.6e-12
rs337790	ZNF780A	19	cg03377528	2		8.6e-12
rs337791	ZNF780A	19	cg03377528	2		8.6e-12
rs371500	ZNF780A	19	cg09154591	2		6.77e-09
rs57880771	ZNF780A	19	cg03377528	2		8.6e-12
rs57900299	ZNF780A	19	cg03377528	2		3.43e-12
rs5828056	ZNF780A	19	cg03377528	2		4.57e-12
rs58440570	ZNF780A	19	cg03377528	2		1.04e-11
rs58899236	ZNF780A	19	cg03377528	2		8.6e-12
rs59502139	ZNF780A	19	cg03377528	2		3.43e-12
rs60449727	ZNF780A	19	cg03377528	2		7.17e-13
rs71783512	ZNF780A	19	cg03377528	2		7.17e-13
rs7257747	ZNF780A	19	cg03377528	2		7.17e-13
rs7258202	ZNF780A	19	cg03377528	2		7.17e-13
rs7258506	ZNF780A	19	cg03377528	2		7.17e-13
rs7258627	ZNF780A	19	cg03377528	2		7.17e-13
rs7258778	ZNF780A	19	cg03377528	2		7.17e-13
rs7258974	ZNF780A	19	cg03377528	2		7.17e-13
rs7259855	ZNF780A	19	cg03377528	2		3.43e-12
rs7260378	ZNF780A	19	cg03377528	2		3.43e-12
rs73549820	ZNF780A	19	cg03377528	2		7.17e-13
rs73549821	ZNF780A	19	cg03377528	2		7.17e-13
rs73549826	ZNF780A	19	cg03377528	2		7.17e-13
rs73549829	ZNF780A	19	cg03377528	2		7.17e-13
rs73549833	ZNF780A	19	cg03377528	2		7.17e-13
rs73549835	ZNF780A	19	cg03377528	2		7.17e-13
rs73549836	ZNF780A	19	cg03377528	2		7.17e-13
rs1007628	ZNF780B	19	cg03377528	2		2.38e-13
rs4577216	ZNF780B	19	cg03377528	2		1.18e-13
rs73584424	ZNF816	19	cg07039149	14		9.17e-10
rs73584444	ZNF816	19	cg07039149	14		7.34e-10
rs112485438	ZNF83	19	cg11282353	3		5.55e-11
rs113063121	ZNF83	19	cg11282353	3		5.55e-11
rs62118480	ZNF83	19	cg11282353	3		7.61e-11
rs67710655	ZNF83	19	cg11282353	3		4.69e-11
rs67949199	ZNF83	19	cg11282353	3		3.26e-10
rs73582288	ZNF83	19	cg11282353	3		5.55e-11
rs74180731	ZNF83	19	cg04064012	5		7.43e-10
rs10479437	ZNF879	5	cg19964040	2		7.99e-09
rs10479437	ZNF879	5	cg24110433	1		2.21e-12
rs10479519	ZNF879	5	cg19964040	2		1.05e-21
rs10479519	ZNF879	5	cg24110433	1		3.24e-33
rs10479520	ZNF879	5	cg19964040	2		8.03e-19
rs10479520	ZNF879	5	cg24110433	1		1.36e-30
rs10516150	ZNF879	5	cg19964040	2		8.02e-16
rs10516150	ZNF879	5	cg24110433	1		2.01e-23
rs111641762	ZNF879	5	cg17232551	14		5.43e-10
rs11505147	ZNF879	5	cg24110433	1		3.95e-13
rs11957976	ZNF879	5	cg19964040	2		8.02e-16
rs11957976	ZNF879	5	cg24110433	1		2.01e-23
rs11958355	ZNF879	5	cg16125109	20		8.45e-09
rs11958355	ZNF879	5	cg19964040	2		2.65e-22
rs11958355	ZNF879	5	cg24110433	1		2.86e-35
rs11960161	ZNF879	5	cg19964040	2		8.02e-16
rs11960161	ZNF879	5	cg24110433	1		2.01e-23
rs12152869	ZNF879	5	cg19964040	2		8.02e-16
rs12152869	ZNF879	5	cg24110433	1		2.01e-23
rs13156530	ZNF879	5	cg19964040	2		1.45e-12
rs13156530	ZNF879	5	cg24110433	1		2.89e-22
rs13161528	ZNF879	5	cg19964040	2		8.02e-16
rs13161528	ZNF879	5	cg24110433	1		2.01e-23
rs13359549	ZNF879	5	cg19964040	2		1.25e-17
rs13359549	ZNF879	5	cg24110433	1		7.13e-29
rs13359570	ZNF879	5	cg19964040	2		1.25e-17
rs13359570	ZNF879	5	cg24110433	1		7.13e-29
rs13359572	ZNF879	5	cg19964040	2		1.25e-17
rs13359572	ZNF879	5	cg24110433	1		7.13e-29
rs13361077	ZNF879	5	cg19964040	2		2.08e-16
rs13361077	ZNF879	5	cg24110433	1		1.94e-28
rs145232998	ZNF879	5	cg19964040	2		2.08e-13
rs145232998	ZNF879	5	cg24110433	1		4.87e-20
rs145972880	ZNF879	5	cg19964040	2		1.2e-09
rs145972880	ZNF879	5	cg24110433	1		4.6e-15
rs146432789	ZNF879	5	cg19964040	2		1.82e-14
rs146432789	ZNF879	5	cg24110433	1		1.38e-23
rs147516432	ZNF879	5	cg19964040	2		4.4e-11
rs147516432	ZNF879	5	cg24110433	1		1.97e-17
rs17078988	ZNF879	5	cg19964040	2		8.02e-16
rs17078988	ZNF879	5	cg24110433	1		2.01e-23
rs17078991	ZNF879	5	cg19964040	2		8.02e-16
rs17078991	ZNF879	5	cg24110433	1		2.01e-23
rs200377518	ZNF879	5	cg19964040	2		8.02e-16
rs200377518	ZNF879	5	cg24110433	1		2.01e-23
rs2047354	ZNF879	5	cg19964040	2		8.02e-16
rs2047354	ZNF879	5	cg24110433	1		2.01e-23
rs2132671	ZNF879	5	cg19964040	2		8.02e-16
rs2132671	ZNF879	5	cg24110433	1		2.01e-23
rs2132672	ZNF879	5	cg19964040	2		3.65e-18
rs2132672	ZNF879	5	cg24110433	1		4.33e-27
rs34054398	ZNF879	5	cg19964040	2		8.02e-16
rs34054398	ZNF879	5	cg24110433	1		2.01e-23
rs34214320	ZNF879	5	cg19964040	2		8.02e-16
rs34214320	ZNF879	5	cg24110433	1		2.01e-23
rs34881171	ZNF879	5	cg19964040	2		1.82e-19
rs34881171	ZNF879	5	cg24110433	1		1.52e-27
rs34898169	ZNF879	5	cg19964040	2		3.11e-09
rs34898169	ZNF879	5	cg24110433	1		3.5e-18
rs35568336	ZNF879	5	cg19964040	2		1.82e-19
rs35568336	ZNF879	5	cg24110433	1		1.52e-27
rs36051170	ZNF879	5	cg19964040	2		2.08e-13
rs36051170	ZNF879	5	cg24110433	1		4.87e-20
rs3932173	ZNF879	5	cg19964040	2		7.99e-09
rs3932173	ZNF879	5	cg24110433	1		2.21e-12
rs4105175	ZNF879	5	cg24110433	1		2.58e-11
rs4700780	ZNF879	5	cg19964040	2		1.35e-11
rs4700780	ZNF879	5	cg24110433	1		1.23e-18
rs4700781	ZNF879	5	cg19964040	2		3.31e-09
rs4700781	ZNF879	5	cg24110433	1		3.87e-14
rs4701020	ZNF879	5	cg24110433	1		6.41e-09
rs4701025	ZNF879	5	cg19964040	2		1.84e-12
rs4701025	ZNF879	5	cg24110433	1		2.23e-17
rs4701026	ZNF879	5	cg24110433	1		2.58e-11
rs4701030	ZNF879	5	cg19964040	2		5.29e-11
rs4701030	ZNF879	5	cg24110433	1		2e-20
rs4701045	ZNF879	5	cg19964040	2		9.05e-10
rs4701045	ZNF879	5	cg24110433	1		1.11e-15
rs57832402	ZNF879	5	cg17232551	14		3.65e-10
rs59419082	ZNF879	5	cg24110433	1		1.44e-11
rs60073676	ZNF879	5	cg19964040	2		8.02e-16
rs60073676	ZNF879	5	cg24110433	1		2.01e-23
rs60328545	ZNF879	5	cg24110433	1		3.83e-12
rs62393070	ZNF879	5	cg19964040	2		5.87e-12
rs62393070	ZNF879	5	cg24110433	1		2.12e-20
rs62393072	ZNF879	5	cg19964040	2		1.25e-17
rs62393072	ZNF879	5	cg24110433	1		7.13e-29
rs62393074	ZNF879	5	cg19964040	2		4.9e-21
rs62393074	ZNF879	5	cg24110433	1		9.18e-29
rs62393075	ZNF879	5	cg19964040	2		1.05e-21
rs62393075	ZNF879	5	cg24110433	1		3.24e-33
rs62393076	ZNF879	5	cg16125109	20		8.45e-09
rs62393076	ZNF879	5	cg19964040	2		2.65e-22
rs62393076	ZNF879	5	cg24110433	1		2.86e-35
rs62393079	ZNF879	5	cg19964040	2		7.99e-09
rs62393079	ZNF879	5	cg24110433	1		2.21e-12
rs6601006	ZNF879	5	cg24110433	1		2.58e-11
rs6601007	ZNF879	5	cg19964040	2		2.55e-14
rs6601007	ZNF879	5	cg24110433	1		1.26e-21
rs6859576	ZNF879	5	cg19964040	2		1.05e-21
rs6859576	ZNF879	5	cg24110433	1		3.24e-33
rs6859767	ZNF879	5	cg19964040	2		1.05e-21
rs6859767	ZNF879	5	cg24110433	1		3.24e-33
rs6859936	ZNF879	5	cg19964040	2		1.1e-22
rs6859936	ZNF879	5	cg24110433	1		1.89e-35
rs6859944	ZNF879	5	cg19964040	2		7.99e-09
rs6859944	ZNF879	5	cg24110433	1		2.21e-12
rs6860309	ZNF879	5	cg16125109	20		8.45e-09
rs6860309	ZNF879	5	cg19964040	2		2.65e-22
rs6860309	ZNF879	5	cg24110433	1		2.86e-35
rs6861539	ZNF879	5	cg19964040	2		8.02e-16
rs6861539	ZNF879	5	cg24110433	1		2.01e-23
rs6867119	ZNF879	5	cg19964040	2		1.86e-13
rs6867119	ZNF879	5	cg24110433	1		9.52e-23
rs6867208	ZNF879	5	cg19964040	2		3.33e-15
rs6867208	ZNF879	5	cg24110433	1		1.97e-22
rs6868425	ZNF879	5	cg19964040	2		1.35e-12
rs6868425	ZNF879	5	cg24110433	1		3.3e-20
rs6868893	ZNF879	5	cg19964040	2		1.25e-17
rs6868893	ZNF879	5	cg24110433	1		7.13e-29
rs6875473	ZNF879	5	cg16125109	20		8.45e-09
rs6875473	ZNF879	5	cg19964040	2		2.65e-22
rs6875473	ZNF879	5	cg24110433	1		2.86e-35
rs6875622	ZNF879	5	cg16125109	20		8.45e-09
rs6875622	ZNF879	5	cg19964040	2		2.65e-22
rs6875622	ZNF879	5	cg24110433	1		2.86e-35
rs6880315	ZNF879	5	cg19964040	2		8.02e-16
rs6880315	ZNF879	5	cg24110433	1		2.01e-23
rs6888539	ZNF879	5	cg19964040	2		1.25e-17
rs6888539	ZNF879	5	cg24110433	1		7.13e-29
rs6888567	ZNF879	5	cg19964040	2		1.25e-17
rs6888567	ZNF879	5	cg24110433	1		7.13e-29
rs6890317	ZNF879	5	cg19964040	2		1e-21
rs6890317	ZNF879	5	cg24110433	1		3.16e-33
rs6891216	ZNF879	5	cg19964040	2		4.62e-13
rs6891216	ZNF879	5	cg24110433	1		1.62e-21
rs6894076	ZNF879	5	cg19964040	2		1.25e-17
rs6894076	ZNF879	5	cg24110433	1		7.13e-29
rs7700958	ZNF879	5	cg19964040	2		2.65e-12
rs7700958	ZNF879	5	cg24110433	1		7.48e-22
rs7704565	ZNF879	5	cg19964040	2		1.82e-14
rs7704565	ZNF879	5	cg24110433	1		1.38e-23
rs7704963	ZNF879	5	cg19964040	2		1.84e-12
rs7704963	ZNF879	5	cg24110433	1		2.23e-17
rs7706393	ZNF879	5	cg19964040	2		5.35e-12
rs7706393	ZNF879	5	cg24110433	1		1.18e-17
rs7707587	ZNF879	5	cg19964040	2		8.02e-16
rs7707587	ZNF879	5	cg24110433	1		2.01e-23
rs7708743	ZNF879	5	cg19964040	2		2.23e-11
rs7708743	ZNF879	5	cg24110433	1		1.06e-17
rs7709054	ZNF879	5	cg19964040	2		8.02e-16
rs7709054	ZNF879	5	cg24110433	1		2.01e-23
rs7710552	ZNF879	5	cg19964040	2		5.35e-12
rs7710552	ZNF879	5	cg24110433	1		1.18e-17
rs7711801	ZNF879	5	cg24110433	1		3.97e-09
rs7712903	ZNF879	5	cg24110433	1		4.45e-09
rs7722785	ZNF879	5	cg24110433	1		3.23e-11
rs7726601	ZNF879	5	cg19964040	2		4.19e-13
rs7726601	ZNF879	5	cg24110433	1		2.75e-15
rs7729609	ZNF879	5	cg24110433	1		2.58e-11
rs7730354	ZNF879	5	cg19964040	2		1.75e-13
rs7730354	ZNF879	5	cg24110433	1		4.66e-16
rs7732719	ZNF879	5	cg19964040	2		8.02e-16
rs7732719	ZNF879	5	cg24110433	1		2.01e-23
rs7733072	ZNF879	5	cg19964040	2		8.02e-16
rs7733072	ZNF879	5	cg24110433	1		2.01e-23
rs903989	ZNF879	5	cg19964040	2		2.65e-12
rs903989	ZNF879	5	cg24110433	1		7.48e-22
rs9686228	ZNF879	5	cg19964040	2		2.65e-12
rs9686228	ZNF879	5	cg24110433	1		7.48e-22
