# Supplementary material for: Exploring the genetic basis of human population differences in DNA methylation and their causal impact on immune gene regulation
Source: Genome Biol. 2018 Dec 18;19:222. doi: 10.1186/s13059-018-1601-3 (PMC6299574; doi:10.1186/s13059-018-1601-3)
Supplement: Supplementary file 5 — Table S3. (XLSX 157 kb) [file 13059_2018_1601_MOESM5_ESM.xlsx]

## Sheet: Table_S3a
Table S3a. List of local eQTMs
Legend
a For each CpG the physical position on the chromosome is indicated.
b For each gene the physical position of its TSS on the chromosome is indicated
c For each local CpG-gene association the pvalue of the spearman's rank correlation is shown.
d For each local CpG-gene association the correlation coefficient of the spearman's rank correlation is shown.
e For each local CpG-gene association the population in which it was detected is reported, or "Both" if the association was found in the mapping using the merged dataset
CpG	Ensembl_ID	Gene_symbol	Chromosome	CpG_Positiona	Gene_Positionb	Pvaluec	Rhod	Populatione
cg06098425	ENSG00000004864	SLC25A13	7	95880513	95951459	<2.2e-16	0.637	Both
cg26442630	ENSG00000006282	SPATA20	17	48625188	48620419	<2.2e-16	-0.75	Both
cg20995778	ENSG00000022556	NLRP2	19	55478262	55464498	<2.2e-16	-0.747	Both
cg17328665	ENSG00000049246	PER3	1	7887199	7844380	<2.2e-16	-0.619	Both
cg13518672	ENSG00000065060	UHRF1BP1	6	34787640	34759857	<2.2e-16	0.674	Both
cg08124399	ENSG00000080007	DDX43	6	74104868	74104471	<2.2e-16	-0.716	Both
cg04494791	ENSG00000090857	PDPR	16	70196247	70147529	<2.2e-16	-0.622	Both
cg10033251	ENSG00000099977	DDT	22	24313483	24322660	<2.2e-16	0.664	Both
cg04456046	ENSG00000104497	SNX16	8	82754452	82755101	<2.2e-16	-0.65	Both
cg07363192	ENSG00000104921	FCER2	19	7764549	7767032	<2.2e-16	-0.735	Both
cg17828850	ENSG00000105499	PLA2G4C	19	48597832	48614074	<2.2e-16	0.616	Both
cg15066191	ENSG00000105875	WDR91	7	134939517	134896316	<2.2e-16	-0.62	Both
cg25680145	ENSG00000111906	HDDC2	6	125623414	125623282	<2.2e-16	-0.712	Both
cg08830157	ENSG00000113504	SLC12A7	5	1107192	1112150	<2.2e-16	-0.702	Both
cg04241075	ENSG00000117481	NSUN4	1	46807263	46805849	<2.2e-16	-0.622	Both
cg09436375	ENSG00000124587	PEX6	6	42928200	42946958	<2.2e-16	-0.628	Both
cg26058965	ENSG00000126698	DNAJC8	1	28559558	28559536	<2.2e-16	-0.647	Both
cg11484828	ENSG00000128274	A4GALT	22	43139880	43117304	<2.2e-16	-0.683	Both
cg07855639	ENSG00000128283	CDC42EP1	22	37959465	37956454	<2.2e-16	-0.646	Both
cg21025488	ENSG00000130177	CDC16	13	115000149	115000362	<2.2e-16	-0.609	Both
cg02826890	ENSG00000133624	ZNF767P	7	149319535	149321843	<2.2e-16	-0.802	EUB
cg22798822	ENSG00000133687	TMTC1	12	29860019	29937692	<2.2e-16	0.7	Both
cg08586441	ENSG00000135605	TEC	4	48175411	48271881	<2.2e-16	-0.652	Both
cg22809683	ENSG00000135862	LAMC1	1	182998916	182992597	<2.2e-16	-0.717	Both
cg07318398	ENSG00000141698	NT5C3B	17	39993101	39992523	<2.2e-16	0.642	Both
cg22718636	ENSG00000145214	DGKQ	4	961658	980683	<2.2e-16	0.686	Both
cg17524265	ENSG00000147813	NAPRT	8	144659883	144660819	<2.2e-16	-0.682	Both
cg23872513	ENSG00000149294	NCAM1	11	112885708	112831997	<2.2e-16	-0.627	Both
cg25880343	ENSG00000149577	SIDT2	11	117058169	117049449	<2.2e-16	-0.766	Both
cg15534755	ENSG00000149591	TAGLN	11	117069859	117070037	<2.2e-16	0.621	Both
cg10042864	ENSG00000151883	PARP8	5	50045240	49961733	<2.2e-16	-0.638	Both
cg11862180	ENSG00000152256	PDK1	2	173378632	173420101	<2.2e-16	-0.628	Both
cg07905924	ENSG00000155542	SETD9	5	56204597	56205087	<2.2e-16	-0.627	Both
cg15591803	ENSG00000162777	DENND2D	1	111733668	111747157	<2.2e-16	-0.712	Both
cg02258512	ENSG00000163521	GLB1L	2	220108182	220110200	<2.2e-16	-0.789	Both
cg13936628	ENSG00000164935	DCSTAMP	8	105351652	105351315	<2.2e-16	-0.648	Both
cg16533245	ENSG00000170222	ADPRM	17	10612342	10600911	<2.2e-16	0.608	Both
cg25394179	ENSG00000171860	C3AR1	12	8210810	8219067	<2.2e-16	-0.668	Both
cg19496823	ENSG00000172687	ZNF738	19	21497688	21541732	<2.2e-16	-0.657	Both
cg08565796	ENSG00000181666	HKR1	19	37825455	37803739	<2.2e-16	-0.61	Both
cg19496823	ENSG00000182141	ZNF708	19	21497688	21512227	<2.2e-16	-0.767	Both
cg06363485	ENSG00000184106	TREML3P	6	41207376	41190382	<2.2e-16	0.65	Both
cg01288797	ENSG00000184674	NA	22	24349824	24384680	<2.2e-16	-0.642	Both
cg18219586	ENSG00000185986	SDHAP3	5	1603167	1594735	<2.2e-16	0.608	Both
cg10420854	ENSG00000188056	TREML4	6	41207397	41196062	<2.2e-16	0.838	Both
cg01787735	ENSG00000188933	USP32P1	17	16690169	16689803	<2.2e-16	0.751	Both
cg02675527	ENSG00000189223	PAX8-AS1	2	114030824	113969099	<2.2e-16	0.801	Both
cg06575723	ENSG00000189306	RRP7A	22	42948520	42915808	<2.2e-16	0.606	Both
cg10632894	ENSG00000196126	HLA-DRB1	6	32552453	32557625	<2.2e-16	-0.615	Both
cg19496823	ENSG00000196268	ZNF493	19	21497688	21579921	<2.2e-16	-0.634	Both
cg10632894	ENSG00000198502	HLA-DRB5	6	32552453	32498064	<2.2e-16	-0.805	Both
cg03144490	ENSG00000204428	LY6G5C	6	31637801	31651817	<2.2e-16	-0.636	Both
cg22024931	ENSG00000205571	SMN2	5	69371421	69345350	<2.2e-16	0.673	Both
cg10301236	ENSG00000215513	NA	22	20485872	20427835	<2.2e-16	-0.68	Both
cg03381704	ENSG00000215533	LINC00189	21	30565638	30565801	<2.2e-16	-0.652	Both
cg09419670	ENSG00000226752	CUTALP	9	123605666	123587106	<2.2e-16	-0.672	Both
cg12296550	ENSG00000232629	HLA-DQB2	6	32728862	32731311	<2.2e-16	-0.69	Both
cg24844545	ENSG00000242349	NPPA-AS1	1	11908347	11901074	<2.2e-16	0.608	Both
cg16292376	ENSG00000243753	HLA-L	6	30317519	30227361	<2.2e-16	0.675	Both
cg04494791	ENSG00000247228	AC009060.1	16	70196247	70207351	<2.2e-16	-0.626	Both
cg10578397	ENSG00000248810	LINC02432	4	142253129	142253772	<2.2e-16	-0.614	Both
cg21149944	ENSG00000250312	ZNF718	4	124344	124386	<2.2e-16	-0.737	Both
cg23252815	ENSG00000101457	DNTTIP1	20	44420276	44420576	2.22e-16	0.602	Both
cg21634218	ENSG00000105053	VRK3	19	50553699	50529203	2.22e-16	-0.778	AFB
cg08980965	ENSG00000158104	HPD	12	122281432	122301502	2.22e-16	-0.603	Both
cg16068833	ENSG00000169442	CD52	1	26644515	26644448	2.22e-16	-0.604	Both
cg06663472	ENSG00000184271	POU6F1	12	51592432	51611477	4.44e-16	-0.776	AFB
cg16180556	ENSG00000134184	GSTM1	1	110230269	110230436	1.78e-15	-0.588	Both
cg24426391	ENSG00000109854	HTATIP2	11	20384886	20385231	2.22e-15	-0.586	Both
cg12593411	ENSG00000244165	P2RY11	19	10213722	10222214	2.66e-15	-0.585	Both
cg14099457	ENSG00000172037	LAMB2	3	49170794	49170551	3.11e-15	-0.583	Both
cg20995778	ENSG00000267265	AC011476.3	19	55478262	55517561	3.11e-15	-0.584	Both
cg02965407	ENSG00000182534	MXRA7	17	74677340	74707098	3.55e-15	0.758	AFB
cg03981535	ENSG00000176393	RNPEP	1	201951234	201951500	4.22e-15	-0.581	Both
cg06413165	ENSG00000126822	PLEKHG3	14	65189412	65170820	5.77e-15	-0.579	Both
cg26050004	ENSG00000162885	B3GALNT2	1	235667680	235667781	6.22e-15	0.578	Both
cg03260166	ENSG00000196756	SNHG17	20	37059717	37063996	7.11e-15	0.577	Both
cg10126923	ENSG00000105374	NKG7	19	51875451	51875969	7.55e-15	-0.752	AFB
cg05991820	ENSG00000134463	ECHDC3	10	11785161	11784365	7.77e-15	-0.576	Both
cg26423185	ENSG00000247516	MIR4458HG	5	8457356	8457606	8.88e-15	-0.575	Both
cg23882019	ENSG00000104689	TNFRSF10A	8	23082951	23082639	1.2e-14	-0.573	Both
cg16474696	ENSG00000037757	MRI1	19	13875014	13875346	1.22e-14	-0.573	Both
cg18538668	ENSG00000075413	MARK3	14	103839038	103851729	1.55e-14	-0.571	Both
cg22812614	ENSG00000237541	HLA-DQA2	6	32713827	32709119	1.55e-14	-0.746	EUB
cg10807101	ENSG00000134202	GSTM3	1	110282274	110284384	1.64e-14	-0.571	Both
cg12759523	ENSG00000068793	NA	15	22923501	22892005	1.82e-14	-0.57	Both
cg23562381	ENSG00000177697	CD151	11	835246	832843	2.49e-14	0.567	Both
cg22709217	ENSG00000184164	CRELD2	22	50311962	50311815	2.53e-14	-0.567	Both
cg22129323	ENSG00000111639	MRPL51	12	6572482	6603007	2.95e-14	-0.566	Both
cg14498475	ENSG00000160886	LY6K	8	143781814	143781529	3.13e-14	-0.566	Both
cg26343069	ENSG00000166825	ANPEP	15	90343036	90358633	3.2e-14	0.565	Both
cg12183861	ENSG00000198933	TBKBP1	17	45773468	45771447	3.55e-14	0.565	Both
cg06687617	ENSG00000169299	PGM2	4	37852665	37828255	5.02e-14	-0.562	Both
cg20368764	ENSG00000176903	PNMA1	14	74162900	74181128	5.08e-14	-0.562	Both
cg07855639	ENSG00000100079	LGALS2	22	37959465	37978623	5.31e-14	-0.561	Both
cg10760299	ENSG00000171763	SPATA5L1	15	45669010	45694529	7.35e-14	0.559	Both
cg17240725	ENSG00000106077	ABHD11	7	73149356	73153197	8.33e-14	-0.558	Both
cg24032623	ENSG00000135052	GOLM1	9	88708889	88715088	8.39e-14	-0.558	Both
cg06599652	ENSG00000241732	NA	3	152588033	152557179	9.28e-14	-0.731	AFB
cg12641545	ENSG00000173482	PTPRM	18	7601196	7566780	1.08e-13	-0.556	Both
cg20018022	ENSG00000161326	NA	17	35851415	35849937	1.26e-13	-0.554	Both
cg26233331	ENSG00000163993	S100P	4	6695614	6694796	1.4e-13	-0.554	Both
cg21862992	ENSG00000132740	IGHMBP2	11	68658383	68671310	1.92e-13	0.551	Both
cg19733255	ENSG00000225434	LINC01504	9	74918970	74920345	2.12e-13	0.55	Both
cg06599652	ENSG00000169860	P2RY1	3	152588033	152552736	2.93e-13	-0.721	AFB
cg01324343	ENSG00000114770	ABCC5	3	183735012	183735803	3.08e-13	-0.547	Both
cg19162470	ENSG00000198690	FAN1	15	31192891	31196055	3.81e-13	0.545	Both
cg21627955	ENSG00000102445	RUBCNL	13	46952839	47012325	4.03e-13	-0.545	Both
cg17963157	ENSG00000166847	DCTN5	16	23653689	23652713	4.67e-13	-0.543	Both
cg22795331	ENSG00000164465	DCBLD1	6	117785611	117774980	5.49e-13	-0.542	Both
cg13105904	ENSG00000139899	CBLN3	14	24900044	24900160	6.13e-13	-0.541	Both
cg22299467	ENSG00000204514	ZNF814	19	58399865	58400442	6.23e-13	-0.541	Both
cg16132033	ENSG00000120071	KANSL1	17	44292685	44302733	1.21e-12	-0.708	EUB
cg21025810	ENSG00000107249	GLIS3	9	4301370	4348392	1.21e-12	-0.535	Both
cg13603551	ENSG00000002933	TMEM176A	7	150549406	150497491	2.03e-12	-0.531	Both
cg05107507	ENSG00000099956	SMARCB1	22	24128854	24129150	2.2e-12	0.53	Both
cg26841048	ENSG00000173917	HOXB2	17	46622454	46623441	2.42e-12	-0.529	Both
cg23882019	ENSG00000253930	TNFRSF10A-AS1	8	23082951	23046792	2.62e-12	-0.528	Both
cg20749424	ENSG00000181409	AATK	17	79124325	79139877	2.94e-12	-0.527	Both
cg03211552	ENSG00000138101	DTNB	2	25873029	25896503	3.13e-12	-0.527	Both
cg13603551	ENSG00000106565	TMEM176B	7	150549406	150498450	3.33e-12	-0.526	Both
cg19083407	ENSG00000125618	PAX8	2	113993142	114036527	3.53e-12	-0.526	Both
cg08586441	ENSG00000074966	TXK	4	48175411	48136273	3.98e-12	-0.525	Both
cg05082466	ENSG00000124570	SERPINB6	6	2953123	2972090	5.14e-12	0.522	Both
cg24247132	ENSG00000234585	CCT6P3	7	64458642	64498732	5.36e-12	-0.522	Both
cg14775259	ENSG00000179889	PDXDC1	16	14995532	15068448	6.45e-12	-0.52	Both
cg00242965	ENSG00000197345	MRPL21	11	68658969	68671303	6.64e-12	-0.52	Both
cg05058748	ENSG00000130147	SH3BP4	2	235903542	235860617	8.14e-12	-0.518	Both
cg03993839	ENSG00000228695	CES1P1	16	55851398	55794460	8.35e-12	-0.518	Both
cg09677945	ENSG00000120675	DNAJC15	13	43597657	43597339	8.56e-12	-0.689	EUB
cg09417038	ENSG00000182362	YBEY	21	47716443	47706251	9.42e-12	0.517	Both
cg10583485	ENSG00000116641	DOCK7	1	63150905	63153969	9.65e-12	-0.517	Both
cg15100426	ENSG00000127838	PNKD	2	219187432	219135115	1.03e-11	-0.516	Both
cg12667125	ENSG00000142686	C1orf216	1	36181447	36185073	1.03e-11	-0.516	Both
cg17020524	ENSG00000162493	PDPN	1	13917231	13909960	1.38e-11	-0.513	Both
cg05617317	ENSG00000011275	RNF216	7	5813636	5821370	1.38e-11	-0.513	Both
cg03993839	ENSG00000198848	CES1	16	55851398	55867249	1.5e-11	-0.512	Both
cg01967448	ENSG00000174945	AMZ1	7	2733730	2719156	1.7e-11	-0.511	Both
cg11284147	ENSG00000184428	TOP1MT	8	144437914	144442149	1.96e-11	0.68	AFB
cg24964103	ENSG00000112299	VNN1	6	133035379	133035188	2.35e-11	-0.678	EUB
cg24363820	ENSG00000205560	CPT1B	22	51016703	51017899	2.39e-11	0.508	Both
cg06754191	ENSG00000172236	TPSAB1	16	1297924	1290697	2.89e-11	0.506	Both
cg15811427	ENSG00000171051	FPR1	19	52254222	52307363	3.51e-11	-0.504	Both
cg16736630	ENSG00000228794	LINC01128	1	779995	762988	4.07e-11	-0.672	AFB
cg19299911	ENSG00000151208	DLG5	10	79671560	79686378	4.09e-11	-0.503	Both
cg12315311	ENSG00000170909	OSCAR	19	54568443	54606000	4.3e-11	-0.502	Both
cg13464004	ENSG00000167920	TMEM99	17	38976709	38975358	4.31e-11	-0.502	Both
cg06198803	ENSG00000130202	NECTIN2	19	45371896	45349432	4.4e-11	-0.502	Both
cg27529037	ENSG00000100979	PLTP	20	44575021	44540794	5.65e-11	-0.5	Both
cg07403350	ENSG00000174405	LIG4	13	108867111	108870716	6.53e-11	-0.498	Both
cg03360767	ENSG00000156869	FRRS1	1	100193478	100232187	7.48e-11	-0.665	EUB
cg06875181	ENSG00000267123	LINC02081	17	76649257	76628139	7.5e-11	-0.497	Both
cg13590223	ENSG00000160439	RDH13	19	55539583	55582659	8.45e-11	-0.496	Both
cg11631070	ENSG00000171045	TSNARE1	8	143405122	143484601	8.79e-11	-0.495	Both
cg14505800	ENSG00000174600	CMKLR1	12	108707446	108733118	1.05e-10	-0.494	Both
cg14384714	ENSG00000100994	PYGB	20	25227758	25228705	1.51e-10	0.657	EUB
cg15142430	ENSG00000078043	PIAS2	18	44498341	44500123	1.54e-10	-0.49	Both
cg03491139	ENSG00000165959	CLMN	14	95782058	95786243	1.56e-10	-0.49	Both
cg12062782	ENSG00000174791	RIN1	11	66102686	66104311	1.58e-10	-0.489	Both
cg26421469	ENSG00000138381	ASNSD1	2	190538827	190526146	1.66e-10	-0.489	Both
cg06615754	ENSG00000083814	ZNF671	19	58193071	58238992	1.71e-10	-0.489	Both
cg11742305	ENSG00000130396	AFDN	6	168232436	168227602	1.91e-10	-0.487	Both
cg17174661	ENSG00000141562	NARF	17	80415617	80416056	1.96e-10	-0.487	Both
cg05306860	ENSG00000177302	TOP3A	17	18150799	18218321	2.16e-10	0.486	Both
cg14865086	ENSG00000154803	FLCN	17	17179362	17140502	2.51e-10	-0.485	Both
cg05251269	ENSG00000065054	SLC9A3R2	16	2083128	2075357	2.63e-10	-0.484	Both
cg21271423	ENSG00000104918	RETN	19	7733642	7733930	2.86e-10	-0.483	Both
cg24247132	ENSG00000213462	ERV3-1	7	64458642	64467121	2.89e-10	-0.483	Both
cg14809332	ENSG00000204839	MROH6	8	144654887	144655141	3.19e-10	-0.648	AFB
cg22247664	ENSG00000168765	GSTM4	1	110199126	110198703	3.44e-10	-0.481	Both
cg04057938	ENSG00000214331	AC009053.1	16	74366725	74402138	4.08e-10	-0.48	Both
cg25945003	ENSG00000118197	DDX59	1	200638024	200639097	4.33e-10	-0.479	Both
cg17720338	ENSG00000230325	AL359921.1	1	236697861	236713580	4.42e-10	0.479	Both
cg27356779	ENSG00000212978	AC016747.1	2	61393225	61372104	4.51e-10	0.479	Both
cg24944395	ENSG00000072778	ACADVL	17	7166718	7120444	4.94e-10	-0.478	Both
cg06232874	ENSG00000171049	FPR2	19	52265175	52255279	4.96e-10	-0.478	Both
cg01967448	ENSG00000228246	NA	7	2733730	2762622	5.35e-10	-0.477	Both
cg03654330	ENSG00000182118	FAM89A	1	231185250	231175992	5.62e-10	-0.476	Both
cg20527831	ENSG00000111450	STX2	12	131272906	131323811	6.12e-10	-0.64	EUB
cg07986773	ENSG00000226328	NUP50-AS1	22	45558609	45559662	6.34e-10	-0.475	Both
cg06417478	ENSG00000167815	PRDX2	19	12876846	12912694	6.41e-10	0.64	EUB
cg07015485	ENSG00000213185	FAM24B	10	124597716	124639157	7.36e-10	0.473	Both
cg19955025	ENSG00000197013	ZNF429	19	21687412	21679484	7.69e-10	-0.473	Both
cg22828706	ENSG00000170448	NFXL1	4	47833370	47916653	8.01e-10	-0.472	Both
cg27529037	ENSG00000100982	PCIF1	20	44575021	44563267	8.21e-10	-0.472	Both
cg02878544	ENSG00000185883	ATP6V0C	16	2559709	2563727	9.83e-10	-0.634	AFB
cg01955050	ENSG00000164308	ERAP2	5	96217478	96211643	9.96e-10	-0.47	Both
cg23562381	ENSG00000177700	POLR2L	11	835246	842545	1.02e-09	-0.47	Both
cg14560539	ENSG00000103043	VAC14	16	70839885	70835064	1.11e-09	-0.469	Both
cg04218928	ENSG00000167077	MEI1	22	42177683	42095503	1.13e-09	-0.469	Both
cg12296550	ENSG00000179344	HLA-DQB1	6	32728862	32636160	1.25e-09	0.468	Both
cg05123436	ENSG00000111052	LIN7A	12	81392156	81331704	1.28e-09	0.631	EUB
cg17364817	ENSG00000165474	GJB2	13	20745399	20767037	1.31e-09	-0.467	Both
cg10116675	ENSG00000214087	ARL16	17	79634999	79650954	1.46e-09	-0.466	Both
cg11768167	ENSG00000204642	HLA-F	6	29690889	29690552	1.61e-09	-0.465	Both
cg23691642	ENSG00000244682	FCGR2C	1	161494097	161551129	1.74e-09	0.464	Both
cg03981535	ENSG00000234678	ELF3-AS1	1	201951234	201979481	2.08e-09	-0.462	Both
cg27658811	ENSG00000170340	B3GNT2	2	62494078	62423248	2.1e-09	-0.625	AFB
cg09821400	ENSG00000099250	NRP1	10	33654419	33625190	2.15e-09	-0.462	Both
cg05705813	ENSG00000151376	ME3	11	86383809	86383678	2.17e-09	-0.462	Both
cg03983883	ENSG00000104427	ZC2HC1A	8	79577618	79578282	2.22e-09	-0.461	Both
cg12544923	ENSG00000108384	RAD51C	17	56770418	56769934	2.32e-09	-0.461	Both
cg19280572	ENSG00000130592	LSP1	11	1873884	1874200	2.39e-09	-0.46	Both
cg16145915	ENSG00000178381	ZFAND2A	7	1198662	1200395	2.39e-09	0.46	Both
cg04473902	ENSG00000121316	PLBD1	12	14721288	14721283	2.49e-09	-0.46	Both
cg10071929	ENSG00000148337	CIZ1	9	130955135	130966662	2.53e-09	-0.46	Both
cg14944435	ENSG00000196502	SULT1A1	16	28621382	28634946	2.57e-09	-0.46	Both
cg14648161	ENSG00000198496	NBR2	17	41181991	41277627	2.61e-09	-0.459	Both
cg25032094	ENSG00000188126	NA	17	73583839	73584139	2.62e-09	0.459	Both
cg15209908	ENSG00000238142	BX284668.5	1	17247699	17216144	3.16e-09	-0.457	Both
cg12609785	ENSG00000214425	LRRC37A4P	17	43660871	43627701	3.34e-09	-0.619	EUB
cg05195017	ENSG00000180902	D2HGDH	2	242758725	242673994	3.77e-09	-0.455	Both
cg02368812	ENSG00000124588	NQO2	6	3019900	2988221	3.8e-09	-0.617	EUB
cg21766592	ENSG00000105281	SLC1A5	19	47288066	47291851	4.27e-09	-0.454	Both
cg18794597	ENSG00000170089	AC106795.1	5	177302752	177236408	4.38e-09	0.454	Both
cg06089008	ENSG00000104043	ATP8B4	15	50427638	50475014	4.79e-09	-0.614	EUB
cg13074811	ENSG00000233327	USP32P2	17	18421335	18445234	5.16e-09	0.452	Both
cg07237979	ENSG00000184682	NA	11	1874017	1912084	5.16e-09	-0.452	Both
cg24180839	ENSG00000185305	ARL15	5	53598375	53606412	5.25e-09	-0.452	Both
cg08844849	ENSG00000142512	SIGLEC10	19	51921812	51921057	5.31e-09	-0.451	Both
cg09497409	ENSG00000090661	CERS4	19	8275083	8271620	5.49e-09	-0.451	Both
cg04560534	ENSG00000131238	PPT1	1	40557841	40563375	5.6e-09	-0.451	Both
cg01380607	ENSG00000065268	WDR18	19	996373	983174	5.86e-09	-0.45	Both
cg15386103	ENSG00000173801	JUP	17	39914156	39943183	6.07e-09	0.45	Both
cg05195017	ENSG00000235151	AC131097.4	2	242758725	242786532	6.13e-09	-0.45	Both
cg17611880	ENSG00000151353	TMEM18	2	675921	677439	6.27e-09	0.45	Both
cg17988640	ENSG00000170175	CHRNB1	17	7358474	7348380	7.17e-09	0.448	Both
cg07168939	ENSG00000234616	JRK	8	143763412	143763386	7.48e-09	-0.447	Both
cg01158804	ENSG00000225138	SLC9A3-AS1	5	472216	478238	7.78e-09	-0.447	Both
cg13672106	ENSG00000186395	KRT10	17	38984421	38978847	7.96e-09	-0.447	Both
cg16622958	ENSG00000103264	FBXO31	16	87397796	87425748	8.46e-09	-0.446	Both
cg24126361	ENSG00000147454	SLC25A37	8	23398346	23386318	8.59e-09	-0.446	Both
cg10283346	ENSG00000116688	MFN2	1	12044158	12040238	1.11e-08	-0.443	Both
cg07774551	ENSG00000100376	FAM118A	22	45724922	45704849	1.15e-08	-0.442	Both
cg02526896	ENSG00000073803	MAP3K13	3	185016423	185000729	1.2e-08	-0.442	Both
cg14120215	ENSG00000135094	SDS	12	113841668	113864106	1.26e-08	-0.441	Both
cg22889142	ENSG00000268895	A1BG-AS1	19	58862398	58859117	1.27e-08	0.441	Both
cg17073290	ENSG00000248905	FMN1	15	33448011	33486897	1.31e-08	-0.441	Both
cg11702866	ENSG00000196639	HRH1	3	11267098	11178779	1.32e-08	-0.441	Both
cg05195017	ENSG00000188389	PDCD1	2	242758725	242801060	1.34e-08	-0.441	Both
cg01400685	ENSG00000134824	FADS2	11	61598025	61560452	1.42e-08	-0.599	EUB
cg20272421	ENSG00000186529	CYP4F3	19	15753040	15751707	1.42e-08	-0.44	Both
cg01061553	ENSG00000111231	GPN3	12	110891467	110907019	1.45e-08	-0.44	Both
cg05919744	ENSG00000110628	SLC22A18	11	2924158	2920951	1.48e-08	-0.439	Both
cg03863486	ENSG00000051620	HEBP2	6	138724410	138724668	1.55e-08	-0.597	AFB
cg08691235	ENSG00000237298	TTN-AS1	2	179395935	179385910	1.56e-08	-0.439	Both
cg01007353	ENSG00000163479	SSR2	1	155960914	155990750	1.59e-08	0.439	Both
cg19460508	ENSG00000188677	PARVB	22	44422195	44395091	1.62e-08	0.438	Both
cg11389158	ENSG00000111846	GCNT2	6	10534803	10492456	1.63e-08	-0.438	Both
cg14818464	ENSG00000185043	CIB1	15	90776461	90777279	1.71e-08	0.438	Both
cg02757488	ENSG00000105245	NUMBL	19	41193662	41196877	1.72e-08	-0.438	Both
cg21483494	ENSG00000137106	GRHPR	9	37427036	37422663	1.88e-08	0.594	EUB
cg24012925	ENSG00000172070	NA	20	633418	656444	1.9e-08	-0.436	Both
cg03877640	ENSG00000107554	DNMBP	10	101766182	101769676	1.99e-08	-0.594	AFB
cg04224568	ENSG00000093000	NUP50	22	45551648	45559722	2.12e-08	-0.593	AFB
cg18906360	ENSG00000126773	PCNX4	14	60633047	60558629	2.16e-08	-0.435	Both
cg01085097	ENSG00000135972	MRPS9	2	105655317	105654441	2.3e-08	-0.434	Both
cg06754191	ENSG00000197253	TPSB2	16	1297924	1280214	2.35e-08	0.434	Both
cg26339059	ENSG00000182109	AL365277.1	1	39991902	40011859	2.5e-08	0.433	Both
cg05575921	ENSG00000063438	AHRR	5	373378	304291	2.55e-08	-0.433	Both
cg01061553	ENSG00000204856	FAM216A	12	110891467	110906169	2.6e-08	-0.433	Both
cg01312482	ENSG00000234284	ZNF879	5	178451176	178450753	2.67e-08	-0.432	Both
cg03309967	ENSG00000161265	U2AF1L4	19	36235184	36236346	2.7e-08	0.432	Both
cg15744005	ENSG00000166275	BORCS7	10	104629667	104613980	2.72e-08	0.432	Both
cg01951420	ENSG00000173226	IQCB1	3	121553821	121553926	2.88e-08	0.431	Both
cg20727362	ENSG00000100243	CYB5R3	22	43045952	43045574	2.9e-08	0.431	Both
cg14624844	ENSG00000135929	CYP27A1	2	219613610	219646472	2.95e-08	-0.431	Both
cg19188572	ENSG00000140307	GTF2A2	15	59950012	59949740	2.98e-08	0.431	Both
cg10916651	ENSG00000173372	C1QA	1	22962986	22962999	3.19e-08	-0.43	Both
cg05338320	ENSG00000215014	AL645728.1	1	1510984	1510355	3.51e-08	-0.429	Both
cg05195017	ENSG00000224272	AC131097.3	2	242758725	242753111	3.52e-08	-0.585	AFB
cg05050936	ENSG00000167671	UBXN6	19	4456134	4457819	3.54e-08	0.429	Both
cg16075649	ENSG00000247982	LINC00926	15	57595298	57592563	3.6e-08	-0.429	Both
cg19743974	ENSG00000196781	TLE1	9	84309108	84304220	3.73e-08	0.584	EUB
cg25032094	ENSG00000266714	MYO15B	17	73583839	73584139	3.77e-08	0.428	Both
cg02423817	ENSG00000213402	PTPRCAP	11	67203661	67205538	3.86e-08	-0.584	AFB
cg06814341	ENSG00000135636	DYSF	2	71679501	71680852	3.92e-08	-0.428	Both
cg10575075	ENSG00000183621	ZNF438	10	31288634	31320866	4.1e-08	-0.427	Both
cg25830243	ENSG00000054523	KIF1B	1	10271610	10270863	4.15e-08	-0.427	Both
cg19825589	ENSG00000170956	CEACAM3	19	42379710	42300369	4.5e-08	-0.426	Both
cg12065943	ENSG00000108599	AKAP10	17	19881925	19881656	4.61e-08	-0.426	Both
cg26529300	ENSG00000172270	BSG	19	570458	571297	4.66e-08	-0.425	Both
cg11062956	ENSG00000260565	ERVK13-1	16	2723328	2723445	5.13e-08	-0.424	Both
cg23833896	ENSG00000182372	CLN8	8	1711046	1703944	5.3e-08	-0.424	Both
cg27038428	ENSG00000183665	TRMT12	8	125485867	125463048	5.55e-08	0.423	Both
cg25342125	ENSG00000152492	CCDC50	3	191046380	191046866	5.63e-08	-0.423	Both
cg08423857	ENSG00000103196	CRISPLD2	16	84840454	84853590	5.67e-08	-0.423	Both
cg03441844	ENSG00000143252	SDHC	1	161368947	161284047	5.81e-08	-0.578	AFB
cg06370079	ENSG00000101000	PROCR	20	33699057	33759876	6.04e-08	-0.422	Both
cg05195017	ENSG00000204099	NEU4	2	242758725	242749920	6.22e-08	-0.422	Both
cg16270721	ENSG00000177191	B3GNT8	19	41913087	41934635	6.33e-08	-0.422	Both
cg15467112	ENSG00000119718	EIF2B2	14	75489610	75469614	6.61e-08	0.421	Both
cg26012927	ENSG00000177951	BET1L	11	194441	207428	6.69e-08	-0.575	EUB
cg14776134	ENSG00000050438	SLC4A8	12	51784498	51785101	6.73e-08	-0.421	Both
cg09567305	ENSG00000081014	AP4E1	15	51173397	51200869	6.83e-08	-0.421	Both
cg19920417	ENSG00000078269	SYNJ2	6	158468344	158402888	7.06e-08	-0.42	Both
cg00151563	ENSG00000152433	ZNF547	19	57862056	57874845	7.19e-08	-0.574	EUB
cg24363820	ENSG00000254413	CHKB-CPT1B	22	51016703	51021394	7.33e-08	0.574	AFB
cg10434728	ENSG00000140575	IQGAP1	15	90938212	90931450	7.49e-08	0.419	Both
cg08535604	ENSG00000186522	2010-09-01	2	110316196	110371783	7.65e-08	-0.419	Both
cg10889401	ENSG00000153395	LPCAT1	5	1470186	1524092	7.75e-08	0.419	Both
cg00980106	ENSG00000224397	SMIM25	20	48895688	48884023	7.88e-08	-0.419	Both
cg05146046	ENSG00000168268	NT5DC2	3	52566601	52569070	8e-08	-0.419	Both
cg22110282	ENSG00000178252	WDR6	3	49136059	49044495	8.02e-08	0.419	Both
cg01268058	ENSG00000140400	MAN2C1	15	75738663	75660971	8.2e-08	-0.418	Both
cg13212048	ENSG00000176155	CCDC57	17	80162886	80170706	8.22e-08	-0.418	Both
cg03509643	ENSG00000249379	AL033397.2	6	53449809	53367983	8.65e-08	-0.418	Both
cg16519100	ENSG00000166503	HDGFL3	15	83869266	83876770	8.7e-08	-0.418	Both
cg21536281	ENSG00000157216	SSBP3	1	54822922	54879152	9.26e-08	-0.57	EUB
cg21975390	ENSG00000166436	TRIM66	11	8703324	8693413	9.76e-08	-0.569	EUB
cg14054781	ENSG00000008128	CDK11A	1	1663781	1655777	9.98e-08	0.416	Both
cg01017773	ENSG00000197128	ZNF772	19	57988497	57988938	1.02e-07	-0.416	Both
cg09384223	ENSG00000100092	SH3BP1	22	38038577	38030661	1.02e-07	-0.415	Both
cg15241876	ENSG00000100365	NCF4	22	37257594	37257030	1.05e-07	-0.415	Both
cg24012925	ENSG00000234516	NA	20	633418	629157	1.06e-07	-0.415	Both
cg27226927	ENSG00000169738	DCXR	17	79993863	79995608	1.08e-07	-0.415	Both
cg16501235	ENSG00000118292	C1orf54	1	150245988	150240600	1.1e-07	-0.415	Both
cg08170510	ENSG00000174238	PITPNA	17	1460723	1466110	1.12e-07	-0.414	Both
cg21622663	ENSG00000110651	CD81	11	2403667	2397407	1.13e-07	-0.414	Both
cg00220102	ENSG00000183044	ABAT	16	8806756	8768422	1.2e-07	0.566	AFB
cg04118102	ENSG00000170425	ADORA2B	17	15824118	15848231	1.2e-07	-0.413	Both
cg03816966	ENSG00000116791	CRYZ	1	75174567	75199092	1.27e-07	0.413	Both
cg16331883	ENSG00000197111	PCBP2	12	53886170	53835525	1.27e-07	-0.565	EUB
cg09471587	ENSG00000158457	TSPAN33	7	128766655	128784712	1.33e-07	0.564	AFB
cg17244502	ENSG00000109381	ELF2	4	140111322	140098372	1.34e-07	-0.412	Both
cg01997346	ENSG00000167261	DPEP2	16	68017019	68034489	1.38e-07	-0.564	AFB
cg22109370	ENSG00000167280	ENGASE	17	77070546	77071021	1.38e-07	-0.564	EUB
cg21230309	ENSG00000055955	ITIH4	3	52861574	52865495	1.39e-07	0.412	Both
cg24621453	ENSG00000171621	SPSB1	1	9338383	9352939	1.39e-07	-0.412	Both
cg01708617	ENSG00000039560	RAI14	5	34717940	34656342	1.46e-07	0.411	Both
cg03534684	ENSG00000142657	PGD	1	10447997	10458649	1.53e-07	-0.41	Both
cg27628201	ENSG00000111215	PRR4	12	11352684	11324212	1.54e-07	0.562	EUB
cg14854366	ENSG00000204054	LINC00963	9	132251509	132245730	1.59e-07	-0.41	Both
cg20871826	ENSG00000004660	CAMKK1	17	3790402	3798185	1.74e-07	-0.409	Both
cg26889659	ENSG00000112685	EXOC2	6	684090	693117	1.77e-07	-0.408	Both
cg11340524	ENSG00000069943	PIGB	15	55563482	55611158	1.79e-07	-0.408	Both
cg05339962	ENSG00000188042	ARL4C	2	235335764	235405697	1.8e-07	-0.56	AFB
cg13969584	ENSG00000177946	CENPBD1	16	90038469	90038942	1.84e-07	-0.559	AFB
cg15083435	ENSG00000253123	AC091182.1	8	37189525	37189502	1.89e-07	-0.407	Both
cg19246862	ENSG00000177042	TMEM80	11	706635	695616	1.9e-07	-0.407	Both
cg23420470	ENSG00000180611	MB21D2	3	192648198	192635950	1.95e-07	-0.407	Both
cg11569329	ENSG00000170889	RPS9	19	54705747	54704610	1.99e-07	0.407	Both
cg04157658	ENSG00000137714	FDX1	11	110243994	110300607	1.99e-07	-0.558	EUB
cg03883921	ENSG00000136877	FPGS	9	130572269	130556876	2.03e-07	0.558	EUB
cg02000152	ENSG00000101290	CDS2	20	5150225	5107432	2.03e-07	0.407	Both
cg04486485	ENSG00000258289	CHURC1	14	65409844	65381079	2.06e-07	0.406	Both
cg09455845	ENSG00000124356	STAMBP	2	74063891	74056086	2.21e-07	0.405	Both
cg24589936	ENSG00000169231	THBS3	1	155180595	155178842	2.36e-07	-0.405	Both
cg17836612	ENSG00000108679	LGALS3BP	17	76976357	76976191	2.38e-07	-0.404	Both
cg00319839	ENSG00000174705	SH3PXD2B	5	171788966	171881527	2.4e-07	-0.404	Both
cg11432751	ENSG00000160392	C19orf47	19	40854313	40854434	2.4e-07	-0.404	Both
cg14670597	ENSG00000123737	EXOSC9	4	122722336	122722472	2.4e-07	0.404	Both
cg16666206	ENSG00000083828	ZNF586	19	58281797	58280997	2.41e-07	-0.404	Both
cg23348723	ENSG00000106341	PPP1R17	7	31725748	31726329	2.42e-07	0.404	Both
cg11297046	ENSG00000130529	TRPM4	19	49657000	49660998	2.43e-07	-0.404	Both
cg10814722	ENSG00000091490	SEL1L3	4	25865415	25865382	2.52e-07	-0.404	Both
cg03351301	ENSG00000159202	UBE2Z	17	46969163	46985731	2.66e-07	0.553	EUB
cg26850469	ENSG00000163935	SFMBT1	3	53051694	53080766	2.68e-07	-0.403	Both
cg21553145	ENSG00000071894	CPSF1	8	145578113	145634753	2.78e-07	-0.402	Both
cg10751070	ENSG00000108239	TBC1D12	10	96143568	96162261	2.89e-07	-0.402	Both
cg05068951	ENSG00000259143	AL356017.1	14	95722106	95652191	3e-07	-0.401	Both
cg27562174	ENSG00000197894	ADH5	4	100065446	100009952	3.02e-07	-0.551	EUB
cg14728609	ENSG00000106868	SUSD1	9	114933506	114937688	3.02e-07	-0.551	EUB
cg07598035	ENSG00000100058	CRYBB2P1	22	25778698	25844072	3.1e-07	0.551	AFB
cg04550430	ENSG00000166501	PRKCB	16	23869072	23847322	3.16e-07	-0.401	Both
cg23967578	ENSG00000197142	ACSL5	10	114151642	114133776	3.18e-07	0.401	Both
cg14227325	ENSG00000169629	RGPD8	2	113190197	113192065	3.2e-07	-0.4	Both
cg08928926	ENSG00000121769	FABP3	1	31844583	31849697	3.31e-07	-0.4	Both
cg24844545	ENSG00000175206	NPPA	1	11908347	11908402	3.38e-07	0.4	Both
cg17367616	ENSG00000029153	ARNTL2	12	27485428	27485787	3.44e-07	-0.549	AFB
cg23077453	ENSG00000185619	PCGF3	4	719011	699537	3.53e-07	-0.399	Both
cg11878867	ENSG00000120253	NUP43	6	150167359	150070801	3.68e-07	0.548	EUB
cg16246356	ENSG00000249685	AC079921.2	4	39127111	39135533	3.7e-07	0.398	Both
cg01948944	ENSG00000042493	CAPG	2	85641379	85645555	3.73e-07	-0.398	Both
cg12423493	ENSG00000173511	VEGFB	11	64007813	64002010	3.77e-07	-0.547	AFB
cg04904561	ENSG00000156414	TDRD9	14	104394831	104394799	4.05e-07	-0.397	Both
cg03297465	ENSG00000175866	BAIAP2	17	79071902	79008948	4.05e-07	-0.546	AFB
cg08987892	ENSG00000135437	RDH5	12	56109767	56114151	4.17e-07	0.546	AFB
cg05226462	ENSG00000262370	AC108134.3	16	3162453	3137101	4.36e-07	-0.396	Both
cg04911821	ENSG00000111321	LTBR	12	6492579	6484211	4.44e-07	-0.544	EUB
cg06484123	ENSG00000167562	ZNF701	19	53107200	53059075	4.64e-07	-0.395	Both
cg22593669	ENSG00000122390	NAA60	16	3507899	3493611	4.79e-07	-0.395	Both
cg04356233	ENSG00000169026	MFSD7	4	683376	683230	4.91e-07	-0.395	Both
cg05027533	ENSG00000157827	FMNL2	2	153290479	153191751	4.93e-07	0.543	AFB
cg10593816	ENSG00000184752	NDUFA12	12	95397809	95397546	4.95e-07	-0.543	EUB
cg02904657	ENSG00000137841	PLCB2	15	40571997	40600136	5.25e-07	-0.394	Both
cg24891660	ENSG00000178209	PLEC	8	145003653	145050902	5.46e-07	-0.541	EUB
cg03209459	ENSG00000185829	ARL17A	17	44604660	44657088	5.51e-07	0.393	Both
cg23732024	ENSG00000154589	LY96	8	74903801	74903587	5.56e-07	0.541	AFB
cg06721435	ENSG00000159842	ABR	17	1116358	1132315	5.59e-07	-0.54	AFB
cg25940248	ENSG00000163682	RPL9	4	39448464	39460568	5.7e-07	0.392	Both
cg13576290	ENSG00000115295	CLIP4	2	29256737	29320560	5.79e-07	-0.392	Both
cg07807757	ENSG00000106070	GRB10	7	50894570	50861159	5.81e-07	-0.392	Both
cg22517841	ENSG00000198715	GLMP	1	156246991	156265463	5.93e-07	-0.392	Both
cg09303645	ENSG00000013573	DDX11	12	31138958	31226779	6.03e-07	-0.392	Both
cg10429934	ENSG00000106366	SERPINE1	7	100751683	100770370	6.06e-07	-0.392	Both
cg04879308	ENSG00000188242	PP7080	5	419179	473213	6.08e-07	-0.392	Both
cg17692736	ENSG00000104969	SGTA	19	2775228	2783369	6.32e-07	-0.391	Both
cg05460996	ENSG00000026297	RNASET2	6	167370529	167370679	6.57e-07	0.39	Both
cg08318732	ENSG00000167766	ZNF83	19	53192577	53193749	6.7e-07	-0.537	EUB
cg14911637	ENSG00000166508	MCM7	7	99717870	99699563	6.76e-07	-0.537	EUB
cg14795672	ENSG00000240344	PPIL3	2	201735780	201754026	6.9e-07	0.39	Both
cg03509643	ENSG00000001084	GCLC	6	53449809	53481768	6.94e-07	-0.39	Both
cg14624844	ENSG00000115592	PRKAG3	2	219613610	219696809	7.06e-07	-0.536	AFB
cg19125940	ENSG00000038945	MSR1	8	16335273	16424999	7.12e-07	0.389	Both
cg08009669	ENSG00000204516	MICB	6	31465202	31462658	7.33e-07	-0.389	Both
cg04567952	ENSG00000162971	TYW5	2	200775554	200820459	7.43e-07	0.535	EUB
cg07347869	ENSG00000164880	INTS1	7	1595217	1545489	7.59e-07	0.535	EUB
cg24733384	ENSG00000092020	PPP2R3C	14	35516283	35591723	7.85e-07	-0.388	Both
cg23971638	ENSG00000177406	AC021054.1	12	741507	740057	7.99e-07	-0.388	Both
cg11950939	ENSG00000162723	SLAMF9	1	159908150	159924044	8.12e-07	-0.388	Both
cg10420854	ENSG00000124731	TREM1	6	41207397	41254457	8.41e-07	-0.387	Both
cg11423620	ENSG00000090621	PABPC4	1	40006497	40042462	8.52e-07	-0.387	Both
cg01579765	ENSG00000160208	RRP1B	21	45077557	45079429	8.56e-07	-0.387	Both
cg07007313	ENSG00000135968	GCC2	2	109066635	109065017	8.92e-07	-0.532	AFB
cg13512951	ENSG00000119408	NEK6	9	127029180	127019885	8.94e-07	-0.532	EUB
cg13825375	ENSG00000102870	ZNF629	16	30786619	30798523	9.06e-07	-0.532	EUB
cg22517841	ENSG00000198952	SMG5	1	156246991	156252616	9.15e-07	-0.386	Both
cg02368812	ENSG00000261015	NA	6	3019900	3025025	9.46e-07	-0.385	Both
cg20811988	ENSG00000149531	FRG1BP	20	29611924	29611857	9.47e-07	-0.385	Both
cg05161374	ENSG00000103319	EEF2K	16	22211117	22217603	9.54e-07	-0.385	Both
cg08358487	ENSG00000166762	CATSPER2	15	43924558	43960316	9.82e-07	0.53	AFB
cg13887021	ENSG00000213694	S1PR3	9	91537165	91606362	9.9e-07	-0.385	Both
cg20240860	ENSG00000110455	ACCS	11	44087423	44087475	1.03e-06	-0.53	EUB
cg19814552	ENSG00000033867	SLC4A7	3	27601672	27525911	1.04e-06	0.384	Both
cg10977501	ENSG00000036448	MYOM2	8	2042802	1993155	1.04e-06	-0.384	Both
cg15428479	ENSG00000221983	UBA52	19	18698825	18682540	1.05e-06	-0.384	Both
cg14064024	ENSG00000197119	SLC25A29	14	100771096	100772884	1.11e-06	-0.383	Both
cg13658683	ENSG00000228315	GUSBP11	22	24040094	24059543	1.11e-06	-0.383	Both
cg27289770	ENSG00000105771	SMG9	19	44263735	44259142	1.22e-06	-0.382	Both
cg07443748	ENSG00000100181	TPTEP1	22	17073594	17082777	1.24e-06	0.382	Both
cg23174406	ENSG00000139350	NEDD1	12	97304436	97301001	1.24e-06	-0.381	Both
cg16474696	ENSG00000267633	AC008686.1	19	13875014	13884932	1.25e-06	-0.381	Both
cg11270206	ENSG00000123992	DNPEP	2	220264849	220264744	1.25e-06	0.381	Both
cg19737225	ENSG00000160117	ANKLE1	19	17392320	17392454	1.28e-06	-0.381	Both
cg27130578	ENSG00000260911	AC135050.3	16	31077385	31054471	1.3e-06	0.525	EUB
cg17346914	ENSG00000145241	CENPC	4	68411914	68411324	1.31e-06	0.525	EUB
cg05333436	ENSG00000099889	ARVCF	22	20015947	20004331	1.35e-06	0.525	EUB
cg09806188	ENSG00000236850	NA	22	22672632	22657589	1.35e-06	0.38	Both
cg08283408	ENSG00000004534	RBM6	3	49949060	49977440	1.37e-06	0.38	Both
cg12896271	ENSG00000260404	AC110079.1	4	119512856	119512928	1.39e-06	-0.38	Both
cg11422175	ENSG00000109861	CTSC	11	88086769	88070955	1.43e-06	-0.379	Both
cg25459280	ENSG00000119242	CCDC92	12	124492549	124457378	1.47e-06	0.379	Both
cg24996930	ENSG00000258610	AF111169.2	14	77229233	77245295	1.47e-06	-0.379	Both
cg06157379	ENSG00000163945	UVSSA	4	1350275	1341054	1.53e-06	0.522	EUB
cg15011566	ENSG00000095303	PTGS1	9	125152552	125132824	1.6e-06	-0.522	AFB
cg00590939	ENSG00000260135	MMP2-AS1	16	55479345	55496209	1.6e-06	-0.378	Both
cg00642460	ENSG00000198055	GRK6	5	176827697	176830205	1.61e-06	-0.521	EUB
cg02143465	ENSG00000196730	DAPK1	9	90165059	90112143	1.63e-06	-0.378	Both
cg13512890	ENSG00000231365	AL359915.2	1	119683974	119683019	1.63e-06	-0.378	Both
cg18193195	ENSG00000197728	RPS26	12	56384508	56435637	1.63e-06	-0.377	Both
cg07104958	ENSG00000172671	ZFAND4	10	46168551	46168228	1.63e-06	-0.377	Both
cg07779051	ENSG00000182108	DEXI	16	11114790	11036317	1.65e-06	-0.377	Both
cg05251000	ENSG00000107130	NCS1	9	132935664	132934857	1.69e-06	-0.377	Both
cg18603580	ENSG00000147650	LRP12	8	105677901	105601417	1.74e-06	-0.377	Both
cg23954541	ENSG00000215908	CROCCP2	1	16969609	16971178	1.76e-06	-0.376	Both
cg27535305	ENSG00000116171	SCP2	1	53392650	53392901	1.77e-06	-0.52	EUB
cg21838488	ENSG00000152193	RNF219	13	79234435	79233314	1.81e-06	-0.519	EUB
cg11044476	ENSG00000157593	SLC35B2	6	44194505	44225291	1.82e-06	-0.376	Both
cg21059060	ENSG00000148834	GSTO1	10	106013826	105995114	1.89e-06	-0.375	Both
cg02868254	ENSG00000148690	FRA10AC1	10	95461526	95462329	1.92e-06	-0.375	Both
cg17972655	ENSG00000185033	SEMA4B	15	90709123	90703836	1.95e-06	-0.518	EUB
cg18100887	ENSG00000256515	NA	17	34611341	34524157	1.97e-06	-0.518	EUB
cg19008610	ENSG00000148290	SURF1	9	136222570	136223552	1.98e-06	0.518	EUB
cg01153498	ENSG00000178295	GEN1	2	17936530	17935125	1.99e-06	0.375	Both
cg21577315	ENSG00000130770	ATPIF1	1	28559548	28562620	2.06e-06	-0.374	Both
cg25368100	ENSG00000175567	UCP2	11	73668348	73694352	2.06e-06	0.517	EUB
cg17173187	ENSG00000197696	NMB	15	85201210	85201794	2.06e-06	0.517	EUB
cg16180556	ENSG00000213366	GSTM2	1	110230269	110210644	2.07e-06	-0.374	Both
cg07803420	ENSG00000204580	DDR1	6	30851517	30844198	2.07e-06	-0.374	Both
cg10295477	ENSG00000226950	DANCR	4	53567487	53578597	2.09e-06	-0.517	AFB
cg01883777	ENSG00000189060	H1F0	22	38201848	38201114	2.09e-06	-0.374	Both
cg24247132	ENSG00000152926	ZNF117	7	64458642	64467062	2.19e-06	-0.516	AFB
cg08245930	ENSG00000165806	CASP7	10	115439632	115438942	2.2e-06	0.373	Both
cg03941368	ENSG00000196576	PLXNB2	22	50740499	50746056	2.21e-06	-0.373	Both
cg08779649	ENSG00000152213	ARL11	13	50194554	50202435	2.21e-06	-0.373	Both
cg12121075	ENSG00000135124	P2RX4	12	121615201	121647660	2.23e-06	-0.373	Both
cg14474811	ENSG00000176834	VSIG10	12	118500931	118573831	2.23e-06	-0.373	Both
cg21215337	ENSG00000002919	SNX11	17	46176117	46180719	2.24e-06	0.373	Both
cg00983956	ENSG00000213762	ZNF134	19	58220669	58125601	2.26e-06	-0.515	EUB
cg01986432	ENSG00000157107	FCHO2	5	72236054	72251808	2.26e-06	-0.373	Both
cg24996930	ENSG00000258301	VASH1-AS1	14	77229233	77253067	2.32e-06	-0.372	Both
cg04241075	ENSG00000117480	FAAH	1	46807263	46859937	2.33e-06	-0.515	EUB
cg07047815	ENSG00000130598	TNNI2	11	1909656	1860219	2.34e-06	-0.372	Both
cg19188572	ENSG00000140299	BNIP2	15	59950012	59981733	2.42e-06	-0.514	AFB
cg12665211	ENSG00000153406	NMRAL1	16	4524052	4545764	2.43e-06	-0.372	Both
cg20303259	ENSG00000160255	ITGB2	21	46341918	46351904	2.45e-06	-0.371	Both
cg08778663	ENSG00000006015	REX1BD	19	18698998	18699495	2.49e-06	-0.371	Both
cg27369431	ENSG00000137411	VARS2	6	30901148	30876019	2.49e-06	-0.513	EUB
cg07586868	ENSG00000142102	PGGHG	11	299390	289135	2.58e-06	0.371	Both
cg27171682	ENSG00000248429	FAM198B-AS1	4	159092193	159091904	2.59e-06	-0.371	Both
cg09189896	ENSG00000168906	MAT2A	2	85766104	85766288	2.59e-06	-0.513	EUB
cg07007092	ENSG00000129450	SIGLEC9	19	51627190	51628165	2.63e-06	-0.37	Both
cg11023668	ENSG00000138031	ADCY3	2	25095040	25142708	2.65e-06	-0.37	Both
cg07654864	ENSG00000103528	SYT17	16	19183628	19179293	2.66e-06	-0.37	Both
cg10324224	ENSG00000173409	ARV1	1	231115997	231114727	2.67e-06	-0.37	Both
cg17594757	ENSG00000157191	NECAP2	1	16769001	16767167	2.69e-06	-0.37	Both
cg10089693	ENSG00000196152	ZNF79	9	130212851	130186661	2.69e-06	-0.37	Both
cg27305510	ENSG00000214756	METTL12	11	62434716	62432781	2.81e-06	-0.511	AFB
cg07144300	ENSG00000100526	CDKN3	14	54865482	54863567	2.84e-06	-0.369	Both
cg02841692	ENSG00000161016	RPL8	8	145987889	146017972	2.84e-06	-0.369	Both
cg27211696	ENSG00000189362	NEMP2	2	191398769	191399448	2.86e-06	-0.511	EUB
cg08965143	ENSG00000115129	TP53I3	2	24308246	24308731	2.95e-06	-0.51	AFB
cg09438113	ENSG00000133731	IMPA1	8	82545688	82598928	3.04e-06	-0.368	Both
cg23245007	ENSG00000185485	SDHAP1	3	195682326	195717189	3.1e-06	-0.368	Both
cg15269879	ENSG00000075399	VPS9D1	16	89811533	89787394	3.11e-06	-0.368	Both
cg05240871	ENSG00000130332	LSM7	19	2318700	2328615	3.16e-06	-0.368	Both
cg03885664	ENSG00000125124	BBS2	16	56554271	56554195	3.16e-06	0.368	Both
cg19616274	ENSG00000144815	NXPE3	3	101499721	101498046	3.19e-06	-0.368	Both
cg18121066	ENSG00000141556	TBCD	17	80794274	80709940	3.22e-06	-0.367	Both
cg07690294	ENSG00000213923	CSNK1E	22	38848977	38794527	3.31e-06	-0.367	Both
cg20858200	ENSG00000078618	NRDC	1	52316767	52344477	3.32e-06	-0.508	EUB
cg24644367	ENSG00000169184	MN1	22	28114344	28197486	3.35e-06	-0.367	Both
cg12663223	ENSG00000184730	APOBR	16	28503595	28505970	3.36e-06	-0.508	EUB
cg27428723	ENSG00000133884	DPF2	11	65145742	65101225	3.38e-06	-0.507	AFB
cg24996930	ENSG00000071246	VASH1	14	77229233	77228532	3.46e-06	-0.366	Both
cg11578532	ENSG00000215845	TSTD1	1	161008127	161008780	3.47e-06	-0.366	Both
cg14373189	ENSG00000198563	DDX39B	6	31509244	31510225	3.48e-06	-0.366	Both
cg24460956	ENSG00000100629	CEP128	14	81407325	81425861	3.59e-06	-0.506	AFB
cg16387834	ENSG00000259225	LINC02345	15	38334926	38276967	3.64e-06	-0.366	Both
cg09379485	ENSG00000197928	ZNF677	19	53758297	53758151	3.65e-06	-0.365	Both
cg05640674	ENSG00000197375	SLC22A5	5	131722561	131705444	3.83e-06	0.365	Both
cg22883525	ENSG00000171298	GAA	17	78069719	78075355	3.86e-06	-0.365	Both
cg02028423	ENSG00000103148	NPRL3	16	185078	188859	3.98e-06	0.364	Both
cg12259537	ENSG00000176593	AC008969.1	19	58514694	58513429	4.04e-06	-0.504	AFB
cg15228694	ENSG00000166394	CYB5R2	11	7692131	7698453	4.04e-06	-0.364	Both
cg19357431	ENSG00000256660	CLEC12B	12	10100566	10163226	4.12e-06	-0.504	EUB
cg10016364	ENSG00000158714	SLAMF8	1	159770136	159796540	4.17e-06	0.363	Both
cg17754830	ENSG00000010626	LRRC23	12	7024978	6982733	4.24e-06	-0.363	Both
cg11144177	ENSG00000205485	AC004980.1	7	76255832	76178677	4.32e-06	0.503	AFB
cg16021018	ENSG00000240310	NA	3	46449313	46451005	4.32e-06	0.363	Both
cg11388811	ENSG00000135046	ANXA1	9	75835312	75766673	4.44e-06	-0.363	Both
cg06817342	ENSG00000198736	MSRB1	16	1980266	1993327	4.44e-06	-0.502	AFB
cg17781892	ENSG00000164023	SGMS2	4	108764674	108745719	4.54e-06	-0.362	Both
cg18460120	ENSG00000070718	AP3M2	8	42039395	42010464	4.58e-06	-0.502	EUB
cg08417595	ENSG00000007264	MATK	19	3811002	3802127	4.58e-06	-0.501	AFB
cg14574315	ENSG00000110768	GTF2H1	11	18351321	18343842	4.66e-06	0.362	Both
cg09801901	ENSG00000104660	LEPROTL1	8	29959305	29952914	4.7e-06	-0.362	Both
cg04879308	ENSG00000180104	EXOC3	5	419179	443273	4.74e-06	-0.501	EUB
cg14951292	ENSG00000089486	CDIP1	16	4525986	4588829	4.75e-06	0.501	EUB
cg07483152	ENSG00000164346	NSA2	5	74032857	74062817	4.88e-06	0.361	Both
cg21066748	ENSG00000125744	RTN2	19	46005805	46000319	4.88e-06	-0.361	Both
cg18930267	ENSG00000184967	NOC4L	12	132633146	132628993	4.97e-06	-0.5	AFB
cg16110541	ENSG00000116729	WLS	1	68679600	68698803	5.1e-06	-0.36	Both
cg17173187	ENSG00000140612	SEC11A	15	85201210	85259947	5.16e-06	0.36	Both
cg20185723	ENSG00000267278	MAP3K14-AS1	17	43237620	43325292	5.16e-06	0.36	Both
cg06925625	ENSG00000185896	LAMP1	13	113887609	113951556	5.2e-06	-0.499	EUB
cg06654256	ENSG00000182180	MRPS16	10	75004632	75012451	5.27e-06	-0.499	AFB
cg20547295	ENSG00000169599	NFU1	2	69664869	69664760	5.31e-06	-0.499	AFB
cg17095647	ENSG00000163755	HPS3	3	148863322	148847371	5.33e-06	-0.36	Both
cg12423493	ENSG00000110011	DNAJC4	11	64007813	63997750	5.39e-06	-0.498	AFB
cg00577578	ENSG00000160767	FAM189B	1	155197692	155225274	5.4e-06	-0.359	Both
cg06663472	ENSG00000135457	TFCP2	12	51592432	51566926	5.41e-06	-0.498	AFB
cg27017172	ENSG00000102978	POLR2C	16	57497170	57496299	5.44e-06	0.359	Both
cg08701064	ENSG00000130208	APOC1	19	45448439	45417504	5.64e-06	0.359	Both
cg07678669	ENSG00000189013	KIR2DL4	19	55327234	55236002	5.72e-06	0.497	AFB
cg26120958	ENSG00000166313	APBB1	11	6439806	6440644	5.75e-06	-0.359	Both
cg17490806	ENSG00000203875	SNHG5	6	86388072	86388451	5.83e-06	0.497	EUB
cg22849665	ENSG00000204304	PBX2	6	32118375	32157963	5.85e-06	-0.497	EUB
cg01040259	ENSG00000125454	SLC25A19	17	73314451	73285591	5.85e-06	-0.358	Both
cg02025944	ENSG00000163297	ANTXR2	4	80998921	81046608	6.03e-06	-0.358	Both
cg22128476	ENSG00000260517	AC009093.2	16	29166664	29127448	6.1e-06	-0.358	Both
cg07842862	ENSG00000144040	SFXN5	2	73299145	73302747	6.17e-06	-0.357	Both
cg16901419	ENSG00000112818	MEP1A	6	46699997	46761127	6.18e-06	-0.357	Both
cg16942632	ENSG00000110931	CAMKK2	12	121726240	121736111	6.24e-06	-0.357	Both
cg10196532	ENSG00000136144	RCBTB1	13	50134640	50159719	6.26e-06	-0.357	Both
cg09865065	ENSG00000162066	AMDHD2	16	2561703	2570358	6.29e-06	-0.495	AFB
cg01278041	ENSG00000151718	WWC2	4	184018527	184020446	6.31e-06	0.495	AFB
cg20174711	ENSG00000008018	PSMB1	6	170860519	170862429	6.32e-06	0.357	Both
cg25298650	ENSG00000134014	ELP3	8	27950516	27947190	6.49e-06	0.357	Both
cg08822075	ENSG00000122565	CBX3	7	26193607	26240782	6.54e-06	-0.357	Both
cg20634755	ENSG00000169136	ATF5	19	50433611	50431959	6.59e-06	0.494	AFB
cg21445366	ENSG00000010322	NISCH	3	52529195	52489134	6.63e-06	-0.494	EUB
cg27200006	ENSG00000100031	GGT1	22	25003854	24979718	6.7e-06	-0.356	Both
cg14957771	ENSG00000145354	CISD2	4	103730993	103790135	6.79e-06	-0.494	EUB
cg23283614	ENSG00000100612	DHRS7	14	60632532	60636574	6.95e-06	-0.493	AFB
cg08895013	ENSG00000184281	TSSC4	11	2468332	2421718	6.95e-06	0.356	Both
cg00281467	ENSG00000186716	BCR	22	23522460	23521891	7e-06	-0.355	Both
cg01848660	ENSG00000197223	C1D	2	68269960	68338080	7.08e-06	0.493	AFB
cg09979585	ENSG00000184293	CLECL1	12	9883934	9885895	7.1e-06	-0.355	Both
cg08448780	ENSG00000137364	TPMT	6	18148790	18155305	7.13e-06	-0.493	EUB
cg25689649	ENSG00000053501	USE1	19	17336377	17326155	7.21e-06	-0.355	Both
cg02411995	ENSG00000067836	ROGDI	16	4851344	4852951	7.24e-06	-0.355	Both
cg06038367	ENSG00000102886	GDPD3	16	30198370	30125177	7.26e-06	-0.492	AFB
cg03507015	ENSG00000148218	ALAD	9	116163643	116163613	7.29e-06	-0.355	Both
cg21594557	ENSG00000124491	F13A1	6	6319756	6321246	7.34e-06	-0.355	Both
cg16167809	ENSG00000204482	LST1	6	31556255	31553901	7.43e-06	-0.355	Both
cg12981272	ENSG00000093167	LRRFIP2	3	37281848	37225180	7.55e-06	0.354	Both
cg09665632	ENSG00000196295	AC005154.1	7	30588577	30634425	7.57e-06	-0.491	EUB
cg21404156	ENSG00000166920	C15orf48	15	45740840	45722727	7.59e-06	-0.491	AFB
cg14345882	ENSG00000112763	BTN2A1	6	26364793	26458150	7.59e-06	0.491	AFB
cg25690627	ENSG00000075234	TTC38	22	46692044	46663858	7.64e-06	0.354	Both
cg26623537	ENSG00000154127	UBASH3B	11	122505579	122526383	7.71e-06	-0.491	EUB
cg16734795	ENSG00000134830	C5AR2	19	47839187	47835404	7.76e-06	-0.491	AFB
cg14433151	ENSG00000128463	EMC4	15	34516561	34517200	7.77e-06	-0.354	Both
cg13418576	ENSG00000165209	STRBP	9	126105738	126030855	7.82e-06	-0.491	AFB
cg08235881	ENSG00000122557	HERPUD2	7	35764390	35734745	8.03e-06	-0.353	Both
cg06484123	ENSG00000268970	AC022150.2	19	53107200	53102140	8.06e-06	-0.353	Both
cg16621476	ENSG00000021762	OSBPL5	11	3210659	3187969	8.28e-06	0.353	Both
cg05705704	ENSG00000262211	AC008914.1	5	55230014	55231971	8.34e-06	0.489	AFB
cg20487380	ENSG00000171574	ZNF584	19	58927265	58912871	8.42e-06	0.489	EUB
cg16585132	ENSG00000183386	FHL3	1	38464943	38471278	8.44e-06	-0.352	Both
cg26689077	ENSG00000139626	ITGB7	12	53599806	53601091	8.45e-06	-0.352	Both
cg11197418	ENSG00000172340	SUCLG2	3	67705285	67705038	8.47e-06	-0.352	Both
cg01595951	ENSG00000067113	PLPP1	5	54834655	54830878	8.5e-06	-0.352	Both
cg21066748	ENSG00000213889	PPM1N	19	46005805	45992035	8.55e-06	-0.352	Both
cg02965407	ENSG00000092931	MFSD11	17	74677340	74731947	8.58e-06	-0.352	Both
cg16874185	ENSG00000158555	GDPD5	11	75210723	75236948	8.6e-06	-0.352	Both
cg25205423	ENSG00000173715	C11orf80	11	66433116	66511922	8.8e-06	-0.352	Both
cg16463229	ENSG00000233016	SNHG7	9	139637526	139622636	8.82e-06	0.352	Both
cg14345882	ENSG00000124549	BTN2A3P	6	26364793	26421619	8.94e-06	-0.352	Both
cg21181453	ENSG00000136840	ST6GALNAC4	9	130700954	130679317	9.15e-06	0.351	Both
cg14733053	ENSG00000198821	CD247	1	167570890	167487847	9.23e-06	0.351	Both
cg14628323	ENSG00000187531	SIRT7	17	79906610	79879199	9.36e-06	-0.351	Both
cg10223198	ENSG00000246100	LINC00900	11	115636766	115631345	9.39e-06	-0.351	Both
cg07994006	ENSG00000011478	QPCTL	19	46236221	46195741	9.55e-06	0.351	Both
cg09547119	ENSG00000198093	ZNF649	19	52391367	52408293	9.56e-06	-0.351	Both
cg16687095	ENSG00000005020	SKAP2	7	27086742	27034858	9.62e-06	-0.487	AFB
cg13132363	ENSG00000108395	TRIM37	17	57229669	57184282	9.79e-06	-0.486	EUB
cg25329160	ENSG00000114544	SLC41A3	3	125820566	125820404	9.85e-06	0.35	Both
cg25394179	ENSG00000065970	FOXJ2	12	8210810	8185299	9.9e-06	-0.35	Both
cg05314350	ENSG00000204713	TRIM27	6	28874702	28891766	1.01e-05	-0.35	Both
cg12050135	ENSG00000226742	HSBP1L1	18	77723228	77724561	1.03e-05	0.349	Both
cg16704241	ENSG00000114473	IQCG	3	197686510	197687013	1.06e-05	-0.349	Both
cg20776069	ENSG00000104626	ERI1	8	8883627	8859657	1.08e-05	-0.349	Both
cg04884334	ENSG00000083454	P2RX5	17	3672283	3599698	1.09e-05	-0.348	Both
cg20736068	ENSG00000162520	SYNC	1	33169227	33169197	1.09e-05	-0.348	Both
cg24916396	ENSG00000164331	ANKRA2	5	72793696	72861511	1.09e-05	-0.348	Both
cg20116907	ENSG00000188001	TPRG1	3	188664990	188665003	1.12e-05	-0.348	Both
cg11067347	ENSG00000206113	CFAP99	4	2404208	2420701	1.13e-05	-0.348	Both
cg12846780	ENSG00000079616	KIF22	16	29889296	29802040	1.14e-05	-0.348	Both
cg10471544	ENSG00000206053	JPT2	16	1820375	1728257	1.19e-05	0.347	Both
cg21775176	ENSG00000251364	AC107884.1	11	7505904	7533746	1.19e-05	0.347	Both
cg21181453	ENSG00000167106	FAM102A	9	130700954	130742812	1.23e-05	0.346	Both
cg20426710	ENSG00000182858	ALG12	22	50248907	50312106	1.24e-05	0.346	Both
cg09102714	ENSG00000269746	NA	16	70323758	70239683	1.25e-05	0.346	Both
cg24212696	ENSG00000153094	BCL2L11	2	111812810	111876955	1.27e-05	-0.346	Both
cg10382041	ENSG00000179979	NA	4	1351373	1385340	1.27e-05	0.346	Both
cg00151563	ENSG00000256060	TRAPPC2B	19	57862056	57874879	1.27e-05	-0.346	Both
cg25345953	ENSG00000182310	SPACA6	19	52243752	52196593	1.28e-05	-0.346	Both
cg20782697	ENSG00000185482	STAC3	12	57735507	57644976	1.28e-05	-0.346	Both
cg14739664	ENSG00000178913	TAF7	5	140683467	140700330	1.29e-05	0.346	Both
cg20871412	ENSG00000166435	XRRA1	11	74661225	74660245	1.3e-05	-0.346	Both
cg20458811	ENSG00000014164	ZC3H3	8	144631810	144623623	1.3e-05	0.346	Both
cg21252483	ENSG00000104805	NUCB1	19	49399788	49403307	1.31e-05	0.345	Both
cg16192086	ENSG00000115091	ACTR3	2	114588977	114647537	1.31e-05	0.345	Both
cg24738036	ENSG00000177602	HASPIN	17	3704476	3627211	1.32e-05	-0.345	Both
cg08591023	ENSG00000105619	TFPT	19	54539293	54619055	1.34e-05	-0.345	Both
cg24954325	ENSG00000074755	ZZEF1	17	4064737	4046314	1.36e-05	-0.345	Both
cg15927357	ENSG00000215472	RPL17-C18orf32	18	47013900	47018906	1.42e-05	-0.344	Both
cg14781087	ENSG00000167600	CYP2S1	19	41689462	41698954	1.42e-05	-0.344	Both
cg18217031	ENSG00000186174	BCL9L	11	118780196	118796317	1.43e-05	-0.344	Both
cg10904293	ENSG00000158158	CNNM4	2	97400429	97426639	1.43e-05	0.344	Both
cg25603927	ENSG00000171307	ZDHHC16	10	99185264	99205927	1.47e-05	0.344	Both
cg24660631	ENSG00000068097	HEATR6	17	58169523	58156292	1.47e-05	-0.344	Both
cg18756179	ENSG00000142528	ZNF473	19	50554510	50528971	1.47e-05	-0.344	Both
cg10299988	ENSG00000166664	CHRFAM7A	15	30666736	30686052	1.48e-05	0.343	Both
cg12819826	ENSG00000130811	EIF3G	19	10216676	10230596	1.5e-05	-0.343	Both
cg10412475	ENSG00000115275	MOGS	2	74602003	74692537	1.5e-05	-0.343	Both
cg01034696	ENSG00000204227	RING1	6	33168381	33176272	1.51e-05	-0.343	Both
cg20323015	ENSG00000259366	AC108449.2	8	28909093	28913452	1.52e-05	-0.343	Both
cg19085543	ENSG00000072840	EVC	4	5792166	5712924	1.53e-05	0.343	Both
cg09641213	ENSG00000117676	RPS6KA1	1	26880843	26856252	1.54e-05	-0.343	Both
cg07178877	ENSG00000185989	RASA3	13	114879659	114898086	1.56e-05	-0.343	Both
cg01730857	ENSG00000179950	PUF60	8	144912074	144912029	1.57e-05	0.342	Both
cg17519938	ENSG00000116198	CEP104	1	3713580	3773778	1.58e-05	-0.342	Both
cg06498468	ENSG00000135698	MPHOSPH6	16	82203702	82203831	1.6e-05	-0.342	Both
cg12527021	ENSG00000106683	LIMK1	7	73506949	73497263	1.6e-05	-0.342	Both
cg03931732	ENSG00000125868	DSTN	20	17645160	17550508	1.62e-05	-0.342	Both
cg05582926	ENSG00000198892	SHISA4	1	201857693	201857808	1.65e-05	-0.342	Both
cg11407226	ENSG00000157240	FZD1	7	90917098	90893783	1.65e-05	-0.342	Both
cg26515805	ENSG00000082512	TRAF5	1	211431828	211499957	1.71e-05	0.341	Both
cg18697348	ENSG00000113812	ACTR8	3	53926080	53916229	1.71e-05	-0.341	Both
cg17121205	ENSG00000073050	XRCC1	19	44009353	44084625	1.72e-05	-0.341	Both
cg24881014	ENSG00000197043	ANXA6	5	150438756	150537443	1.75e-05	0.341	Both
cg21548152	ENSG00000185909	KLHDC8B	3	49306815	49209044	1.76e-05	0.341	Both
cg22748815	ENSG00000239521	GATS	7	99965437	99869837	1.76e-05	0.341	Both
cg21147238	ENSG00000188636	RTL6	22	44838755	44894178	1.77e-05	-0.34	Both
cg16132033	ENSG00000176681	LRRC37A	17	44292685	44370099	1.8e-05	-0.34	Both
cg08199262	ENSG00000250479	CHCHD10	22	24038145	24110630	1.82e-05	-0.34	Both
cg25831233	ENSG00000005075	POLR2J	7	102119529	102119354	1.84e-05	0.34	Both
cg21393004	ENSG00000152219	ARL14EP	11	30343831	30344598	1.84e-05	-0.34	Both
cg08822075	ENSG00000050344	NFE2L3	7	26193607	26191860	1.85e-05	-0.34	Both
cg19652019	ENSG00000204634	TBC1D8	2	101790485	101869328	1.86e-05	0.34	Both
cg03150081	ENSG00000137877	SPTBN5	15	42196660	42186275	1.86e-05	0.34	Both
cg08701064	ENSG00000130203	APOE	19	45448439	45409011	1.88e-05	0.339	Both
cg15399690	ENSG00000262580	AC087741.1	17	78194847	78179748	1.88e-05	-0.339	Both
cg06062279	ENSG00000141012	GALNS	16	88920653	88923378	1.89e-05	-0.339	Both
cg01955050	ENSG00000113441	LNPEP	5	96217478	96271098	1.94e-05	-0.339	Both
cg17174661	ENSG00000178927	C17orf62	17	80415617	80408705	1.95e-05	-0.339	Both
cg08990222	ENSG00000104863	LIN7B	19	49568752	49617581	2.02e-05	-0.338	Both
cg09116975	ENSG00000129007	CALML4	15	68525454	68498417	2.04e-05	-0.338	Both
cg22848722	ENSG00000224596	ZMIZ1-AS1	10	80917822	80828817	2.09e-05	0.338	Both
cg20192887	ENSG00000248275	TRIM52-AS1	5	180672368	180688213	2.09e-05	-0.338	Both
cg17385448	ENSG00000197312	DDI2	1	15911702	15943995	2.1e-05	-0.338	Both
cg17433678	ENSG00000067057	PFKP	10	3135764	3109712	2.11e-05	-0.338	Both
cg10452133	ENSG00000213380	COG8	16	69372561	69373570	2.13e-05	-0.337	Both
cg25742326	ENSG00000187961	KLHL17	1	901449	895967	2.18e-05	-0.337	Both
cg22129323	ENSG00000139190	VAMP1	12	6572482	6580153	2.18e-05	0.337	Both
cg12381697	ENSG00000136270	TBRG4	7	45111765	45151646	2.2e-05	-0.337	Both
cg19984804	ENSG00000198258	UBL5	19	9988894	9938568	2.21e-05	0.337	Both
cg13799504	ENSG00000187796	CARD9	9	139237889	139268133	2.23e-05	-0.337	Both
cg24805654	ENSG00000077585	GPR137B	1	236319812	236305832	2.29e-05	-0.336	Both
cg15358893	ENSG00000160218	TRAPPC10	21	45510426	45432200	2.29e-05	-0.336	Both
cg07434447	ENSG00000174374	NA	7	74489725	74490064	2.3e-05	0.336	Both
cg25194807	ENSG00000116237	ICMT	1	6295368	6296032	2.32e-05	-0.336	Both
cg07839627	ENSG00000204681	GABBR1	6	29599836	29601753	2.37e-05	-0.336	Both
cg09639571	ENSG00000165102	HGSNAT	8	42911059	42995556	2.38e-05	-0.336	Both
cg27360305	ENSG00000135535	CD164	6	109715291	109703762	2.38e-05	0.336	Both
cg02638136	ENSG00000204619	PPP1R11	6	30122388	30034486	2.47e-05	-0.335	Both
cg11323295	ENSG00000228784	LINC00954	2	19986514	20068621	2.5e-05	-0.335	Both
cg00983956	ENSG00000152443	ZNF776	19	58220669	58258164	2.52e-05	-0.335	Both
cg10668363	ENSG00000105497	ZNF175	19	52076691	52074551	2.53e-05	0.335	Both
cg16933813	ENSG00000223865	HLA-DPB1	6	32945317	33043703	2.54e-05	0.334	Both
cg13153307	ENSG00000227512	AL592301.1	9	139368749	139437333	2.55e-05	-0.334	Both
cg11573174	ENSG00000111412	C12orf49	12	117174227	117175875	2.57e-05	-0.334	Both
cg24118856	ENSG00000267387	AC020931.1	19	10223710	10201053	2.57e-05	0.334	Both
cg16805555	ENSG00000167528	ZNF641	12	48680073	48745197	2.57e-05	-0.334	Both
cg26500279	ENSG00000198586	TLK1	2	172102394	172087824	2.58e-05	-0.334	Both
cg24033633	ENSG00000136068	FLNB	3	57945695	57994127	2.59e-05	-0.334	Both
cg19948183	ENSG00000112367	FIG4	6	110008415	110012499	2.61e-05	-0.334	Both
cg04677723	ENSG00000115318	LOXL3	2	74693332	74782817	2.63e-05	-0.334	Both
cg03029723	ENSG00000260342	AC138811.2	16	18799331	18812841	2.63e-05	-0.334	Both
cg10250238	ENSG00000090238	YPEL3	16	30102676	30108236	2.64e-05	-0.334	Both
cg13695027	ENSG00000158825	CDA	1	20930859	20915441	2.65e-05	-0.334	Both
cg18048562	ENSG00000186907	RTN4RL2	11	57232463	57228022	2.76e-05	-0.333	Both
cg22461919	ENSG00000102984	ZNF821	16	71843295	71929239	2.85e-05	-0.332	Both
cg23121046	ENSG00000104964	AES	19	3063097	3063105	2.86e-05	-0.332	Both
cg27508960	ENSG00000258366	RTEL1	20	62317640	62289163	2.87e-05	-0.332	Both
cg27394596	ENSG00000196123	KIAA0895L	16	67149263	67217943	2.87e-05	-0.332	Both
cg08966889	ENSG00000065308	TRAM2	6	52440429	52441713	2.94e-05	-0.332	Both
cg16270844	ENSG00000130479	MAP1S	19	17858337	17830051	2.95e-05	-0.332	Both
cg02146015	ENSG00000196655	TRAPPC4	11	118887874	118889142	2.98e-05	-0.332	Both
cg13526474	ENSG00000134333	LDHA	11	18405753	18415935	2.99e-05	-0.332	Both
cg11344156	ENSG00000092036	HAUS4	14	23352504	23426370	3.01e-05	-0.332	Both
cg18466312	ENSG00000135778	NTPCR	1	233061485	233086351	3.06e-05	-0.331	Both
cg23628350	ENSG00000141580	WDR45B	17	80561982	80606429	3.07e-05	-0.331	Both
cg26621869	ENSG00000141219	C17orf80	17	71189058	71228372	3.08e-05	0.331	Both
cg20484352	ENSG00000197712	FAM114A1	4	38869779	38869298	3.09e-05	-0.331	Both
cg11761781	ENSG00000154035	NA	17	21214873	21156722	3.1e-05	-0.331	Both
cg24135495	ENSG00000101773	RBBP8	18	20397935	20378224	3.12e-05	0.331	Both
cg08786399	ENSG00000177054	ZDHHC13	11	19185400	19138646	3.12e-05	-0.331	Both
cg26047217	ENSG00000145107	TM4SF19	3	196023268	196065374	3.13e-05	0.331	Both
cg09622169	ENSG00000127952	STYXL1	7	75649662	75677322	3.15e-05	0.331	Both
cg06159593	ENSG00000116830	TTF2	1	117594602	117602925	3.29e-05	-0.33	Both
cg04157658	ENSG00000137710	RDX	11	110243994	110167447	3.3e-05	-0.33	Both
cg13271333	ENSG00000124942	AHNAK	11	62367269	62323719	3.31e-05	-0.33	Both
cg04072767	ENSG00000125651	GTF2F1	19	6372374	6393992	3.31e-05	0.33	Both
cg05589743	ENSG00000168038	ULK4	3	41997020	42003922	3.32e-05	0.33	Both
cg18626635	ENSG00000213339	QTRT1	19	10862100	10812106	3.35e-05	0.33	Both
cg02102566	ENSG00000268412	TRMT112P6	2	26174825	26251481	3.36e-05	0.33	Both
cg17180753	ENSG00000115073	ACTR1B	2	98281603	98280570	3.37e-05	0.33	Both
cg03209459	ENSG00000232300	FAM215B	17	44604660	44640161	3.37e-05	0.33	Both
cg00161705	ENSG00000137764	MAP2K5	15	67838196	67835047	3.39e-05	-0.33	Both
cg22376661	ENSG00000146828	SLC12A9	7	100449647	100424442	3.41e-05	-0.329	Both
cg03522132	ENSG00000115282	TTC31	2	74725040	74710200	3.43e-05	-0.329	Both
cg05293670	ENSG00000244482	LILRA6	19	54770208	54747130	3.5e-05	0.329	Both
cg09269598	ENSG00000137656	BUD13	11	116655173	116643704	3.51e-05	-0.329	Both
cg00471190	ENSG00000008517	IL32	16	3115809	3115298	3.54e-05	-0.329	Both
cg22687416	ENSG00000159658	EFCAB14	1	47184410	47184824	3.59e-05	-0.329	Both
cg22517841	ENSG00000160781	PAQR6	1	156246991	156217881	3.63e-05	-0.328	Both
cg14493336	ENSG00000011523	CEP68	2	65295115	65283500	3.67e-05	-0.328	Both
cg03181493	ENSG00000214174	AMZ2P1	17	62992028	62971694	3.68e-05	-0.328	Both
cg08189863	ENSG00000066117	SMARCD1	12	50468624	50478755	3.69e-05	0.328	Both
cg00500176	ENSG00000105371	ICAM4	19	10396158	10397643	3.7e-05	-0.328	Both
cg23488296	ENSG00000083457	ITGAE	17	3702030	3704537	3.7e-05	-0.328	Both
cg26651978	ENSG00000178404	CEP295NL	17	76965407	76899299	3.72e-05	-0.328	Both
cg00322003	ENSG00000060237	WNK1	12	889885	861759	3.73e-05	-0.328	Both
cg05643592	ENSG00000158864	NDUFS2	1	161195527	161166894	3.75e-05	-0.328	Both
cg15149645	ENSG00000176476	SGF29	16	28550619	28565236	3.77e-05	0.328	Both
cg05273780	ENSG00000074657	ZNF532	18	56603531	56529832	3.8e-05	-0.328	Both
cg10449041	ENSG00000149499	EML3	11	62380113	62380237	3.83e-05	-0.327	Both
cg02402423	ENSG00000188493	C19orf54	19	41255444	41257458	3.86e-05	-0.327	Both
cg05523882	ENSG00000223496	EXOSC6	16	70323915	70285833	3.96e-05	-0.327	Both
cg12236880	ENSG00000169018	FEM1B	15	68564635	68570141	4.01e-05	-0.327	Both
cg05145922	ENSG00000047365	ARAP2	4	36287903	36246131	4.08e-05	-0.326	Both
cg04203646	ENSG00000267317	AC027307.2	19	1467008	1462764	4.08e-05	0.326	Both
cg00897703	ENSG00000152128	TMEM163	2	135434956	135476570	4.12e-05	-0.326	Both
cg13658683	ENSG00000234353	AP000346.2	22	24040094	23982949	4.26e-05	-0.326	Both
cg20843478	ENSG00000162461	SLC25A34	1	16069045	16062900	4.27e-05	-0.326	Both
cg03232343	ENSG00000127481	UBR4	1	19437150	19536770	4.28e-05	-0.325	Both
cg21659123	ENSG00000225107	AC092484.1	2	146351677	146345592	4.35e-05	-0.325	Both
cg00163549	ENSG00000237441	RGL2	6	33246185	33267101	4.4e-05	-0.325	Both
cg06518251	ENSG00000110717	NDUFS8	11	67776030	67798084	4.41e-05	0.325	Both
cg16029189	ENSG00000134369	NAV1	1	201504437	201592411	4.42e-05	-0.325	Both
cg21230309	ENSG00000243696	AC006254.1	3	52861574	52874278	4.46e-05	0.325	Both
cg08420065	ENSG00000253210	AC040970.1	8	142131465	142140060	4.49e-05	0.325	Both
cg26209151	ENSG00000154928	EPHB1	3	134325121	134316643	4.51e-05	0.325	Both
cg15101901	ENSG00000006652	IFRD1	7	112102966	112063023	4.54e-05	-0.324	Both
cg08163621	ENSG00000041988	THAP3	1	6685996	6684926	4.56e-05	-0.324	Both
cg15817542	ENSG00000169896	ITGAM	16	31343056	31271311	4.6e-05	0.324	Both
cg09105665	ENSG00000080603	SRCAP	16	30785121	30709530	4.6e-05	-0.324	Both
cg12423493	ENSG00000149761	NUDT22	11	64007813	63993413	4.61e-05	-0.324	Both
cg00957466	ENSG00000244274	DBNDD2	20	43984001	44034697	4.65e-05	-0.324	Both
cg14364102	ENSG00000122223	CD244	1	160834267	160832692	4.65e-05	-0.324	Both
cg05148465	ENSG00000132535	DLG4	17	7034129	7123369	4.66e-05	-0.324	Both
cg15948428	ENSG00000245060	LINC00847	5	180301107	180257957	4.67e-05	0.324	Both
cg19008610	ENSG00000148297	MED22	9	136222570	136214986	4.67e-05	-0.324	Both
cg26505878	ENSG00000164172	MOCS2	5	52405886	52405893	4.71e-05	-0.324	Both
cg04100124	ENSG00000096717	SIRT1	10	69611755	69644427	4.73e-05	-0.324	Both
cg06047071	ENSG00000173852	DPY19L1	7	35078206	35077883	4.76e-05	-0.324	Both
cg16140273	ENSG00000156265	MAP3K7CL	21	30455616	30449792	4.81e-05	-0.323	Both
cg12744634	ENSG00000130695	CEP85	1	26560303	26560691	4.83e-05	0.323	Both
cg16339729	ENSG00000188305	PEAK3	19	2324661	2282181	4.86e-05	0.323	Both
cg09509673	ENSG00000141699	RETREG3	17	40833697	40762641	4.9e-05	-0.323	Both
cg09397087	ENSG00000051009	FAM160A2	11	6273537	6255941	4.9e-05	-0.323	Both
cg21377553	ENSG00000196642	RABL6	9	139643806	139694818	4.92e-05	-0.323	Both
cg24788466	ENSG00000013523	ANGEL1	14	77295455	77292589	4.93e-05	-0.323	Both
cg08957091	ENSG00000245958	AC093752.1	4	120448071	120375946	4.94e-05	-0.323	Both
cg22533317	ENSG00000186919	ZACN	17	74079782	74068042	4.95e-05	0.323	Both
cg22129323	ENSG00000010292	NCAPD2	12	6572482	6602522	4.99e-05	-0.323	Both

## Sheet: Table_S3b
Table S3b. List of local reQTMs in the LPS condition
Legend
a For each CpG the physical position on the chromosome is indicated.
b For each gene the physical position of its TSS on the chromosome is indicated
c For each local CpG-gene association the pvalue of the spearman's rank correlation is shown.
d For each local CpG-gene association the correlation coefficient of the spearman's rank correlation is shown.
e For each local CpG-gene association the population in which it was detected is reported, or "Both" if the association was found in the mapping using the merged dataset
CpG	Ensembl_ID	Gene_symbol	Chromosome	CpG_Positiona	Gene_Positionb	Pvaluec	Rhod	Populatione
cg14085262	ENSG00000133048	CHI3L1	1	203155938	203155877	<2.2e-16	-0.644	Both
cg22798822	ENSG00000133687	TMTC1	12	29860019	29937692	1.33e-15	-0.598	Both
cg03515999	ENSG00000226752	CUTALP	9	123606332	123587106	2.6e-14	0.575	Both
cg09033006	ENSG00000173728	C1orf100	1	244517177	244515937	8.64e-13	-0.546	Both
cg17543585	ENSG00000114455	HHLA2	3	108014368	108015376	2.11e-11	-0.517	Both
cg11484828	ENSG00000128274	A4GALT	22	43139880	43117304	1.12e-10	0.5	Both
cg12759523	ENSG00000068793	NA	15	22923501	22892005	2.86e-10	0.49	Both
cg07363192	ENSG00000104921	FCER2	19	7764549	7767032	2.92e-10	0.49	Both
cg16180556	ENSG00000134184	GSTM1	1	110230269	110230436	5.76e-10	0.483	Both
cg01787735	ENSG00000188933	USP32P1	17	16690169	16689803	1.09e-09	-0.643	EUB
cg12419862	ENSG00000184674	NA	22	24373484	24384680	1.28e-09	0.474	Both
cg19920417	ENSG00000078269	SYNJ2	6	158468344	158402888	2.36e-09	0.468	Both
cg15228694	ENSG00000166394	CYB5R2	11	7692131	7698453	6.42e-09	-0.456	Both
cg19384697	ENSG00000091073	DTX2	7	76139922	76090993	6.53e-09	-0.456	Both
cg13603551	ENSG00000106565	TMEM176B	7	150549406	150498450	8e-09	0.454	Both
cg15109207	ENSG00000105486	LIG1	19	48614773	48673860	9.04e-09	-0.615	EUB
cg08802927	ENSG00000268758	ADGRE4P	19	6998336	6990857	1.28e-08	0.61	EUB
cg27034088	ENSG00000042832	TG	8	133848385	133879203	1.42e-08	-0.447	Both
cg27034088	ENSG00000165071	TMEM71	8	133848385	133772958	1.89e-08	-0.443	Both
cg19384697	ENSG00000205485	AC004980.1	7	76139922	76178677	2.66e-08	-0.599	EUB
cg27034088	ENSG00000129292	PHF20L1	8	133848385	133787618	2.74e-08	-0.439	Both
cg17524265	ENSG00000204839	MROH6	8	144659883	144655141	4.48e-08	0.433	Both
cg16533245	ENSG00000170222	ADPRM	17	10612342	10600911	4.9e-08	0.431	Both
cg12717203	ENSG00000250312	ZNF718	4	124342	124386	5.4e-08	0.43	Both
cg07439940	ENSG00000167280	ENGASE	17	77034711	77071021	8.53e-08	0.424	Both
cg13518672	ENSG00000065060	UHRF1BP1	6	34787640	34759857	9.29e-08	-0.423	Both
cg21908555	ENSG00000267596	NA	17	34361716	34329084	9.3e-08	-0.423	Both
cg22828706	ENSG00000170448	NFXL1	4	47833370	47916653	1.06e-07	0.422	Both
cg09116975	ENSG00000128973	CLN6	15	68525454	68549549	1.18e-07	0.42	Both
cg19083407	ENSG00000189223	PAX8-AS1	2	113993142	113969099	1.23e-07	0.42	Both
cg03654330	ENSG00000182118	FAM89A	1	231185250	231175992	1.25e-07	0.419	Both
cg22146523	ENSG00000135124	P2RX4	12	121652027	121647660	1.54e-07	-0.417	Both
cg13603551	ENSG00000002933	TMEM176A	7	150549406	150497491	1.73e-07	0.415	Both
cg18105134	ENSG00000126231	PROZ	13	113819100	113812968	2.29e-07	0.411	Both
cg23348723	ENSG00000106341	PPP1R17	7	31725748	31726329	3.07e-07	0.407	Both
cg24126361	ENSG00000147454	SLC25A37	8	23398346	23386318	3.69e-07	-0.405	Both
cg25775989	ENSG00000126882	FAM78A	9	134072640	134151934	3.84e-07	0.404	Both
cg07855639	ENSG00000128283	CDC42EP1	22	37959465	37956454	3.89e-07	0.556	EUB
cg12296550	ENSG00000232629	HLA-DQB2	6	32728862	32731311	4.24e-07	0.403	Both
cg04390231	ENSG00000104763	ASAH1	8	17925801	17942494	4.52e-07	-0.402	Both
cg11432751	ENSG00000160392	C19orf47	19	40854313	40854434	4.62e-07	-0.402	Both
cg07195577	ENSG00000076604	TRAF4	17	27052828	27071002	5.61e-07	0.399	Both
cg21908555	ENSG00000167236	NA	17	34361716	34345005	6.87e-07	-0.396	Both
cg06875181	ENSG00000267123	LINC02081	17	76649257	76628139	7.45e-07	0.395	Both
cg13084525	ENSG00000135373	EHF	11	34642463	34642640	7.57e-07	-0.395	Both
cg04307338	ENSG00000258839	MC1R	16	89978732	89978527	9.22e-07	0.392	Both
cg01022678	ENSG00000213949	ITGA1	5	52095538	52083730	9.54e-07	-0.391	Both

## Sheet: Table_S3c
Table S3c. List of local reQTMs in the PAM3CSK4 condition
Legend
a For each CpG the physical position on the chromosome is indicated.
b For each gene the physical position of its TSS on the chromosome is indicated
c For each local CpG-gene association the pvalue of the spearman's rank correlation is shown.
d For each local CpG-gene association the correlation coefficient of the spearman's rank correlation is shown.
e For each local CpG-gene association the population in which it was detected is reported, or "Both" if the association was found in the mapping using the merged dataset
CpG	Ensembl_ID	Gene_symbol	Chromosome	CpG_Positiona	Gene_Positionb	Pvaluec	Rhod	Populatione
cg14085262	ENSG00000133048	CHI3L1	1	203155938	203155877	<2.2e-16	-0.668	Both
cg22798822	ENSG00000133687	TMTC1	12	29860019	29937692	4.44e-16	-0.603	Both
cg03515999	ENSG00000226752	CUTALP	9	123606332	123587106	3.11e-15	0.588	Both
cg09033006	ENSG00000173728	C1orf100	1	244517177	244515937	4e-14	-0.568	Both
cg07855639	ENSG00000128283	CDC42EP1	22	37959465	37956454	5.08e-14	0.566	Both
cg16180556	ENSG00000134184	GSTM1	1	110230269	110230436	3.22e-13	0.551	Both
cg11484828	ENSG00000128274	A4GALT	22	43139880	43117304	5.35e-13	0.547	Both
cg03115705	ENSG00000067715	SYT1	12	79279417	79257773	1.44e-12	0.538	Both
cg12759523	ENSG00000068793	NA	15	22923501	22892005	2.03e-12	0.535	Both
cg13104385	ENSG00000179428	AC073072.1	7	22767384	22767239	5.16e-12	-0.694	EUB
cg06754191	ENSG00000172236	TPSAB1	16	1297924	1290697	8.99e-11	-0.499	Both
cg17543585	ENSG00000114455	HHLA2	3	108014368	108015376	1.64e-10	-0.493	Both
cg19733255	ENSG00000225434	LINC01504	9	74918970	74920345	1.97e-10	-0.491	Both
cg07363192	ENSG00000104921	FCER2	19	7764549	7767032	2.36e-10	0.49	Both
cg06875181	ENSG00000267123	LINC02081	17	76649257	76628139	2.47e-10	0.489	Both
cg18649823	ENSG00000105048	TNNT1	19	55660591	55660722	5.19e-10	-0.653	AFB
cg19384697	ENSG00000091073	DTX2	7	76139922	76090993	7.84e-10	-0.477	Both
cg19384697	ENSG00000205485	AC004980.1	7	76139922	76178677	1.29e-09	-0.631	EUB
cg23564664	ENSG00000189223	PAX8-AS1	2	113997917	113969099	1.45e-09	-0.47	Both
cg13603551	ENSG00000002933	TMEM176A	7	150549406	150497491	3.37e-09	0.461	Both
cg01288797	ENSG00000184674	NA	22	24349824	24384680	4e-09	0.459	Both
cg13084525	ENSG00000135373	EHF	11	34642463	34642640	4.35e-09	-0.458	Both
cg07439940	ENSG00000167280	ENGASE	17	77034711	77071021	4.67e-09	0.624	AFB
cg09116975	ENSG00000128973	CLN6	15	68525454	68549549	6.96e-09	0.452	Both
cg12296550	ENSG00000232629	HLA-DQB2	6	32728862	32731311	1.6e-08	0.443	Both
cg15109207	ENSG00000105486	LIG1	19	48614773	48673860	1.87e-08	-0.594	EUB
cg23348723	ENSG00000106341	PPP1R17	7	31725748	31726329	1.91e-08	0.604	AFB
cg07195577	ENSG00000076604	TRAF4	17	27052828	27071002	2.07e-08	0.439	Both
cg26050004	ENSG00000162885	B3GALNT2	1	235667680	235667781	3.67e-08	-0.594	AFB
cg18856359	ENSG00000113273	ARSB	5	78281684	78281910	7.29e-08	0.574	EUB
cg11432751	ENSG00000160392	C19orf47	19	40854313	40854434	8.15e-08	-0.422	Both
cg24873872	ENSG00000112078	KCTD20	6	36391494	36410544	8.21e-08	0.422	Both
cg03192273	ENSG00000198624	CCDC69	5	150618948	150603706	8.71e-08	0.421	Both
cg22812614	ENSG00000237541	HLA-DQA2	6	32713827	32709119	8.99e-08	0.421	Both
cg01787735	ENSG00000188933	USP32P1	17	16690169	16689803	9.57e-08	-0.42	Both
cg15228694	ENSG00000166394	CYB5R2	11	7692131	7698453	9.75e-08	-0.42	Both
cg07855639	ENSG00000100079	LGALS2	22	37959465	37978623	1.17e-07	0.566	EUB
cg15027294	ENSG00000249628	LINC00942	12	1609537	1616484	1.58e-07	-0.414	Both
cg06599652	ENSG00000169860	P2RY1	3	152588033	152552736	1.65e-07	0.571	AFB
cg01579765	ENSG00000160208	RRP1B	21	45077557	45079429	1.88e-07	0.411	Both
cg22828706	ENSG00000170448	NFXL1	4	47833370	47916653	2.15e-07	0.41	Both
cg17580614	ENSG00000170425	ADORA2B	17	15849512	15848231	2.48e-07	0.554	EUB
cg13603551	ENSG00000106565	TMEM176B	7	150549406	150498450	2.49e-07	0.408	Both
cg03594803	ENSG00000188676	IDO2	8	39809404	39792133	2.6e-07	-0.407	Both
cg03983883	ENSG00000104427	ZC2HC1A	8	79577618	79578282	2.71e-07	0.562	AFB
cg24309414	ENSG00000170855	TRIAP1	12	120884695	120884215	3.09e-07	0.551	EUB
cg21908555	ENSG00000006074	NA	17	34361716	34391640	3.29e-07	-0.559	AFB
cg07195577	ENSG00000160606	TLCD1	17	27052828	27054953	3.4e-07	0.403	Both
cg24319836	ENSG00000244165	P2RY11	19	10213465	10222214	4.3e-07	0.4	Both
cg15128226	ENSG00000138685	FGF2	4	123747672	123747863	4.48e-07	-0.399	Both
cg09033006	ENSG00000035687	ADSS	1	244517177	244615436	4.56e-07	-0.399	Both
cg15100426	ENSG00000127838	PNKD	2	219187432	219135115	4.85e-07	0.543	EUB
cg11911610	ENSG00000197858	GPAA1	8	145148597	145137493	5.85e-07	0.549	AFB
cg10126923	ENSG00000105374	NKG7	19	51875451	51875969	7.18e-07	0.546	AFB
cg24126361	ENSG00000147454	SLC25A37	8	23398346	23386318	7.22e-07	-0.393	Both
cg17524265	ENSG00000204839	MROH6	8	144659883	144655141	7.81e-07	0.544	AFB
cg00656431	ENSG00000243927	MRPS6	21	35352893	35445524	7.97e-07	-0.391	Both
cg03360767	ENSG00000156869	FRRS1	1	100193478	100232187	7.98e-07	0.534	EUB
cg22146523	ENSG00000135124	P2RX4	12	121652027	121647660	8.63e-07	-0.533	EUB
cg06432889	ENSG00000148834	GSTO1	10	106020685	105995114	8.64e-07	0.542	AFB
cg06754191	ENSG00000197253	TPSB2	16	1297924	1280214	9.48e-07	-0.389	Both
cg12066319	ENSG00000101544	ADNP2	18	77877054	77866915	9.57e-07	0.389	Both

## Sheet: Table_S3d
Table S3d. List of local reQTMs in the R848 condition
Legend
a For each CpG the physical position on the chromosome is indicated.
b For each gene the physical position of its TSS on the chromosome is indicated
c For each local CpG-gene association the pvalue of the spearman's rank correlation is shown.
d For each local CpG-gene association the correlation coefficient of the spearman's rank correlation is shown.
e For each local CpG-gene association the population in which it was detected is reported, or "Both" if the association was found in the mapping using the merged dataset
CpG	Ensembl_ID	Gene_symbol	Chromosome	CpG_Positiona	Gene_Positionb	Pvaluec	Rhod	Populatione
cg14085262	ENSG00000133048	CHI3L1	1	203155938	203155877	<2.2e-16	-0.643	Both
cg09033006	ENSG00000173728	C1orf100	1	244517177	244515937	<2.2e-16	-0.627	Both
cg02953382	ENSG00000184674	GSTT1	22	24373134	24384680	<2.2e-16	0.628	Both
cg01787735	ENSG00000188933	USP32P1	17	16690169	16689803	<2.2e-16	-0.678	Both
cg17134397	ENSG00000223387	LINC02068	3	172312523	172313397	<2.2e-16	-0.631	Both
cg07363192	ENSG00000104921	FCER2	19	7764549	7767032	2.22e-16	0.617	Both
cg20995778	ENSG00000022556	NLRP2	19	55478262	55464498	1.33e-15	0.604	Both
cg11484828	ENSG00000128274	A4GALT	22	43139880	43117304	1.55e-15	0.602	Both
cg04456046	ENSG00000104497	SNX16	8	82754452	82755101	1.81e-13	-0.564	Both
cg11432751	ENSG00000160392	C19orf47	19	40854313	40854434	4.7e-13	-0.556	Both
cg23564664	ENSG00000189223	PAX8-AS1	2	113997917	113969099	5.38e-13	-0.555	Both
cg03515999	ENSG00000226752	CUTALP	9	123606332	123587106	6.61e-13	0.553	Both
cg24126361	ENSG00000147454	SLC25A37	8	23398346	23386318	7.96e-13	-0.551	Both
cg12296550	ENSG00000232629	HLA-DQB2	6	32728862	32731311	1.02e-12	0.549	Both
cg16533245	ENSG00000170222	ADPRM	17	10612342	10600911	5.34e-12	0.534	Both
cg20314884	ENSG00000163521	GLB1L	2	220108094	220110200	5.88e-12	0.533	Both
cg23574427	ENSG00000123737	EXOSC9	4	122746245	122722472	7.64e-12	-0.531	Both
cg18649823	ENSG00000105048	TNNT1	19	55660591	55660722	1.26e-11	-0.71	AFB
cg18079925	ENSG00000133687	TMTC1	12	29873263	29937692	2.04e-11	-0.522	Both
cg07855639	ENSG00000128283	CDC42EP1	22	37959465	37956454	4.05e-11	0.676	EUB
cg16180556	ENSG00000134184	GSTM1	1	110230269	110230436	6.71e-11	0.51	Both
cg05706766	ENSG00000257924	LINC02416	12	47740526	47747537	7.76e-11	-0.508	Both
cg01579765	ENSG00000160208	RRP1B	21	45077557	45079429	1.12e-10	0.505	Both
cg13603551	ENSG00000002933	TMEM176A	7	150549406	150497491	6.5e-10	0.486	Both
cg05195017	ENSG00000235151	AC131097.4	2	242758725	242786532	8.03e-10	0.484	Both
cg23348723	ENSG00000106341	PPP1R17	7	31725748	31726329	9.19e-10	0.482	Both
cg12759523	ENSG00000068793	NA	15	22923501	22892005	1.6e-09	0.476	Both
cg11626929	ENSG00000225541	AC002480.1	7	22740402	22701411	2.98e-09	-0.623	EUB
cg01967448	ENSG00000174945	AMZ1	7	2733730	2719156	4.25e-09	0.465	Both
cg06754191	ENSG00000172236	TPSAB1	16	1297924	1290697	5.95e-09	-0.461	Both
cg26720545	ENSG00000112139	MDGA1	6	37618009	37667082	6.01e-09	0.614	EUB
cg19384697	ENSG00000091073	DTX2	7	76139922	76090993	6.56e-09	-0.46	Both
cg18910313	ENSG00000244165	P2RY11	19	10222409	10222214	1.03e-08	0.455	Both
cg11569235	ENSG00000198677	TTC37	5	94889813	94890711	1.19e-08	-0.625	AFB
cg06153964	ENSG00000172817	CYP7B1	8	65775867	65711318	1.36e-08	-0.451	Both
cg06599652	ENSG00000241732	NA	3	152588033	152557179	1.5e-08	0.622	AFB
cg01967448	ENSG00000228246	NA	7	2733730	2762622	1.52e-08	0.45	Both
cg22828706	ENSG00000170448	NFXL1	4	47833370	47916653	1.55e-08	0.45	Both
cg09621572	ENSG00000226979	LTA	6	31539973	31539831	2.01e-08	-0.447	Both
cg07855639	ENSG00000100079	LGALS2	22	37959465	37978623	3.31e-08	0.589	EUB
cg01708617	ENSG00000039560	RAI14	5	34717940	34656342	3.8e-08	-0.439	Both
cg01879211	ENSG00000137869	CYP19A1	15	51535382	51630807	3.8e-08	-0.587	EUB
cg19319125	ENSG00000228695	CES1P1	16	55794282	55794460	4e-08	-0.438	Both
cg21881287	ENSG00000197375	SLC22A5	5	131766579	131705444	6.53e-08	-0.579	EUB
cg21881287	ENSG00000238160	AC116366.2	5	131766579	131762406	6.81e-08	-0.578	EUB
cg22812614	ENSG00000237541	HLA-DQA2	6	32713827	32709119	7.5e-08	0.43	Both
cg19948183	ENSG00000112367	FIG4	6	110008415	110012499	8.22e-08	0.429	Both
ch.5.52085246F	ENSG00000213949	ITGA1	5	52049489	52083730	8.45e-08	-0.575	EUB
cg06754191	ENSG00000197253	TPSB2	16	1297924	1280214	9.06e-08	-0.428	Both
cg06599652	ENSG00000169860	P2RY1	3	152588033	152552736	1.03e-07	0.592	AFB
cg13536409	ENSG00000146918	NCAPG2	7	158498471	158497520	1.05e-07	0.592	AFB
cg14505800	ENSG00000174600	CMKLR1	12	108707446	108733118	1.55e-07	0.42	Both
cg20018022	ENSG00000161326	NA	17	35851415	35849937	1.56e-07	0.42	Both
cg15109207	ENSG00000105486	LIG1	19	48614773	48673860	1.77e-07	-0.563	EUB
cg18259342	ENSG00000127838	PNKD	2	219184859	219135115	1.77e-07	-0.563	EUB
cg13104385	ENSG00000179428	AC073072.1	7	22767384	22767239	1.83e-07	-0.562	EUB
cg13603551	ENSG00000106565	TMEM176B	7	150549406	150498450	2.09e-07	0.416	Both
cg26442630	ENSG00000006282	SPATA20	17	48625188	48620419	2.4e-07	0.415	Both
cg23350716	ENSG00000212456	NA	1	147956744	147994146	2.51e-07	0.414	Both
cg01082878	ENSG00000165997	ARL5B	10	18947608	18948334	2.52e-07	-0.414	Both
cg17847560	ENSG00000198121	LPAR1	9	113801806	113800981	2.67e-07	-0.413	Both
cg23281280	ENSG00000269293	ZSCAN16-AS1	6	28129359	28105071	2.79e-07	0.412	Both
cg09463265	ENSG00000111364	DDX55	12	124067856	124086624	3.47e-07	-0.572	AFB
cg19920417	ENSG00000078269	SYNJ2	6	158468344	158402888	3.47e-07	0.409	Both
cg08586441	ENSG00000074966	TXK	4	48175411	48136273	3.72e-07	0.408	Both
cg13977158	ENSG00000255526	NEDD8-MDP1	14	24685359	24701558	3.98e-07	0.549	EUB
cg02459569	ENSG00000197622	CDC42SE1	1	150944634	151032249	4.11e-07	0.407	Both
cg00242965	ENSG00000197345	MRPL21	11	68658969	68671303	4.12e-07	0.407	Both
cg00319839	ENSG00000168246	UBTD2	5	171788966	171711075	4.84e-07	-0.405	Both
cg17580614	ENSG00000170425	ADORA2B	17	15849512	15848231	5.16e-07	0.545	EUB
cg07318398	ENSG00000141698	NT5C3B	17	39993101	39992523	5.47e-07	-0.403	Both
cg18110428	ENSG00000130396	AFDN	6	168157526	168227602	5.55e-07	0.403	Both
cg10126923	ENSG00000105374	NKG7	19	51875451	51875969	5.8e-07	0.563	AFB
cg05216029	ENSG00000157191	NECAP2	1	16766313	16767167	6.41e-07	-0.401	Both
cg02757488	ENSG00000105245	NUMBL	19	41193662	41196877	6.5e-07	0.401	Both
cg22687902	ENSG00000267198	AC091132.5	17	43657317	43623170	7.14e-07	0.539	EUB
cg19825589	ENSG00000170956	CEACAM3	19	42379710	42300369	7.28e-07	0.399	Both
cg26591899	ENSG00000047932	GOPC	6	117999068	117923691	7.71e-07	0.558	AFB
cg22576950	ENSG00000128973	CLN6	15	68522787	68549549	7.85e-07	0.398	Both
cg12062782	ENSG00000174791	RIN1	11	66102686	66104311	7.94e-07	0.557	AFB
cg04301738	ENSG00000242258	LINC00996	7	150125199	150130742	8.07e-07	0.557	AFB
cg00804785	ENSG00000160683	CXCR5	11	118743051	118754475	9.36e-07	-0.395	Both
cg10283346	ENSG00000116688	MFN2	1	12044158	12040238	1.03e-06	-0.394	Both
cg02703404	ENSG00000079277	MKNK1	1	47152720	47082515	1.56e-06	0.388	Both
cg11842599	ENSG00000100105	PATZ1	22	31668552	31742218	1.63e-06	0.387	Both
cg11646240	ENSG00000156966	B3GNT7	2	232253064	232260254	1.65e-06	-0.387	Both
cg17524265	ENSG00000147813	NAPRT	8	144659883	144660819	1.71e-06	0.387	Both
cg19729649	ENSG00000169696	ASPSCR1	17	79919727	79934683	1.88e-06	0.385	Both
cg12717203	ENSG00000250312	ZNF718	4	124342	124386	2.25e-06	0.382	Both
cg14601492	ENSG00000197249	SERPINA1	14	94858226	94857030	2.35e-06	0.382	Both
cg26948599	ENSG00000129696	TTI2	8	33370172	33371119	2.43e-06	0.381	Both
cg19384697	ENSG00000205485	AC004980.1	7	76139922	76178677	2.44e-06	-0.381	Both
cg26421469	ENSG00000138381	ASNSD1	2	190538827	190526146	2.58e-06	0.38	Both
cg03941108	ENSG00000173372	C1QA	1	22985937	22962999	2.69e-06	-0.38	Both
cg04414720	ENSG00000163131	CTSS	1	150670196	150738433	2.7e-06	0.38	Both
cg03654330	ENSG00000182118	FAM89A	1	231185250	231175992	2.78e-06	0.379	Both
cg15537850	ENSG00000204839	MROH6	8	144661051	144655141	3.39e-06	0.376	Both
cg08928926	ENSG00000121769	FABP3	1	31844583	31849697	3.65e-06	0.375	Both
cg15564267	ENSG00000167770	OTUB1	11	63754708	63753325	3.72e-06	-0.375	Both
cg23530553	ENSG00000173917	HOXB2	17	46622536	46623441	3.9e-06	0.374	Both
cg15228694	ENSG00000166394	CYB5R2	11	7692131	7698453	4.13e-06	-0.373	Both
cg20368764	ENSG00000176903	PNMA1	14	74162900	74181128	4.23e-06	-0.373	Both
cg14099457	ENSG00000172037	LAMB2	3	49170794	49170551	4.38e-06	0.372	Both
cg13084525	ENSG00000135373	EHF	11	34642463	34642640	4.51e-06	-0.372	Both
cg25173137	ENSG00000187796	CARD9	9	139323405	139268133	4.62e-06	-0.371	Both
cg06787310	ENSG00000100058	CRYBB2P1	22	25880591	25844072	4.73e-06	0.371	Both
cg06687617	ENSG00000169299	PGM2	4	37852665	37828255	4.83e-06	0.371	Both
cg05082466	ENSG00000124570	SERPINB6	6	2953123	2972090	4.92e-06	0.37	Both
cg15017067	ENSG00000249502	AC006160.1	4	17643749	17616194	4.99e-06	-0.37	Both

## Sheet: Table_S3e
Table S3e. List of local reQTMs in the IAV condition
Legend
a For each CpG the physical position on the chromosome is indicated.
b For each gene the physical position of its TSS on the chromosome is indicated
c For each local CpG-gene association the pvalue of the spearman's rank correlation is shown.
d For each local CpG-gene association the correlation coefficient of the spearman's rank correlation is shown.
e For each local CpG-gene association the population in which it was detected is reported, or "Both" if the association was found in the mapping using the merged dataset
CpG	Ensembl_ID	Gene_symbol	Chromosome	CpG_Positiona	Gene_Positionb	Pvaluec	Rhod	Populatione
cg02267270	ENSG00000112139	MDGA1	6	37616410	37667082	<2.2e-16	0.681	Both
cg00090632	ENSG00000113594	LIFR	5	38600962	38608456	<2.2e-16	-0.722	Both
cg05635388	ENSG00000123737	EXOSC9	4	122721892	122722472	<2.2e-16	-0.625	Both
cg01787735	ENSG00000188933	USP32P1	17	16690169	16689803	<2.2e-16	-0.614	Both
cg02970714	ENSG00000223387	LINC02068	3	172312575	172313397	<2.2e-16	-0.685	Both
cg16400896	ENSG00000035720	STAP1	4	68422645	68424446	2.22e-16	-0.605	Both
cg17188169	ENSG00000080007	DDX43	6	74104388	74104471	4.44e-16	0.602	Both
cg20995778	ENSG00000022556	NLRP2	19	55478262	55464498	3.26e-14	0.567	Both
cg12717203	ENSG00000250312	ZNF718	4	124342	124386	2.46e-13	0.55	Both
cg16533245	ENSG00000133028	SCO1	17	10612342	10601692	3.8e-13	0.722	EUB
cg02953382	ENSG00000184674	NA	22	24373134	24384680	1.41e-12	0.535	Both
cg23121046	ENSG00000104964	AES	19	3063097	3063105	1.66e-12	-0.534	Both
cg19733255	ENSG00000225434	LINC01504	9	74918970	74920345	2.57e-12	0.53	Both
cg22798822	ENSG00000133687	TMTC1	12	29860019	29937692	6.06e-12	0.522	Both
cg11484828	ENSG00000128274	A4GALT	22	43139880	43117304	6.41e-12	0.522	Both
cg18872420	ENSG00000100596	SPTLC2	14	78023429	78083116	1.89e-11	-0.684	EUB
cg09046979	ENSG00000198156	NPIPB6	16	28333134	28374829	3.42e-11	-0.677	EUB
cg02740308	ENSG00000197927	C2orf27A	2	132414348	132479948	3.91e-11	-0.505	Both
cg15399793	ENSG00000103353	UBFD1	16	23571443	23568392	1.12e-10	-0.494	Both
cg09260634	ENSG00000105321	CCDC9	19	47778717	47759237	1.17e-10	-0.494	Both
cg17847560	ENSG00000198121	LPAR1	9	113801806	113800981	1.49e-10	-0.491	Both
cg06559368	ENSG00000165731	RET	10	43573319	43572475	1.5e-10	-0.491	Both
cg21493768	ENSG00000050130	JKAMP	14	59873480	59951161	1.61e-10	0.491	Both
cg25930786	ENSG00000248385	TARM1	19	54584636	54584634	2.03e-10	-0.488	Both
cg01967448	ENSG00000174945	AMZ1	7	2733730	2719156	2.05e-10	0.488	Both
cg10899230	ENSG00000152672	CLEC4F	2	71056800	71047732	2.19e-10	-0.487	Both
cg05082466	ENSG00000124570	SERPINB6	6	2953123	2972090	2.83e-10	0.65	AFB
cg23692114	ENSG00000204792	LINC01291	2	75154873	75145275	3.25e-10	-0.483	Both
cg05373875	ENSG00000101310	SEC23B	20	18485171	18488137	3.77e-10	-0.482	Both
cg01082878	ENSG00000165997	ARL5B	10	18947608	18948334	4.54e-10	-0.48	Both
cg16533245	ENSG00000170222	ADPRM	17	10612342	10600911	5.14e-10	0.479	Both
cg12819826	ENSG00000130812	ANGPTL6	19	10216676	10213472	9.67e-10	0.472	Both
cg01082878	ENSG00000241058	NSUN6	10	18947608	18940551	1.39e-09	-0.468	Both
cg12296550	ENSG00000232629	HLA-DQB2	6	32728862	32731311	1.58e-09	0.466	Both
cg12593411	ENSG00000244165	P2RY11	19	10213722	10222214	1.65e-09	0.466	Both
cg22024931	ENSG00000205571	SMN2	5	69371421	69345350	2.51e-09	-0.461	Both
cg05216029	ENSG00000157191	NECAP2	1	16766313	16767167	3.06e-09	-0.459	Both
cg05564087	ENSG00000231187	AL356056.2	10	46952445	46951472	3.15e-09	-0.619	AFB
cg01967448	ENSG00000228246	NA	7	2733730	2762622	4.26e-09	0.455	Both
cg11432751	ENSG00000160392	C19orf47	19	40854313	40854434	4.45e-09	-0.455	Both
cg16333262	ENSG00000089916	GPATCH2L	14	76617755	76618259	5.05e-09	-0.453	Both
cg17364817	ENSG00000121743	GJA3	13	20745399	20735188	6.72e-09	-0.45	Both
cg04456046	ENSG00000104497	SNX16	8	82754452	82755101	7.08e-09	-0.449	Both
cg11569235	ENSG00000198677	TTC37	5	94889813	94890711	9.59e-09	-0.604	AFB
cg09260634	ENSG00000257704	INAFM1	19	47778717	47778142	1e-08	-0.445	Both
cg10042864	ENSG00000151883	PARP8	5	50045240	49961733	1.08e-08	0.445	Both
cg14240646	ENSG00000136758	YME1L1	10	27532245	27444195	1.19e-08	-0.443	Both
cg19162470	ENSG00000198690	FAN1	15	31192891	31196055	1.25e-08	-0.443	Both
cg03849834	ENSG00000188056	TREML4	6	41195891	41196062	1.36e-08	0.442	Both
cg21544437	ENSG00000184492	FOXD4L1	2	114260879	114256661	1.41e-08	-0.441	Both
cg10357985	ENSG00000160208	RRP1B	21	45078182	45079429	1.55e-08	0.44	Both
cg22337964	ENSG00000141971	MVB12A	19	17517368	17516531	1.56e-08	-0.44	Both
cg20435535	ENSG00000204428	LY6G5C	6	31651151	31651817	1.7e-08	-0.439	Both
cg06663472	ENSG00000184271	POU6F1	12	51592432	51611477	1.74e-08	0.596	AFB
cg07986773	ENSG00000093000	NUP50	22	45558609	45559722	1.78e-08	-0.595	AFB
cg02965407	ENSG00000182534	MXRA7	17	74677340	74707098	1.86e-08	-0.595	AFB
cg06716730	ENSG00000161326	NA	17	35851459	35849937	2.1e-08	0.437	Both
cg21218089	ENSG00000011021	CLCN6	1	11838824	11866207	2.13e-08	0.593	AFB
cg23220897	ENSG00000154822	PLCL2	3	16924709	16844159	2.59e-08	-0.434	Both
cg08802927	ENSG00000268758	ADGRE4P	19	6998336	6990857	2.78e-08	0.592	EUB
cg23564664	ENSG00000189223	PAX8-AS1	2	113997917	113969099	3.37e-08	-0.431	Both
cg08971049	ENSG00000100311	PDGFB	22	39706979	39640756	3.58e-08	0.588	EUB
cg02681389	ENSG00000204681	GABBR1	6	29570781	29601753	3.63e-08	0.43	Both
cg04007531	ENSG00000206503	HLA-A	6	29933511	29909037	3.77e-08	-0.429	Both
cg20368764	ENSG00000176903	PNMA1	14	74162900	74181128	4.04e-08	-0.429	Both
cg08926642	ENSG00000049246	PER3	1	7887455	7844380	4.59e-08	0.427	Both
cg03147503	ENSG00000214922	HLA-F-AS1	6	29633969	29716826	4.82e-08	-0.426	Both
cg06599652	ENSG00000241732	NA	3	152588033	152557179	6.67e-08	0.575	AFB
cg01879211	ENSG00000137869	CYP19A1	15	51535382	51630807	7.11e-08	-0.421	Both
cg06232874	ENSG00000171049	FPR2	19	52265175	52255279	7.23e-08	0.574	AFB
cg21544437	ENSG00000234148	LINC01961	2	114260879	114270040	9.52e-08	0.418	Both
cg06599652	ENSG00000169860	P2RY1	3	152588033	152552736	9.73e-08	0.569	AFB
cg16970289	ENSG00000162777	DENND2D	1	111733298	111747157	1.21e-07	0.415	Both
cg22337964	ENSG00000269481	AC010319.4	19	17517368	17533133	1.29e-07	-0.414	Both
cg24554151	ENSG00000250519	AP002784.1	11	93885823	93971316	1.33e-07	-0.413	Both
cg26841311	ENSG00000143147	GPR161	1	168118258	168106821	1.44e-07	-0.412	Both
cg24105144	ENSG00000171314	PGAM1	10	99187121	99185917	1.58e-07	-0.411	Both
cg06370079	ENSG00000101000	PROCR	20	33699057	33759876	1.59e-07	0.411	Both
cg17638213	ENSG00000150403	TMCO3	13	114164151	114145310	1.67e-07	-0.41	Both
cg18710046	ENSG00000158473	CD1D	1	158124355	158149737	1.8e-07	-0.56	AFB
cg05232215	ENSG00000116171	SCP2	1	53393825	53392901	2.12e-07	0.56	EUB
cg03654330	ENSG00000182118	FAM89A	1	231185250	231175992	2.6e-07	0.404	Both
cg01708617	ENSG00000039560	RAI14	5	34717940	34656342	2.67e-07	-0.404	Both
cg16739679	ENSG00000131797	CLUHP3	16	31723125	31711911	3.16e-07	-0.402	Both
cg08301743	ENSG00000142453	CARM1	19	10916352	10982189	3.19e-07	0.402	Both
cg22337964	ENSG00000188051	TMEM221	19	17517368	17559376	3.57e-07	-0.4	Both
cg23051792	ENSG00000267093	NA	19	55973234	55911787	3.72e-07	-0.4	Both
cg20272421	ENSG00000186529	CYP4F3	19	15753040	15751707	4.23e-07	0.398	Both
cg11862180	ENSG00000152256	PDK1	2	173378632	173420101	4.48e-07	0.544	AFB
cg24426391	ENSG00000185238	PRMT3	11	20384886	20409076	4.96e-07	-0.396	Both
cg05114502	ENSG00000232912	AL096855.1	1	8571760	8484705	5.97e-07	0.393	Both
cg00521935	ENSG00000179532	DNHD1	11	6479081	6518490	6.18e-07	0.542	EUB
cg17280514	ENSG00000188011	RTP5	2	242755302	242811752	6.39e-07	-0.392	Both
cg26841311	ENSG00000143155	TIPRL	1	168118258	168148171	7.08e-07	-0.391	Both
cg21544437	ENSG00000226516	FAM138B	2	114260879	114334959	7.29e-07	0.39	Both
cg12667125	ENSG00000142686	C1orf216	1	36181447	36185073	7.3e-07	0.536	AFB
cg05338320	ENSG00000215014	AL645728.1	1	1510984	1510355	7.42e-07	0.539	EUB
cg06613296	ENSG00000088876	ZNF343	20	2505224	2505348	7.59e-07	0.538	EUB
cg08527307	ENSG00000116455	WDR77	1	112045901	111991998	8.06e-07	0.534	AFB
cg26423185	ENSG00000247516	MIR4458HG	5	8457356	8457606	9.36e-07	0.531	AFB
cg02258512	ENSG00000163521	GLB1L	2	220108182	220110200	1.05e-06	0.385	Both
cg25368836	ENSG00000152904	GGPS1	1	235462326	235490665	1.28e-06	0.382	Both
cg05211651	ENSG00000180257	ZNF816	19	53493775	53466164	1.3e-06	-0.382	Both
cg08701064	ENSG00000130208	APOC1	19	45448439	45417504	1.33e-06	-0.382	Both
cg01524754	ENSG00000175206	NPPA	1	11908946	11908402	1.54e-06	-0.38	Both
cg08254424	ENSG00000167553	TUBA1C	12	49677708	49582519	1.73e-06	0.378	Both
cg12544923	ENSG00000108384	RAD51C	17	56770418	56769934	1.91e-06	0.376	Both
cg23121046	ENSG00000267469	AC005944.1	19	3063097	3052908	1.93e-06	-0.376	Both
cg16472896	ENSG00000197302	ZNF720	16	31711211	31724550	1.96e-06	-0.376	Both
cg20054226	ENSG00000242086	LINC00969	3	195426943	195384933	2.36e-06	0.373	Both
cg00804785	ENSG00000160683	CXCR5	11	118743051	118754475	2.44e-06	-0.373	Both
cg18162412	ENSG00000103160	HSDL1	16	84118682	84178797	2.68e-06	-0.371	Both
cg07015485	ENSG00000213185	FAM24B	10	124597716	124639157	2.75e-06	-0.371	Both
cg16338378	ENSG00000254910	AC136475.2	11	334251	311141	3.04e-06	0.369	Both
cg02271603	ENSG00000164610	RP9	7	33197291	33149013	3.15e-06	-0.369	Both
cg08980965	ENSG00000158104	HPD	12	122281432	122301502	3.56e-06	0.367	Both
cg08382137	ENSG00000121380	BCL2L14	12	12224264	12202778	4.36e-06	-0.364	Both
cg20384542	ENSG00000024048	UBR2	6	42533883	42531800	4.45e-06	-0.364	Both
cg00259742	ENSG00000184682	NA	11	1871101	1912084	4.63e-06	0.363	Both
cg01524754	ENSG00000242349	NPPA-AS1	1	11908946	11901074	4.81e-06	-0.362	Both
