# Supplementary material for: Exploring the genetic basis of human population differences in DNA methylation and their causal impact on immune gene regulation
Source: Genome Biol. 2018 Dec 18;19:222. doi: 10.1186/s13059-018-1601-3 (PMC6299574; doi:10.1186/s13059-018-1601-3)
Supplement: Supplementary file 6 — Table S4. (XLSX 36 kb) [file 13059_2018_1601_MOESM6_ESM.xlsx]

## Sheet: Table_S4a
Table S4a. List of mediated eQTMs
Legend
a For each CpG the physical position of the TSS of the gene is indicated.
b For each trio the adjusted P-value (method Benjamini & Hochberg) is indicated
c For each trio, the average causal mediation effect of the epigenetic variable built upon the concerned CpGs is indicated
d For each trio, the percentage of CpGs that were identified as Differentially Methylated Sites (DMS) is indicated
Snps	CpGs	Ensembl_ID	Gene_symbol	Chromosome	Gene_Positiona	Pvalueb	Average Causal Mediation effectc	DMSd
rs11123170;rs1139015;rs7589901;rs7589901;rs7589901;rs200747229;rs200747229;rs6755040;rs7589901;rs1491586;rs7421852;rs13015478;rs7589901;rs7589901;rs7589901;rs7589901;rs7589901;rs7578633;rs7589901;rs7589901;rs7589901	cg02675527;cg25758828;cg23564664;cg21482265;cg09130611;cg23156509;cg03300729;cg23122642;cg24959338;cg06675538;cg19774992;cg17445212;cg00422909;cg19083407;cg07594247;cg07772999;cg21610815;cg01577475;cg21550016;cg25243455;cg11763394	ENSG00000189223	PAX8-AS1	2	113969099	1.12e-22	0.651	9.5
rs4714438;rs2627557;rs6458200;rs6458200	cg10420854;cg06363485;cg03849834	ENSG00000188056	TREML4	6	41196062	6.65e-22	0.866	100
rs1985951;rs1985951;rs1985951;rs2258136;rs2262477;rs2507750;rs2258136;rs2258136	cg01288797;cg02953382;cg12419862;cg24238852	ENSG00000184674	GSTT1	22	24384680	9.03e-13	0.462	0
rs274883;rs274883;rs434371	cg07040712;cg27270541;cg23522194	ENSG00000105499	PLA2G4C	19	48614074	1.85e-12	0.506	67
rs11123170;rs200747229;rs7589901;rs7589901;rs7421852;rs7589901;rs7589901;rs7589901;rs7589901;rs7589901;rs7578633;rs7589901;rs7589901;rs7589901	cg02675527;cg23564664;cg21482265;cg23156509;cg23122642;cg06675538;cg17445212;cg00422909;cg19083407;cg07594247;cg07772999;cg21610815;cg01577475;cg21550016;cg25243455;cg11763394	ENSG00000125618	PAX8	2	114036527	1.67e-09	0.423	12
rs8131103	cg03381704;cg00847857	ENSG00000215533	LINC00189	21	30565801	1.75e-09	0.411	100
rs889182	cg07363192;cg12261095	ENSG00000104921	FCER2	19	7767032	1.75e-09	-0.585	0
rs10866911;rs10866912;rs1809148;rs2305496;rs2305496;rs2305496;rs2305496;rs1809148;rs2305496;rs1809148;rs2305496;rs2305496;rs1809148;rs2305496;rs1809148;rs201214521;rs2305496;rs1809148;rs1809148	cg22097396;cg24351694;cg17524265;cg14809332;cg10911359;cg23007592;cg11105977;cg26225336;cg15537850;cg13886338;cg01048372;cg17244719;cg26536354;cg08017634;cg12885720;cg10593638;cg11904266;cg13282195	ENSG00000147813	NAPRT	8	144660819	3.52e-09	0.511	11
rs35328001;rs35328001;rs35328001;rs35328001;rs885854	cg02258512;cg08631398;cg21893210;cg20314884;cg04945312	ENSG00000163521	GLB1L	2	220110200	7.18e-09	0.693	0
rs13181874;rs34396314;rs4314449;rs4502870;rs4502870;rs60833263;rs4502870;rs4502870;rs4502870;rs6879835;rs4502870;rs4975643;rs4502870;rs34396314	cg21513991;cg08830157;cg15282634;cg13681701;cg03281154;cg00346376;cg21123417;cg11677852;cg11577329;cg04184427;cg18677871;cg02762475;cg19760823;cg22772691;cg01551729	ENSG00000113504	SLC12A7	5	1112150	7.18e-09	0.577	13
rs10911221;rs12132262;rs4651138;rs6665685;rs34099733;rs6678517	cg22809683;cg15985297;cg04862210;cg06304883;cg11532216;cg21563071	ENSG00000135862	LAMC1	1	182992597	3.82e-08	0.695	17
rs35817611	cg16180556	ENSG00000134184	GSTM1	1	110230436	1.39e-07	0.426	100
rs111676341;rs112734292;rs117471573;rs66979657;rs67460838;rs191247549;rs67460838;rs117120828;rs117991442;rs118039215;rs117266894;rs117471573	cg17003784;cg13732302;cg05186793;cg14374015;cg03884100;cg10191506;cg04523597;cg07281649;cg13438899;cg10239039;cg13667234;cg16132033	ENSG00000120071	KANSL1	17	44302733	1.85e-07	0.317	33
rs2395943;rs2395943;rs2395943;rs6920547	cg19747945;cg09436375;cg24153763;cg11336178	ENSG00000124587	PEX6	6	42946958	2.06e-07	0.38	0
rs4970452	cg25742326	ENSG00000187961	KLHL17	1	895967	4.07e-07	0.198	100
rs1809148;rs2305496;rs2305496;rs3793368;rs2305496;rs2305496;rs2305496;rs2305496;rs2305496	cg24351694;cg17524265;cg14809332;cg10911359;cg23007592;cg14954088;cg26225336;cg13886338;cg01048372;cg17244719;cg26536354;cg08017634;cg10593638	ENSG00000204839	MROH6	8	144655141	5.39e-07	0.588	15
rs1054796;rs11084384;rs13958;rs149643192;rs1671209;rs269913;rs269913;rs35121332;rs13958	cg02592727;cg23796967;cg13590223;cg20651389;cg05374025;cg20995778;cg10968958;cg13093842;cg05215830	ENSG00000267265	AC011476.3	19	55517561	5.49e-07	0.651	44
rs1654439;rs269913;rs269913;rs34261211	cg27211295;cg20995778;cg10968958;cg13093842;cg18355337	ENSG00000022556	NLRP2	19	55464498	1.63e-06	0.333	20
rs200947773;rs7219451;rs7219451;rs2071398	cg13672106;cg15432367;cg13464004;cg20182931	ENSG00000167920	TMEM99	17	38975358	1.63e-06	0.284	0
rs61306475	cg01967448	ENSG00000174945	AMZ1	7	2719156	2.25e-06	0.433	100
rs10843501;rs35316467;rs7316162;rs12810794	cg22798822;cg01401465;cg18079925;cg15807123;cg26479868;cg13318543	ENSG00000133687	TMTC1	12	29937692	2.86e-06	0.238	0
rs61306475	cg01967448	ENSG00000228246	NA	7	2762622	3.89e-06	0.44	100
rs9890200;rs9890200;rs989128	cg01811187;cg26442630;cg16068336;cg20811659	ENSG00000006282	SPATA20	17	48620419	1.07e-05	0.705	25
rs6575508	cg05068951;cg03491139;cg08560531;cg14228933;cg05369327;cg13019568	ENSG00000165959	CLMN	14	95786243	1.61e-05	0.318	33
rs1261026	cg17020524	ENSG00000162493	PDPN	1	13909960	2.62e-05	0.292	100
rs474339;rs499713;rs499713;rs499713;rs664922;rs585849	cg15534755;cg25880343;cg08303004;cg18755903;cg11861562;cg10130564	ENSG00000149577	SIDT2	11	117049449	2.86e-05	0.61	50
rs1317778	cg03509643	ENSG00000001084	GCLC	6	53481768	2.93e-05	0.461	100
rs147169138;rs147169138;rs147169138;rs28642345	cg21149944;cg25397663;cg12717203	ENSG00000250312	ZNF718	4	124386	3.04e-05	0.405	0
rs6002943;rs8141918	cg18342368;cg11484828	ENSG00000128274	A4GALT	22	43117304	5.73e-05	0.722	0
rs8192935	cg03993839	ENSG00000228695	CES1P1	16	55794460	0.000103	-0.21	0
rs28746802;rs9276429;rs9273608	cg21013323;cg14255617;cg12296550	ENSG00000232629	HLA-DQB2	6	32731311	0.000109	0.755	0
rs484306	cg03509643	ENSG00000249379	AL033397.2	6	53367983	0.000132	0.189	100
rs34761692;rs7370514	cg05195017;cg17280514	ENSG00000204099	NEU4	2	242749920	0.000132	0.2	0
rs6842402;rs6857575	cg05369942;cg10578397	ENSG00000248810	LINC02432	4	142253772	0.000149	0.241	0
rs8192935	cg03993839	ENSG00000198848	CES1	16	55867249	0.000162	-0.206	0
rs75952386	cg07318398	ENSG00000141698	NT5C3B	17	39992523	0.000193	-0.537	0
rs3825588	cg13105904	ENSG00000139899	CBLN3	14	24900160	0.000197	0.274	0
rs3822263	cg26233331	ENSG00000163993	S100P	4	6694796	0.000207	0.146	0
rs142218067	cg04494791;cg02396868	ENSG00000090857	PDPR	16	70147529	0.00028	-0.346	0
rs58110273	cg18219586	ENSG00000185986	SDHAP3	5	1594735	0.00028	-0.32	0
rs11897088;rs6756654	cg06840062;cg11970682	ENSG00000138101	DTNB	2	25896503	0.00028	0.253	50
rs72730555	cg07913403	ENSG00000039560	RAI14	5	34656342	0.00028	-0.186	0
rs36219967	cg07403350	ENSG00000174405	LIG4	13	108870716	0.00028	-0.353	0
rs7253284	cg15811427;cg02020350	ENSG00000171051	FPR1	19	52307363	0.000284	1.15	0
rs34761692;rs7370514	cg05195017;cg17280514	ENSG00000224272	AC131097.3	2	242753111	0.000306	0.199	0
rs10780745	cg24032623	ENSG00000135052	GOLM1	9	88715088	0.000311	0.272	0
rs3733349;rs4690196	cg19408572;cg22718636	ENSG00000145214	DGKQ	4	980683	0.000344	0.338	100
rs142218067	cg02046695	ENSG00000247228	AC009060.1	16	70207351	0.000349	-0.219	0
rs17173776;rs6464101;rs6464103;rs7806458;rs7806458;rs7777104;rs6464101;rs4725944	cg13603551;cg07897701;cg12959275;cg04514683;cg19012958;cg00417408;cg00005423;cg05306004	ENSG00000106565	TMEM176B	7	150498450	0.000364	0.285	38
rs34160304	cg23691642;cg17508302	ENSG00000244682	FCGR2C	1	161551129	0.000411	-0.234	0
rs200947773;rs7219451;rs7219451;rs2071398	cg13672106;cg15432367;cg13464004;cg20182931	ENSG00000186395	KRT10	17	38978847	0.000411	0.229	0
rs2281104;rs2281104;rs2281104;rs743885;rs5758785	cg12163431;cg21425232;cg06575723;cg11341438;cg19987256	ENSG00000189306	RRP7A	22	42915808	0.00054	0.385	0
rs34761692;rs7370514	cg05195017;cg17280514	ENSG00000188389	PDCD1	2	242801060	0.00057	0.22	0
rs115386143;rs78355438;rs78355438	cg23260901;cg10575075;cg25888881	ENSG00000183621	ZNF438	10	31320866	0.000728	0.295	0
rs9435714	cg25159113;cg26803385;cg24723044	ENSG00000238142	BX284668.5	1	17216144	0.000772	-0.177	0
rs897804	cg13375538;cg06417478	ENSG00000167815	PRDX2	19	12912694	0.000867	-0.584	50
rs17173776;rs6464101;rs6464103;rs7806458;rs7806458;rs6464103;rs7777104;rs6464101;rs4725944	cg13603551;cg07897701;cg12959275;cg04514683;cg01935582;cg19012958;cg00417408;cg00005423;cg05306004	ENSG00000002933	TMEM176A	7	150497491	0.000909	0.271	33
rs1820112	cg08844849	ENSG00000142512	SIGLEC10	19	51921057	0.00117	-0.199	0
rs8107507	cg23448505;cg24834889;cg14166009;cg10237978;cg05280698;cg13687570;cg26734888;cg23756236	ENSG00000181666	HKR1	19	37803739	0.00122	-0.366	88
rs58693560	cg06599652	ENSG00000241732	NA	3	152557179	0.00126	0.407	100
rs1366047	cg03037620;cg19299911;cg08571304	ENSG00000151208	DLG5	10	79686378	0.00133	-0.326	0
rs2235338;rs5756736	cg02567958;cg07855639	ENSG00000128283	CDC42EP1	22	37956454	0.00144	0.147	0
rs1641044	cg16586594;cg08834902;cg00220102	ENSG00000183044	ABAT	16	8768422	0.00165	0.198	67
rs58693560	cg06599652	ENSG00000169860	P2RY1	3	152552736	0.00233	0.427	100
rs78563513	cg06663472;cg18073832	ENSG00000184271	POU6F1	12	51611477	0.00253	-0.456	50
rs111700310;rs62122055;rs775826;rs775826;rs269913	cg02592727;cg13590223;cg20651389;cg05374025;cg10968958	ENSG00000160439	RDH13	19	55582659	0.00281	0.286	40
rs142560767	cg14854366	ENSG00000204054	LINC00963	9	132245730	0.00281	0.143	0
rs1985465;rs1998120;rs1998120;rs1998120;rs41307086;rs229650;rs229660;rs229659;rs229659	cg06753153;cg09841788;cg03684232;cg11820833;cg04609364;cg13688202;cg00808158;cg06413165;cg16274899	ENSG00000126822	PLEKHG3	14	65170820	0.00308	0.309	0
rs114857354;rs6831024	cg19488028;cg10814722;cg13289769;cg08018825;cg26075090	ENSG00000091490	SEL1L3	4	25865382	0.00308	0.169	0
rs8104483	cg06198803	ENSG00000130202	NECTIN2	19	45349432	0.00348	-0.213	0
rs11191419;rs58320339	cg02786313;cg15744005	ENSG00000166275	BORCS7	10	104613980	0.00365	0.348	0
rs4714438;rs6458200;rs6458200	cg10420854;cg06363485;cg03849834	ENSG00000184106	TREML3P	6	41190382	0.00386	0.513	100
rs6688233	cg24621453;cg25755851;cg20700740	ENSG00000171621	SPSB1	1	9352939	0.0042	0.24	33
rs10857859;rs10857859;rs2282248	cg15591803;cg16970289;cg20317872;cg04611284	ENSG00000162777	DENND2D	1	111747157	0.00423	0.483	0
rs1574257	cg11862180	ENSG00000152256	PDK1	2	173420101	0.0045	0.565	100
rs9937606	cg06754191	ENSG00000172236	TPSAB1	16	1290697	0.00476	-0.219	0
rs6733350	cg06795727;cg14624844;cg14440964	ENSG00000135929	CYP27A1	2	219646472	0.00502	0.685	33
rs8057431	cg08423857	ENSG00000103196	CRISPLD2	16	84853590	0.00529	0.548	100
rs7522921	cg03360767	ENSG00000156869	FRRS1	1	100232187	0.00625	0.555	100
rs474339;rs585849;rs499713;rs499713;rs499713;rs521171;rs664922;rs585849	cg15534755;cg07583211;cg25880343;cg08303004;cg18755903;cg18893612;cg11861562;cg10130564	ENSG00000149591	TAGLN	11	117070037	0.0063	0.52	38
rs2288464;rs3745194	cg19737225;cg26249852	ENSG00000160117	ANKLE1	19	17392454	0.0063	0.251	100
rs114066419	cg10632894	ENSG00000198502	HLA-DRB5	6	32498064	0.0063	-0.446	100
rs12710562	cg09384223;cg27660737	ENSG00000100092	SH3BP1	22	38030661	0.0063	-0.23	0
rs2594990;rs35329593	cg05551003;cg13230009	ENSG00000196639	HRH1	3	11178779	0.00635	0.185	50
rs2302762	cg17988640	ENSG00000170175	CHRNB1	17	7348380	0.00635	0.488	100
rs2535399;rs2535403;rs2535405;rs2535405	cg03471195;cg23304078;cg01554891;cg26371957	ENSG00000177406	AC021054.1	12	740057	0.00635	0.27	25
rs1004807	cg26850469	ENSG00000163935	SFMBT1	3	53080766	0.00635	0.133	0
rs4026021	cg14776134	ENSG00000050438	SLC4A8	12	51785101	0.00635	0.302	0
rs13039785;rs13039785;rs6076874	cg25163012;cg24012925;cg22748452	ENSG00000172070	NA	20	656444	0.00635	0.151	0
rs28402901	cg13887021	ENSG00000213694	S1PR3	9	91606362	0.00695	0.103	0
rs3219175	cg08043750;cg22322184;cg21271423	ENSG00000104918	RETN	19	7733930	0.00695	-0.246	0
rs198357;rs198357;rs198361;rs198361;rs198361;rs198361	cg21574494;cg24844545;cg01524754;cg20202438;cg08075305;cg25341925	ENSG00000175206	NPPA	1	11908402	0.00695	0.452	17
rs11043216;rs11043242;rs1610041;rs1610041;rs1610041;rs11043242;rs1610041	cg13699009;cg23821619;cg10378667;cg19286007;cg08980965;cg21053989;cg22168489;cg19307673	ENSG00000158104	HPD	12	122301502	0.00695	0.509	0
rs2561537	cg02757488	ENSG00000105245	NUMBL	19	41196877	0.00695	-0.329	0
rs1062037	cg26841048	ENSG00000173917	HOXB2	17	46623441	0.00775	0.172	0
rs2517910	cg23892836	ENSG00000204642	HLA-F	6	29690552	0.00783	-0.191	0
rs111391498	cg06157379	ENSG00000163945	UVSSA	4	1341054	0.00854	-0.135	0
rs76699661	cg03297465	ENSG00000175866	BAIAP2	17	79008948	0.00883	-0.436	0
rs62241225	cg03941368	ENSG00000196576	PLXNB2	22	50746056	0.00883	-0.178	0
rs9274227	cg14255617	ENSG00000237541	HLA-DQA2	6	32709119	0.00896	-0.299	0
esv2671970;rs10415777;rs10415777;rs4806698;rs10415777	cg02704069;cg12315311;cg04837119;cg01718139;cg08591023	ENSG00000170909	OSCAR	19	54606000	0.00933	0.248	0
rs10902108	cg26051816;cg06564407	ENSG00000177951	BET1L	11	207428	0.00938	-0.224	0
rs10419337;rs8109405	cg18390959;cg10126923	ENSG00000105374	NKG7	19	51875969	0.0112	0.219	0
rs10000012	cg10382041	ENSG00000179979	NA	4	1385340	0.0112	-0.153	0
rs7171919	cg15959167;cg03310027;cg11243548	ENSG00000166762	CATSPER2	15	43960316	0.0121	0.358	33
rs11676855;rs4663534;rs4663534	cg27580914;cg05058748;cg25644284	ENSG00000130147	SH3BP4	2	235860617	0.0133	0.403	33
rs56134151	cg27075222;cg25342125	ENSG00000152492	CCDC50	3	191046866	0.0133	0.195	0
rs10793105	cg20871412	ENSG00000166435	XRRA1	11	74660245	0.0133	-0.0803	0
rs61897372	cg16874185	ENSG00000158555	GDPD5	11	75236948	0.0134	-0.119	0
rs10203039;rs80297638	cg04184094;cg15100426	ENSG00000127838	PNKD	2	219135115	0.0149	0.321	100
rs1629897	cg21751540	ENSG00000182141	ZNF708	19	21512227	0.0151	-0.105	0
rs281437	cg00500176	ENSG00000105371	ICAM4	19	10397643	0.0164	-0.183	0
rs112982980	cg25680145	ENSG00000111906	HDDC2	6	125623282	0.0171	0.195	100
rs114481260	cg05840650	ENSG00000110651	CD81	11	2397407	0.0173	-0.117	0
rs815860	cg19743974	ENSG00000196781	TLE1	9	84304220	0.0173	-0.126	0
rs3789967;rs9863	cg08011798;cg25459280	ENSG00000119242	CCDC92	12	124457378	0.0177	0.341	0
rs63215760	cg01986432	ENSG00000157107	FCHO2	5	72251808	0.0188	0.166	100
rs3907609	cg13074811	ENSG00000233327	USP32P2	17	18445234	0.0212	0.169	0
rs7959622	cg08987892	ENSG00000135437	RDH5	12	56114151	0.0212	-0.107	0
rs9937606	cg06754191	ENSG00000197253	TPSB2	16	1280214	0.0212	-0.17	0
rs12460842;rs12460842;rs12460842;rs12460842;rs12460842;rs12460842;rs12460842;rs12460842;rs12460842;rs12460842;rs2305795;rs3760755;rs60553752;rs2305789;rs2010353;rs3826785	cg07753644;cg18910313;cg24319836;cg09130377;cg14621495;cg12819826;cg15831598;cg06789670;cg02108736;cg12593411;cg07543883;cg26071481;cg16046391;cg11877254;cg24118856	ENSG00000244165	P2RY11	19	10222214	0.0216	0.278	13
rs11872031;rs2290503;rs2290503	cg03916694;cg05306860;cg27390009	ENSG00000177302	TOP3A	17	18218321	0.022	0.401	0
rs12977498	cg14781087	ENSG00000167600	CYP2S1	19	41698954	0.022	0.151	0
rs1290616;rs2072604	cg27067618;cg20272421	ENSG00000186529	CYP4F3	19	15751707	0.0251	0.326	0
rs141314152;rs79168208;rs7256563	cg06484123;cg15209676;cg08318732	ENSG00000167766	ZNF83	19	53193749	0.0258	0.279	33
rs907612	cg07237979;cg19280572;cg17313218;cg10257521;cg04822087;cg22316418;cg00259742	ENSG00000184682	NA	11	1912084	0.028	-0.466	14
rs3780712	cg05251000	ENSG00000107130	NCS1	9	132934857	0.028	0.45	100
rs4852258	cg00070753;cg06814341	ENSG00000135636	DYSF	2	71680852	0.0284	-0.266	0
rs34761692;rs760133	cg03372905;cg05195017	ENSG00000180902	D2HGDH	2	242673994	0.031	0.238	0
rs2274424	cg21181453	ENSG00000167106	FAM102A	9	130742812	0.0318	0.242	100
rs3746278	cg03309967	ENSG00000161265	U2AF1L4	19	36236346	0.0319	-0.176	0
rs1771220	cg03507015	ENSG00000148218	ALAD	9	116163613	0.032	0.242	0
rs2285611;rs73054521	cg01559694;cg01017773	ENSG00000197128	ZNF772	19	57988938	0.032	0.288	0
rs10553596	cg08245930	ENSG00000165806	CASP7	10	115438942	0.0321	-0.19	0
rs201076686	cg02526896	ENSG00000073803	MAP3K13	3	185000729	0.0331	0.241	0
rs111747582	cg26529300	ENSG00000172270	BSG	19	571297	0.034	0.166	100
rs61576844	cg06506966	ENSG00000197928	ZNF677	19	53758151	0.0352	0.0958	0
rs4150562	cg14574315	ENSG00000110768	GTF2H1	11	18343842	0.0352	0.213	0
rs34816459;rs367035	cg02719634;cg05919744	ENSG00000110628	SLC22A18	11	2920951	0.0352	0.496	50
rs4043	cg24589936	ENSG00000169231	THBS3	1	155178842	0.0352	-0.373	100
rs28999107	cg04911821	ENSG00000111321	LTBR	12	6484211	0.0353	0.278	0
rs200112588;rs4149360	cg02368812	ENSG00000124588	NQO2	6	2988221	0.0354	-0.344	0
rs2382160	cg18794597	ENSG00000170089	AC106795.1	5	177236408	0.0354	-0.119	0
rs2270363	cg12665211	ENSG00000153406	NMRAL1	16	4545764	0.0354	-0.194	0
rs12617997;rs12617997;rs4854351	cg17611880;cg14222729;cg08280036	ENSG00000151353	TMEM18	2	677439	0.0361	0.466	0
rs10415777	cg08591023	ENSG00000105619	TFPT	19	54619055	0.0362	-0.139	0
rs138829130;rs2857597;rs805282;rs707920;rs805277;rs805282;rs707920;rs707920;rs707920;rs707920;rs9281575;rs707920;rs707920;rs707920;rs707920;rs707920;rs805306;rs707920	cg16711466;cg18842363;cg03144490;cg02389040;cg17731470;cg04386400;cg20435535;cg02304584;cg01297670;cg07455790;cg00110675;cg25417675;cg05857999;cg06460587;cg08624648;cg18576957;cg16668548;cg18264486	ENSG00000204428	LY6G5C	6	31651817	0.0376	0.334	0
rs10597924;rs10597924;rs10597924;rs9898817;rs200918041;rs2520180	cg18682951;cg22272641;cg26234644;cg16533245;cg11750736;cg22544915	ENSG00000170222	ADPRM	17	10600911	0.0378	0.448	17
rs1727098	cg26339059	ENSG00000182109	AL365277.1	1	40011859	0.0392	0.373	100
rs12128955	cg22517841	ENSG00000160781	PAQR6	1	156217881	0.0399	0.0806	0
rs41321949	cg05273780	ENSG00000074657	ZNF532	18	56529832	0.042	0.0831	0
rs35045958	cg15228694	ENSG00000166394	CYB5R2	11	7698453	0.0424	-0.151	100
rs17141079	cg01506627	ENSG00000240310	NA	3	46451005	0.0424	-0.152	100
rs2051465;rs1443120	cg04157658	ENSG00000137714	FDX1	11	110300607	0.0442	0.239	0
rs2257191	cg19920417	ENSG00000078269	SYNJ2	6	158402888	0.0442	-0.149	0
rs3814626	cg05991820	ENSG00000134463	ECHDC3	10	11784365	0.0451	0.401	0
rs11642790;rs11648378	cg10471703;cg11062956	ENSG00000260565	ERVK13-1	16	2723445	0.0459	0.142	0
rs6053166	cg22661306	ENSG00000101290	CDS2	20	5107432	0.0459	0.199	100
rs7118663	cg19246862	ENSG00000177042	TMEM80	11	695616	0.0466	0.0793	0
rs174572;rs200023750;rs61896141	cg19481605;cg13371577;cg01400685	ENSG00000134824	FADS2	11	61560452	0.0466	0.294	33
rs2631367	cg05640674;cg19157439	ENSG00000197375	SLC22A5	5	131705444	0.0479	0.207	0
rs11101980	cg22247664	ENSG00000168765	GSTM4	1	110198703	0.0479	0.112	0
rs1675381	cg24033633	ENSG00000136068	FLNB	3	57994127	0.0496	0.551	0
rs452960	cg16474696;cg25755428	ENSG00000267633	AC008686.1	19	13884932	0.0499	0.244	0
rs200067054	cg14493336	ENSG00000011523	CEP68	2	65283500	0.0499	0.249	100

## Sheet: Table_S4b
Table S4b. List of mediated reQTMs in the LPS condition
Legend
a For each CpG the physical position of the TSS of the gene is indicated.
b For each trio the adjusted P-value (method Benjamini & Hochberg) is indicated
c For each trio, the average causal mediation effect of the epigenetic variable built upon the concerned CpGs is indicated
d For each trio, the percentage of CpGs that were identified as Differentially Methylated Sites (DMS) is indicated
Snps	CpGs	Ensembl_ID	Gene_symbol	Chromosome	Gene_Positiona	Pvalueb	Average Causal Mediation effectc	DMSd
rs1985951;rs1985951;rs2262477	cg01288797;cg02953382;cg12419862	ENSG00000184674	GSTT1	22	24384680	1.38e-07	0.321	0
rs10399931	cg08768186;cg02097014;cg19081101	ENSG00000133048	CHI3L1	1	203155877	0.00355	0.462	0
rs2257191	cg19920417	ENSG00000078269	SYNJ2	6	158402888	0.00641	0.181	0
rs147169138	cg21149944;cg25397663;cg12717203	ENSG00000250312	ZNF718	4	124386	0.00808	-0.218	0
rs12810794;rs35316467	cg22798822;cg18079925;cg13318543	ENSG00000133687	TMTC1	12	29937692	0.0114	0.185	0
rs2280611	cg19384697	ENSG00000205485	AC004980.1	7	76178677	0.0198	-0.163	0
rs6464103;rs7806458	cg13603551;cg07897701	ENSG00000106565	TMEM176B	7	150498450	0.0235	0.227	50
rs854670	cg21908555;cg22647738	ENSG00000267596	NA	17	34329084	0.0348	0.424	0
rs12439517;rs12439517;rs8024471	cg09116975;cg20716080;cg22576950	ENSG00000128973	CLN6	15	68549549	0.0349	0.357	0

## Sheet: Table_S4c
Table S4c. List of mediated reQTMs in the PAM3CSK4 condition
Legend
a For each CpG the physical position of the TSS of the gene is indicated.
b For each trio the adjusted P-value (method Benjamini & Hochberg) is indicated
c For each trio, the average causal mediation effect of the epigenetic variable built upon the concerned CpGs is indicated
d For each trio, the percentage of CpGs that were identified as Differentially Methylated Sites (DMS) is indicated
Snps	CpGs	Ensembl_ID	Gene_symbol	Chromosome	Gene_Positiona	Pvalueb	Average Causal Mediation effectc	DMSd
rs4658633	cg09033006	ENSG00000035687	ADSS	1	244615436	0.000489	-0.278	0
rs7589901	cg02675527;cg23564664;cg21482265;cg23122642;cg17445212;cg00422909;cg19083407;cg07594247;cg07772999;cg21550016;cg11763394	ENSG00000189223	PAX8-AS1	2	113969099	0.00281	-0.438	18
rs9273608	cg12296550	ENSG00000232629	HLA-DQB2	6	32731311	0.00316	0.664	0
rs58693560	cg06599652	ENSG00000169860	P2RY1	3	152552736	0.0058	-0.672	100
rs72696059	cg12759523	ENSG00000068793	NA	15	22892005	0.0086	-0.65	0
rs286925	cg13084525	ENSG00000135373	EHF	11	34642640	0.0086	-0.157	0
rs6464103;rs7806458	cg13603551;cg07897701	ENSG00000002933	TMEM176A	7	150497491	0.0106	0.198	50
rs201149374;rs34463441;rs9303621	cg07195577;cg02105093;cg03264464	ENSG00000076604	TRAF4	17	27071002	0.0106	0.282	0
rs2280611	cg19384697	ENSG00000205485	AC004980.1	7	76178677	0.0106	-0.155	0
rs201149374	cg07195577	ENSG00000160606	TLCD1	17	27054953	0.0195	-0.154	0
rs12810794;rs35316467	cg22798822;cg18079925;cg13318543	ENSG00000133687	TMTC1	12	29937692	0.0206	0.14	0
rs9937606	cg06754191	ENSG00000197253	TPSB2	16	1280214	0.046	0.13	0
rs12666349	cg01353448;cg23348723	ENSG00000106341	PPP1R17	7	31726329	0.047	0.106	0

## Sheet: Table_S4d
Table S4d. List of mediated reQTMs in the R848 condition
Legend
a For each CpG the physical position of the TSS of the gene is indicated.
b For each trio the adjusted P-value (method Benjamini & Hochberg) is indicated
c For each trio, the average causal mediation effect of the epigenetic variable built upon the concerned CpGs is indicated
d For each trio, the percentage of CpGs that were identified as Differentially Methylated Sites (DMS) is indicated
Snps	CpGs	Ensembl_ID	Gene_symbol	Chromosome	Gene_Positiona	Pvalueb	Average Causal Mediation effectc	DMSd
rs1985951;rs1985951;rs1985951;rs2258136;rs2262477;rs2507750;rs2258136;rs2258136	cg01288797;cg02953382;cg12419862;cg24238852	ENSG00000184674	GSTT1	22	24384680	1.18e-09	0.458	0
rs12548753;rs12548753;rs7842144;rs7842144	cg13547771;cg24126361;cg23991393;cg04579291	ENSG00000147454	SLC25A37	8	23386318	5.38e-05	1.1	25
rs889182	cg07363192;cg12261095	ENSG00000104921	FCER2	19	7767032	0.00021	0.447	0
rs7578633;rs7589901;rs7589901;rs7589901	cg02675527;cg23564664;cg21482265;cg23122642;cg17445212;cg00422909;cg19083407;cg07594247;cg07772999;cg21610815;cg21550016;cg11763394	ENSG00000189223	PAX8-AS1	2	113969099	0.00021	0.513	17
rs9273608	cg12296550	ENSG00000232629	HLA-DQB2	6	32731311	0.00021	0.688	0
rs61306475	cg01967448	ENSG00000228246	NA	7	2762622	0.00308	-0.394	100
rs6464101;rs6464101;rs6464103;rs7806458	cg13603551;cg07897701;cg04514683;cg00005423	ENSG00000002933	TMEM176A	7	150497491	0.00519	0.287	50
rs61306475	cg01967448	ENSG00000174945	AMZ1	7	2719156	0.00519	-0.357	100
rs269913	cg20995778	ENSG00000022556	NLRP2	19	55464498	0.00519	-0.372	0
rs2595507	cg20244793;cg05475416;cg20954977;cg11646240	ENSG00000156966	B3GNT7	2	232260254	0.00638	-0.256	0
rs35328001	cg02258512;cg21893210;cg20314884;cg04945312	ENSG00000163521	GLB1L	2	220110200	0.00904	-0.602	0
rs9890200	cg26442630	ENSG00000006282	SPATA20	17	48620419	0.00936	0.693	100
rs5758914;rs6002934;rs8141918;rs8141918;rs8141918	cg18342368;cg12766658;cg13414010;cg25228947;cg11484828	ENSG00000128274	A4GALT	22	43117304	0.0123	0.548	0
rs6464103	cg13603551	ENSG00000106565	TMEM176B	7	150498450	0.0153	0.218	100
rs10399805;rs10399931;rs10399931	cg08768186;cg02097014;cg14085262;cg19081101	ENSG00000133048	CHI3L1	1	203155877	0.024	0.359	0
rs1041981;rs11796;rs2071591;rs2071591;rs3093974	cg01157951;cg11586857;cg09621572;cg02402436;cg21999229	ENSG00000226979	LTA	6	31539831	0.024	0.465	0
rs9937606	cg06754191	ENSG00000172236	TPSAB1	16	1290697	0.024	0.159	0
rs72696059	cg12759523	ENSG00000068793	NA	15	22892005	0.024	-0.721	0
rs58693560	cg06599652	ENSG00000241732	NA	3	152557179	0.026	-0.358	100
rs1054078	cg04456046	ENSG00000104497	SNX16	8	82755101	0.0329	0.225	0
rs12810794;rs35316467	cg22798822;cg18079925;cg13318543	ENSG00000133687	TMTC1	12	29937692	0.0399	0.117	0
rs58693560	cg06599652	ENSG00000169860	P2RY1	3	152552736	0.0399	-0.55	100
rs147169138	cg21149944;cg12717203	ENSG00000250312	ZNF718	4	124386	0.0399	-0.238	0
rs9937606	cg06754191	ENSG00000197253	TPSB2	16	1280214	0.0399	0.136	0
rs12460842	cg18910313;cg14621495;cg02108736;cg12593411;cg26071481;cg11877254	ENSG00000244165	P2RY11	19	10222214	0.0399	0.172	33

## Sheet: Table_S4e
Table S4e. List of mediated reQTMs in the IAV condition
Legend
a For each CpG the physical position of the TSS of the gene is indicated.
b For each trio the adjusted P-value (method Benjamini & Hochberg) is indicated
c For each trio, the average causal mediation effect of the epigenetic variable built upon the concerned CpGs is indicated
d For each trio, the percentage of CpGs that were identified as Differentially Methylated Sites (DMS) is indicated
Snps	CpGs	Ensembl_ID	Gene_symbol	Chromosome	Gene_Positiona	Pvalueb	Average Causal Mediation effectc	DMSd
rs4714438;rs6458200;rs6458200	cg10420854;cg06363485;cg03849834	ENSG00000188056	TREML4	6	41196062	0.000878	0.809	100
rs234047	cg02970714;cg10705999;cg17134397	ENSG00000223387	LINC02068	3	172313397	0.0147	-0.259	100
rs58693560	cg06599652	ENSG00000169860	P2RY1	3	152552736	0.0196	-0.66	100
rs10843501;rs35316467;rs12810794	cg22798822;cg18079925;cg26479868;cg13318543	ENSG00000133687	TMTC1	12	29937692	0.0224	0.197	0
rs35328001	cg02258512;cg20314884;cg04945312	ENSG00000163521	GLB1L	2	220110200	0.0266	-0.451	0
rs5783618	cg01082878	ENSG00000165997	ARL5B	10	18948334	0.0266	0.185	0
rs13027910	cg06642397;cg02740308	ENSG00000197927	C2orf27A	2	132479948	0.0266	0.121	0
rs12598357	cg02896250	ENSG00000198156	NPIPB6	16	28374829	0.0266	-0.0911	0
rs61306475	cg01967448	ENSG00000174945	AMZ1	7	2719156	0.0266	-0.308	100
rs58693560	cg06599652	ENSG00000241732	NA	3	152557179	0.0409	-0.567	100
rs138829130;rs707920;rs805282;rs707920;rs707920;rs707920;rs707920;rs707920;rs707920;rs707920;rs707920;rs707920;rs707920	cg03144490;cg02389040;cg04386400;cg20435535;cg02304584;cg01297670;cg07455790;cg25417675;cg05857999;cg06460587;cg08624648;cg18576957;cg18264486	ENSG00000204428	LY6G5C	6	31651817	0.0423	0.287	0
